# Supplementary material for: Multiscale analysis and functional validation of the cellular and genetic determinants of skeletal disease
Source: bioRxiv. 2026 Jun 1:2024.12.16.628792. Preprint. [Version 2] doi: 10.1101/2024.12.16.628792 (PMC13251937; doi:10.1101/2024.12.16.628792)
Supplement: Supplement 24 [file media-24.xlsx]

## Sheet: Content
Supplementary Table 6. Statistical genetics analyses of eBMD and Pulse Rate
Supplementary Table 6a	Descriptive statistics of the UK Biobank Study cohort involved in analysis
Supplementary Table 6b	List of eBMD-associated variants predicted by SnpEff to have ‘high’ impact on gene function
Supplementary Table 6c	List of 1294 statistically independent eBMD associated-variants
Supplementary Table 6d	Enrichment of monogenic skeletal disorder genes among protein coding genes located closest to statistically independent eBMD associated variants
Supplementary Table 6e	MAGMA genome-wide gene-based tests of association with eBMD
Supplementary Table 6f	Enrichment of monogenic skeletal disorder genes among protein coding genes associated with eBMD
Supplementary Table 6g	Enrichment of monogenic skeletal disorder genes among protein coding genes associated with pulse rate
Supplementary Table 6h	MAGMA competitive gene set analysis (GSA) involving eBMD and gene programs of all bone and marrow cell clusters and non-haematopoietic sub-clusters
Supplementary Table 6i	MAGMA pairwise conditional GSA involving gene programs of enriched bone an marrow cell clusters and non-haematopoietic sub-clusters
Supplementary Table 6j	MAGMA competitive gene set analysis (GSA) involving eBMD and gene programs defined in an independent sample by Baccin and colleagues.
Supplementary Table 6k	MAGMA competitive gene set analysis (GSA) involving eBMD and gene programs defined in human scRNA-seq dataset
Supplementary Table 6l	MAGMA competitive gene set analysis (GSA) involving eBMD and gene programs defined in human spatial transcriptomics dataset

## Sheet: 6a
ENTIRE COHORT		FEMALES (N = 264,757)						MALES (N = 216,623)
TRAIT	UNIT	MIN	MAX	RANGE	MEDIAN	MEAN	SD	MIN	MAX	RANGE	MEDIAN	MEAN	SD
AGE	years	39	82.4	43.4	58	56.3904	8.00623	38	82.3	44.3	58	56.8037	8.20839
WEIGHT	kg	30.1	196	165.9	69	71.346	13.9471	38.8	197.7	158.9	84	85.5232	13.9659
HEIGHT	cm	121	199	78	162	162.446	6.30227	127	209	82	176	175.605	6.83114
eBMD	g/cm2	0.14866	1.0207	0.87204	0.507022	0.516403	0.116244	0.180826	1.02753	0.846703	0.554982	0.565498	0.122678
EUROPEAN SUBSET		FEMALES (N = 245,157)						MALES (N = 202,853)
TRAIT	UNIT	MIN	MAX	RANGE	MEDIAN	MEAN	SD	MIN	MAX	RANGE	MEDIAN	MEAN	SD
AGE	years	39	81.3	42.3	58	56.5756	7.953	38	79.3	41.3	58	56.9837	8.13726
WEIGHT	kg	32.1	196	163.9	69	71.3412	13.8498	40.8	197.7	156.9	84.3	85.7726	13.8948
HEIGHT	cm	121	199	78	163	162.614	6.23269	127	209	82	176	175.794	6.75973
eBMD	g/cm2	0.14866	0.994512	0.845853	0.504293	0.513378	0.114793	0.180826	1.02753	0.846703	0.553839	0.564201	0.121905
eBMD	Estimated bone mineral density
N	Sample size
MIN	Minimum recorded value of trait
MAX	Maximum recorded value of trait
RANGE	Difference between maximum trait and minimum trait value
MEDIAN	Median value of trait
MEAN	Mean value of trait
SD	Standard deviation

## Sheet: 6b
CHR	VARIANT	GENE	RSID	REF	ALT	AF.REF	AF.ALT	INFO	BETA.REF	BETA.ALT	SE	P	N	SNPEFF_IMPACT	CONFIRMED BY VEP	LOCATED IN KNOWN BMD LOCUS
1	50969344_CG/C_frameshift_variant	LOC124904176	rs111775483	CG	C	0.910477	0.089523	0.996392	0.0165243	-0.0165243	0.00312496	7e-10	448010	HIGH	-	YES
1	119082373_C/G_start_lost	WARS2	rs10802074	C	G	0.593338	0.406662	0.998016	-0.0190681	0.0190681	0.00181543	3.9e-26	448010	HIGH	-	YES
1	219218504_C/CT_splice_acceptor_variant&intron_variant	LYPLAL1	rs35082965	C	CT	0.55435	0.44565	0.962406	0.0129477	-0.0129477	0.00182471	3.8e-13	448010	HIGH	-	YES
2	37253176_A/AT_frameshift_variant	PRKD3	rs140587747	A	AT	0.944866	0.055134	1	-0.0227547	0.0227547	0.00390379	4.4e-09	448010	HIGH	-	YES
2	41938614_C/T_splice_acceptor_variant&intron_variant	LINC02898	rs10192292	C	T	0.701318	0.298682	0.976562	0.0155201	-0.0155201	0.00196739	3.2e-15	448010	HIGH	YES	YES
2	159219375_G/GC_frameshift_variant	TANC1	rs146371641	G	GC	0.453393	0.546607	1	-0.0118577	0.0118577	0.00178829	3.1e-11	448010	HIGH	-	YES
2	237545510_ACC/A_frameshift_variant	MLPH	rs139727526	ACC	A	0.856836	0.143164	1	0.0160789	-0.0160789	0.00254295	3.8e-12	448010	HIGH	-	YES
3	46373452_TACAGTCAGTATCAATTCTGGAAGAATTTCCAG/T_frameshift_variant	CCR5	rs775750898	TACAGTCAGTATCAATTCTGGAAGAATTTCCAG	T	0.90582	0.09418	0.838207	-0.0247338	0.0247338	0.003367	1.1e-12	448010	HIGH	YES	YES
4	716553_G/A_stop_gained	LOC124900172	rs201784128	G	A	0.956424	0.043576	0.957483	0.0458015	-0.0458015	0.00450043	8.8e-26	448010	HIGH	-	YES
4	950422_A/C_splice_acceptor_variant&intron_variant	TMEM175	rs34884217	A	C	0.889454	0.110546	1	-0.0250472	0.0250472	0.00286534	6.6e-20	448010	HIGH	YES	YES
4	1093539_G/GCTGCCCAGGCTGGAGCC_frameshift_variant	RNF212	rs138488801	G	GCTGCCCAGGCTGGAGCC	0.222736	0.777264	0.999222	0.0204925	-0.0204925	0.00215762	1.1e-21	448010	HIGH	YES	YES
4	1093540_A/AGC_frameshift_variant	RNF212	rs376912904	A	AGC	0.222736	0.777264	0.999222	0.0204925	-0.0204925	0.00215762	1.1e-21	448010	HIGH	YES	YES
4	1093541_C/CAT_frameshift_variant	RNF212	rs118112880	C	CAT	0.222736	0.777264	0.999222	0.0204925	-0.0204925	0.00215762	1.1e-21	448010	HIGH	YES	YES
4	86892061_A/T_splice_donor_variant&intron_variant	C4orf36	rs10034336	A	T	0.542294	0.457706	0.993889	-0.0157305	0.0157305	0.00180863	1.4e-16	448010	HIGH	YES	YES
4	87845067_GGAAA/G_frameshift_variant	MEPE	rs753138805	GGAAA	G	0.999107	0.000893	0.709711	0.391822	-0.391822	0.0356178	6.4e-30	448010	HIGH	YES	YES
6	2721715_C/T_splice_donor_variant&intron_variant	LOC124901240	rs7357017	C	T	0.821439	0.178561	0.995307	-0.0148373	0.0148373	0.00232949	1.1e-10	448010	HIGH	-	YES
6	25760363_G/A_splice_donor_variant&intron_variant	SLC17A4	rs7770037	G	A	0.715981	0.284019	0.99606	0.011386	-0.011386	0.00197677	2.2e-09	448010	HIGH	-	YES
6	26368051_G/A_splice_donor_variant&intron_variant	BTN3A2	rs71557335	G	A	0.86819	0.13181	1	-0.0166912	0.0166912	0.00263133	2.9e-11	448010	HIGH	YES	YES
6	126006598_C/CT_splice_acceptor_variant&intron_variant	TRMT11	rs11434290	C	CT	0.553985	0.446015	0.960212	-0.0110107	0.0110107	0.00182489	2.8e-09	448010	HIGH	-	YES
6	151390350_C/CG_frameshift_variant	LOC124901232	rs5880929	C	CG	0.768463	0.231537	0.997382	-0.0150196	0.0150196	0.00211315	9.9e-13	448010	HIGH	-	YES
7	2762888_T/C_start_lost	GNA12	rs798488	T	C	0.700617	0.299383	0.99849	-0.0119358	0.0119358	0.00193782	6e-11	448010	HIGH	YES	YES
7	37709790_A/G_start_lost	GPR141	rs62621010	A	G	0.977633	0.022367	0.952965	0.0388578	-0.0388578	0.00614572	1.5e-10	448010	HIGH	-	YES
7	121325410_G/GCACC_frameshift_variant&start_lost	WNT16	rs10668066	G	GCACC	0.752739	0.247261	0.99313	-0.174123	0.174123	0.00206408	8.8E-1627	448010	HIGH	-	YES
8	9030033_TAAC/T_stop_lost&conservative_inframe_deletion	ERI1	rs140242735	TAAC	T	0.561419	0.438581	0.996098	-0.0344668	0.0344668	0.00182106	1.7e-83	448010	HIGH	-	YES
8	9141677_G/C_splice_acceptor_variant&intron_variant	PPP1R3B	rs330924	G	C	0.673489	0.326511	0.97959	-0.0294052	0.0294052	0.00194134	5.5e-55	448010	HIGH	-	YES
8	11361384_A/G_splice_acceptor_variant&intron_variant	TDH	rs2736277	A	G	0.512396	0.487604	0.995803	-0.0257008	0.0257008	0.00180769	3.3e-49	448010	HIGH	YES	YES
8	12185356_CG/C_frameshift_variant	FAM86B1	rs200531728	CG	C	0.755922	0.244078	0.445338	0.033264	-0.033264	0.00315215	3.4e-26	448010	HIGH	-	YES
9	35684825_C/CG_frameshift_variant	TPM2	rs3215700	C	CG	0.384605	0.615395	0.977663	-0.0110367	0.0110367	0.0018709	6.8e-10	448010	HIGH	-	YES
9	92877889_C/T_splice_donor_variant&intron_variant	ZNF484	rs117360596	C	T	0.970438	0.029562	0.911366	-0.0400541	0.0400541	0.00556926	3.7e-14	448010	HIGH	YES	YES
9	133257521_T/TC_splice_acceptor_variant&splice_donor_variant&intron_variant	ABO	rs8176719	T	TC	0.659473	0.340527	1	0.0157171	-0.0157171	0.00190829	2.1e-17	448010	HIGH	YES	YES
10	122454839_C/T_stop_gained	ARMS2	rs2736911	C	T	0.847377	0.152623	1	-0.0187672	0.0187672	0.00249369	2.7e-14	448010	HIGH	YES	YES
10	132329982_G/GC_frameshift_variant	STK32C	rs11409148	G	GC	0.590399	0.409601	0.993319	-0.0105191	0.0105191	0.00182883	1.5e-09	448010	HIGH	-	YES
11	48245184_C/G_stop_gained	OR4X2	rs7120775	C	G	0.855099	0.144901	1	-0.0155339	0.0155339	0.00254123	4.3e-09	448010	HIGH	YES	YES
11	48264679_T/A_stop_gained	OR4X1	rs10838851	T	A	0.24227	0.75773	0.999975	-0.0161261	0.0161261	0.00209171	4.2e-15	448010	HIGH	YES	YES
11	55603905_G/A_stop_gained	OR4C11	rs75423534	G	A	0.86856	0.13144	0.811189	-0.0190012	0.0190012	0.00291994	1.7e-10	448010	HIGH	YES	YES
11	60397880_ATT/A_frameshift_variant	MS4A14	rs3217518	ATT	A	0.3617	0.6383	1	0.0112458	-0.0112458	0.00186627	2.7e-10	448010	HIGH	YES	YES
11	60405887_A/G_splice_acceptor_variant&intron_variant	MS4A14	rs4938941	A	G	0.362409	0.637591	1	0.0112308	-0.0112308	0.00186585	3.1e-10	448010	HIGH	YES	YES
11	62602409_G/A_stop_gained	EML3	rs35156678	G	A	0.628715	0.371285	0.997385	0.0115709	-0.0115709	0.00185728	5.8e-11	448010	HIGH	YES	YES
12	26003443_G/GAAGT_splice_donor_variant&intron_variant	RASSF8	rs71435683	G	GAAGT	0.546087	0.453913	0.98294	-0.0113821	0.0113821	0.00181968	3.6e-10	448010	HIGH	-	YES
12	56686881_CAT/C_frameshift_variant&start_lost	PTGES3	rs10579382	CAT	C	0.355929	0.644071	0.994704	0.0110164	-0.0110164	0.00188288	7.5e-10	448010	HIGH	YES	YES
13	50527438_ACTGAAATTCTCTGGCCTTG/A_bidirectional_gene_fusion	DLEU1-AS1&LOC107984567	rs67473250	ACTGAAATTCTCTGGCCTTG	A	0.787041	0.212959	0.988844	-0.0261813	0.0261813	0.00221533	8.7e-33	448010	HIGH	-	YES
13	109787230_TC/T_frameshift_variant	LOC124903211	rs71206929	TC	T	0.406026	0.593974	0.986562	0.0178314	-0.0178314	0.00184723	1.3e-22	448010	HIGH	-	YES
16	2037784_T/C_stop_lost	NHERF2 (SLC9A3R2)	rs34165865	T	C	0.800425	0.199575	0.97705	-0.0138135	0.0138135	0.00227746	1.1e-11	448010	HIGH	YES	YES
17	29732952_T/C_start_lost	SSH2	rs880749	T	C	0.473602	0.526398	0.998767	0.0160457	-0.0160457	0.00180159	7.6e-20	448010	HIGH	-	YES
17	43884083_T/C_splice_donor_variant&intron_variant	MPP2	rs231518	T	C	0.133118	0.866882	0.998004	0.0215614	-0.0215614	0.00264981	2.3e-17	448010	HIGH	YES	YES
17	44005313_T/A_splice_donor_variant&intron_variant	NAGS	rs2014257	T	A	0.911379	0.088621	0.9894	-0.0198398	0.0198398	0.00317732	2.1e-11	448010	HIGH	-	YES
17	44176643_C/G_splice_acceptor_variant&intron_variant	ASB16-AS1	rs7220138	C	G	0.705168	0.294832	1	-0.0313347	0.0313347	0.00197432	1.4e-60	448010	HIGH	YES	YES
17	45991558_G/A_splice_donor_variant&intron_variant	MAPT	rs1052551	G	A	0.774942	0.225058	0.999977	0.0232071	-0.0232071	0.00215331	4.5e-28	448010	HIGH	-	YES
17	68677585_T/TC_splice_acceptor_variant&intron_variant	LINC01482	rs3214623	T	TC	0.667549	0.332451	0.97399	0.0112267	-0.0112267	0.00193469	3.8e-09	448010	HIGH	-	YES
22	36396117_G/A_splice_acceptor_variant&intron_variant	MYH9-DT	rs79674812	G	A	0.949575	0.050425	0.990589	-0.034634	0.034634	0.0041552	8.8e-18	448010	HIGH	YES	YES
X	53086320_T/TCC_frameshift_variant	TSPYL2	rs34358950	T	TCC	0.818514	0.181486	0.956791	0.0118831	-0.0118831	0.00197573	1.9e-10	448010	HIGH	-	YES

## Sheet: 6c
UK.BIOBANK CONDITIONALLY INDEPENDENT eBMD ASSOCIATED VARIANTS													BOLT-LMM						GCTA-COJO								CLOSEST REPORTED BMD ASSOCIATED VARIANT			LOCUS ANNOTATION
INDEX	SNPID	RSID	CHR	BP	C.ENSEMBLE	C.GENE	C.DIST	EA	NEA	EAF	MAF	INFO	BETA	SE	P	P.I	P.NI	N	EAF.J	MAF.J	BETA.J	SE.J	P.J	N.J	LD.R	VAR	T.VAR	T.DIST	T.GENE	STATUS	CODE	L.BIN	NOVEL.COUNT	NOSOLOGY.2023	MGI.ABNORMAL.SKELETON	MGI.ABNORMAL.BONE.STRUCTURE
1	1:960326:G:A	rs13303327	1	960326	ENSG00000187961	KLHL17	259	G	A	0.0868328	0.0868328	0.996637	0.0233282	0.00317299	1.9e-11	2e-13	1.4e-15	448010	0.0877093	0.0877093	0.0241582	0.00317391	2.71e-14	483341	0.0181402	9.34e-05	rs13303327	0	KLHL17	KNOWN	0	1	0	-	-	-
2	1:1369009:T:C	rs35459109	1	1369009	ENSG00000175756	AURKAIP1	4722	T	C	0.879024	0.120976	0.985492	-0.0162635	0.00274971	2.4e-06	3.3e-09	4.1e-09	448010	0.880386	0.119614	-0.0166133	0.00275035	1.54e-09	479920	0.000652646	5.81e-05	rs36066545	246	AURKAIP1	KNOWN	0	1	0	-	-	-
3	1:3005376:AC:A	rs371314656	1	3005376	ENSG00000169717	ACTRT2	16092	AC	A	0.983089	0.016911	0.900132	0.103625	0.00727111	2.4e-41	4.4e-46	1.4e-47	448010	0.985768	0.014232	0.104658	0.00727335	6.04e-47	438843	-0.00058676	0.000307337	rs139603701	17306	ACTRT2	KNOWN	0	2	0	-	-	-
4	1:6621202:A:G	rs11122106	1	6621202	ENSG00000116273	PHF13	0	A	G	0.668042	0.331958	0.982516	0.0203006	0.00191211	7.1e-25	2.5e-26	1.5e-29	448010	0.671043	0.328957	0.0203611	0.00191247	1.81e-26	475837	0.000590842	0.00018303	rs10779795	4198	PHF13	KNOWN	0	3	0	-	-	-
5	1:8438620:A:T	rs301803	1	8438620	ENSG00000142599	RERE	0	A	T	0.659943	0.340057	0.991835	0.0281507	0.00188935	1.3e-38	3.3e-50	5.2e-55	448010	0.663509	0.336491	0.0283058	0.00188995	1.04e-50	481494	-0.00513247	0.000357768	rs2708632	34171	RERE	KNOWN	0	4	0	-	-	-
6	1:10214383:G:A	rs35187325	1	10214383	ENSG00000054523	KIF1B	0	G	A	0.701702	0.298298	0.990562	0.0135253	0.00195884	8.3e-11	5e-12	5.1e-12	448010	0.705836	0.294164	0.0118733	0.0019884	2.35e-09	480430	0.171386	5.85e-05	rs151178549	38003	KIF1B	KNOWN	0	5	0	-	YES	-
7	1:10557835:CT:C	rs70997249	1	10557835	ENSG00000142655	PEX14	0	CT	C	0.175937	0.175937	0.997415	0.0174814	0.00234186	1.4e-11	8.3e-14	3.2e-14	448010	0.175559	0.175559	0.0152281	0.00237732	1.5e-10	485271	0.0122976	6.71e-05	rs11121589	1102	PEX14	KNOWN	0	5	0	-	-	-
8	1:11068597:G:A	rs2791655	1	11068597	ENSG00000171824	EXOSC10	0	G	A	0.281526	0.281526	0.992189	-0.0190189	0.0019892	2.6e-17	1.2e-21	5.1e-23	448010	0.279416	0.279416	-0.019186	0.00198987	5.32e-22	482065	0.00252547	0.00014823	rs2791655	0	EXOSC10	KNOWN	0	5	0	-	-	-
9	1:15760765:C:T	rs938295	1	15760765	ENSG00000162458	FBLIM1	0	C	T	0.833199	0.166801	0.986104	-0.0275576	0.00240621	2e-23	2.3e-30	3e-30	448010	0.835061	0.164939	-0.022028	0.00245383	2.78e-19	479447	0.193572	0.000133666	rs938295	0	FBLIM1	KNOWN	0	6	0	-	YES	YES
10	1:15948274:C:T	rs698891	1	15948274	ENSG00000116809	ZBTB17	0	C	T	0.893185	0.106815	0.998903	-0.0344406	0.00288872	2e-34	9e-33	3.4e-32	448010	0.893054	0.106946	-0.0297874	0.00294477	4.72e-24	484576	0.00894441	0.000169487	rs698891	0	ZBTB17	KNOWN	0	6	0	-	-	-
11	1:19400568:C:T	rs10799809	1	19400568	ENSG00000077549	CAPZB	0	C	T	0.425536	0.425536	0.993922	0.018121	0.0018066	6.6e-21	1.1e-23	1.1e-23	448010	0.425058	0.425058	0.018767	0.00180887	3.22e-25	483571	0.0438454	0.000172144	rs4912085	2025	CAPZB	KNOWN	0	7	0	-	-	-
12	1:19534612:A:G	rs10917477	1	19534612	ENSG00000173436	MICOS10	0	A	G	0.523253	0.476747	0.993876	-0.0143497	0.00179074	1.5e-13	1.1e-15	4.3e-16	448010	0.522545	0.477455	-0.0154416	0.00179308	7.19e-18	482338	-0.00365251	0.000118979	rs10917477	0	MICOS10	KNOWN	0	7	0	-	-	-
13	1:21578514:G:A	rs1772720	1	21578514	ENSG00000162551	ALPL	104	G	A	0.925998	0.074002	0.977666	-0.0252809	0.00343717	4.4e-10	1.9e-13	4.6e-13	448010	0.928368	0.071632	-0.0225085	0.00344404	6.34e-11	476617	0.00637023	6.74e-05	rs1772720	0	ALPL	KNOWN	0	8	0	YES	YES	YES
14	1:21625531:C:T	rs1318236	1	21625531	ENSG00000076864	RAP1GAP	0	C	T	0.504874	0.495126	0.992174	0.0215114	0.00179005	7e-28	2.9e-33	4.8e-34	448010	0.50407	0.49593	0.0181294	0.0018153	1.74e-23	481631	0.106365	0.000164327	rs1318236	0	RAP1GAP	KNOWN	0	8	0	-	-	-
15	1:21643429:A:G	rs7531180	1	21643429	ENSG00000076864	RAP1GAP	0	A	G	0.125806	0.125806	0.984712	0.0218199	0.00270221	2.5e-13	6.8e-16	6.7e-15	448010	0.122049	0.122049	0.016774	0.00272338	7.31e-10	480472	0.0225077	6.03e-05	rs1318236	17898	RAP1GAP	KNOWN	0	8	0	-	-	-
16	1:22116825:T:TC	rs35008390	1	22116825	ENSG00000162552	WNT4	489	T	TC	0.0793728	0.0793728	0.997146	0.0375633	0.00329843	4.3e-23	4.8e-30	4e-32	448010	0.0788276	0.0788276	0.0251645	0.00337565	9.01e-14	485275	0.169953	9.2e-05	rs10737462	1657	WNT4	KNOWN	0	8	0	-	YES	YES
17	1:22158082:T:C	rs3971300	1	22158082	ENSG00000162552	WNT4	14113	T	C	0.732504	0.267496	0.989679	0.0393188	0.00202158	1.3e-65	2.9e-84	3e-91	448010	0.733203	0.266797	0.023143	0.00226137	1.4e-24	481530	0.404987	0.000209544	rs3971300	0	WNT4	KNOWN	0	8	0	-	YES	YES
18	1:22205049:G:A	rs79364962	1	22205049	ENSG00000162552	WNT4	61080	G	A	0.925882	0.074118	0.958378	0.0657599	0.00346632	2.3e-66	3e-80	3.8e-85	448010	0.928887	0.071113	0.0356214	0.00380642	8.11e-21	467653	-0.0912363	0.000167635	rs79364962	0	WNT4	KNOWN	0	8	0	-	YES	YES
19	1:22296072:C:T	rs35720166	1	22296072	ENSG00000184677	ZBTB40	132767	C	T	0.871297	0.128703	0.971348	-0.0299811	0.00269863	1.2e-25	1.1e-28	1.5e-29	448010	0.876101	0.123899	-0.0188513	0.00274376	6.39e-12	472410	0.0622088	7.71e-05	rs113784679	25914	ZBTB40	KNOWN	0	8	0	-	YES	YES
20	1:22379941:C:T	rs6684375	1	22379941	ENSG00000184677	ZBTB40	48898	C	T	0.823833	0.176167	0.99936	-0.0617292	0.00233773	2.2e-121	1.2e-153	6.4e-163	448010	0.823305	0.176695	-0.060624	0.00235842	1.02e-145	485846	0.0572639	0.00106931	rs6684375	0	ZBTB40	KNOWN	0	8	0	-	YES	YES
21	1:22405316:G:T	rs4414016	1	22405316	ENSG00000184677	ZBTB40	23523	G	T	0.391452	0.391452	0.993981	0.0189291	0.00182739	3.3e-19	3.8e-25	1.8e-26	448010	0.392564	0.392564	0.0180237	0.00184138	1.27e-22	485000	0.00872503	0.000154928	rs4414016	0	ZBTB40	KNOWN	0	8	0	-	YES	YES
22	1:22851522:A:C	rs964177117	1	22851522	ENSG00000133216	EPHB2	0	A	C	0.999281	0.000719	0.839234	0.202965	0.0367755	1.2e-07	3.4e-08	3.4e-08	448010	0.99954	0.00046	0.217572	0.0368261	3.46e-09	397107	-0.0115159	4.35e-05	rs139525508	436414	HNRNPR	KNOWN	0	8	0	-	-	-
23	1:23287936:C:CAAATT	rs139525508	1	23287936	ENSG00000125944	HNRNPR	15836	C	CAAATT	0.821342	0.178658	0.978566	-0.0157424	0.00235166	1.2e-10	2.2e-11	7.1e-11	448010	0.827133	0.172867	-0.0154766	0.0023533	4.82e-11	475486	0.016195	6.85e-05	rs139525508	0	HNRNPR	KNOWN	0	8	0	-	-	-
24	1:24845182:A:C	rs12135380	1	24845182	ENSG00000169504	CLIC4	861	A	C	0.615847	0.384153	0.987491	-0.0137574	0.00184434	1.1e-11	8.7e-14	7.2e-14	448010	0.616538	0.383462	-0.0140579	0.00184535	2.58e-14	479473	-0.00794375	9.34e-05	rs12135380	0	CLIC4	KNOWN	0	9	0	-	-	-
25	1:25471341:CA:C	rs34002682	1	25471341	ENSG00000204178	MACO1	0	CA	C	0.557014	0.442986	0.989035	-0.0110989	0.00179916	9e-08	6.9e-10	1.1e-09	448010	0.558283	0.441717	-0.0118192	0.00179987	5.14e-11	483108	-0.0156934	6.89e-05	rs11249249	39698	MACO1	KNOWN	0	9	0	-	-	-
26	1:26163142:T:G	rs7546500	1	26163142	ENSG00000197245	FAM110D	0	T	G	0.675061	0.324939	0.996963	-0.0150809	0.00190476	3.6e-12	2.4e-15	1.6e-15	448010	0.674717	0.325283	-0.015774	0.00190868	1.4e-16	484833	-0.0155106	0.000109219	rs7546500	0	FAM110D	KNOWN	0	9	0	-	-	-
27	1:26715223:T:C	rs4589135	1	26715223	ENSG00000117713	ARID1A	0	T	C	0.615981	0.384019	0.994573	0.0183024	0.00183373	4.2e-17	1.8e-23	8.4e-25	448010	0.613247	0.386753	0.0200233	0.00186723	7.89e-27	485058	0.187002	0.000190182	rs4589135	0	ARID1A	KNOWN	0	9	0	YES	YES	-
28	1:26958422:C:T	rs79598313	1	26958422	ENSG00000175707	KDF1	0	C	T	0.976611	0.023389	0.996184	-0.0233584	0.00590288	6.5e-05	7.6e-05	0.00037	448010	0.97657	0.02343	-0.0399471	0.0060198	3.22e-11	484840	0	7.3e-05	rs79598313	0	KDF1	KNOWN	0	9	0	-	-	-
29	1:37990219:G:C	rs4360494	1	37990219	ENSG00000183431	SF3A3	144	G	C	0.44628	0.44628	0.994568	-0.019299	0.00179614	8e-25	6.3e-27	8.8e-27	448010	0.444904	0.444904	-0.0195138	0.00179645	1.74e-27	483941	-0.0072436	0.000188082	rs4360494	0	SF3A3	KNOWN	0	10	0	-	-	-
30	1:39458726:G:A	rs2296175	1	39458726	ENSG00000127603	MACF1	0	G	A	0.790601	0.209399	0.999373	-0.014709	0.0021901	1.1e-06	1.9e-11	1.5e-11	448010	0.793294	0.206706	-0.014892	0.00219036	1.05e-11	485930	0.0056684	7.27e-05	rs116784299	20521	MACF1	KNOWN	0	11	0	-	-	-
31	1:41239116:T:TA	rs142580257	1	41239116	ENSG00000010803	SCMH1	0	T	TA	0.781778	0.218222	0.986978	0.0197248	0.0021714	1.1e-14	1e-19	6.9e-21	448010	0.784556	0.215444	0.0193721	0.00217368	5.01e-19	479665	-0.0431054	0.000126865	rs12408576	240351	CTPS1	KNOWN	0	12	0	-	YES	-
32	1:41603855:T:C	rs35329209	1	41603855	ENSG00000127124	HIVEP3	0	T	C	0.914757	0.085243	0.997166	-0.0207226	0.00319665	2.1e-08	9e-11	4e-12	448010	0.914832	0.085168	-0.0195096	0.00319995	1.08e-09	484263	0.00521419	5.93e-05	rs35329209	0	HIVEP3	KNOWN	0	12	0	-	YES	YES
33	1:47891031:C:CT	rs36061770	1	47891031	ENSG00000269113	TRABD2B	0	C	CT	0.585904	0.414096	0.977727	-0.0116759	0.00182825	5.4e-08	1.7e-10	2e-10	448010	0.590475	0.409525	-0.0115771	0.00182852	2.43e-10	475815	-0.0119596	6.48e-05	rs10493130	15698	TRABD2B	KNOWN	0	13	0	-	YES	-
34	1:50857311:C:CT	rs35934575	1	50857311	ENSG00000185104	FAF1	0	C	CT	0.806128	0.193872	0.980962	0.0140142	0.00227449	2.8e-06	7.2e-10	6.3e-12	448010	0.810573	0.189427	0.0139673	0.00227487	8.26e-10	477257	-0.00908217	5.99e-05	rs60244988	51625	FAF1	KNOWN	0	14	0	-	-	-
35	1:56527202:C:A	rs1777277	1	56527202	ENSG00000162407	PLPP3	0	C	A	0.546877	0.453123	0.991119	0.0110555	0.00179755	1.9e-09	7.7e-10	2.2e-10	448010	0.546983	0.453017	0.0111919	0.00179771	4.8e-10	481917	0.000999641	6.21e-05	rs1777277	0	PLPP3	KNOWN	0	15	0	-	-	-
36	1:61338017:T:TAC	rs34852865	1	61338017	ENSG00000162599	NFIA	0	T	TAC	0.756856	0.243144	0.990291	0.0121655	0.00208856	1.6e-05	5.7e-09	1.7e-09	448010	0.758576	0.241424	0.0129309	0.00208884	6e-10	480698	0.00150049	6.12e-05	rs143661929	0	NFIA	KNOWN	0	16	0	-	-	-
37	1:66641142:G:A	rs12031054	1	66641142	ENSG00000118473	SGIP1	0	G	A	0.711261	0.288739	0.998286	0.0176051	0.00196816	2.4e-14	3.7e-19	4.2e-19	448010	0.710303	0.289697	0.0168778	0.00196895	1.02e-17	485006	-0.00953555	0.000117233	rs12031054	0	SGIP1	KNOWN	0	17	0	-	-	-
38	1:68137903:C:T	rs983034	1	68137903	ENSG00000116729	WLS	0	C	T	0.606288	0.393712	1	0.0262406	0.00182235	1.7e-38	5.2e-47	1.6e-51	448010	0.60703	0.39297	0.0227579	0.0018799	9.83e-34	486595	-0.177958	0.000247095	rs983034	0	WLS	KNOWN	0	18	0	-	YES	-
39	1:68191014:T:C	rs2566752	1	68191014	ENSG00000116729	WLS	0	T	C	0.624252	0.375748	0.98848	-0.0356681	0.00184889	2e-71	6.3e-83	8e-84	448010	0.626757	0.373243	-0.0316749	0.00200848	4.96e-56	480905	0.175078	0.000469409	rs2566752	0	WLS	KNOWN	0	18	0	-	YES	-
40	1:68196599:C:T	rs2820501	1	68196599	ENSG00000116729	WLS	0	C	T	0.0465943	0.0465943	0.995078	0.0316581	0.004232	3.6e-10	7.4e-14	4.4e-14	448010	0.0469908	0.0469908	0.0417091	0.00438241	1.78e-21	484978	0.0425978	0.000155812	rs2820501	0	WLS	KNOWN	0	18	0	-	YES	-
41	1:68198221:C:T	rs78252812	1	68198221	ENSG00000116729	WLS	0	C	T	0.972207	0.027793	1	-0.0179152	0.00541745	0.00051	0.00094	0.00061	448010	0.97257	0.02743	-0.0363161	0.00571802	2.14e-10	486609	0.213933	7.04e-05	rs78252812	0	WLS	KNOWN	0	18	0	-	YES	-
42	1:68199340:T:C	rs7554551	1	68199340	ENSG00000116729	WLS	0	T	C	0.655273	0.344727	1	-0.0244605	0.00187559	2.3e-36	7.1e-39	1.2e-40	448010	0.6555	0.3445	-0.0150247	0.00206261	3.23e-13	485454	0.112229	0.000101954	rs7554551	0	WLS	KNOWN	0	18	0	-	YES	-
43	1:68229194:T:C	rs2566774	1	68229194	ENSG00000116729	WLS	0	T	C	0.18794	0.18794	0.991044	0.0374746	0.00228515	3.8e-45	1.9e-60	4.7e-67	448010	0.18482	0.18482	0.0381776	0.00233748	5.77e-60	483945	0.00182213	0.000439187	rs2566774	0	WLS	KNOWN	0	18	0	-	YES	-
44	1:74722637:G:A	rs277402	1	74722637	ENSG00000116791	CRYZ	0	G	A	0.765689	0.234311	0.995281	-0.0130954	0.00210699	6.9e-08	5.1e-10	5.7e-10	448010	0.765874	0.234126	-0.0126648	0.00210742	1.86e-09	484473	0	5.75e-05	rs277402	0	CRYZ	KNOWN	0	19	0	-	-	-
45	1:84845509:C:T	rs1983853	1	84845509	ENSG00000171517	LPAR3	0	C	T	0.884791	0.115209	1	-0.0166258	0.00279551	2.8e-09	2.7e-09	1.7e-09	448010	0.88465	0.11535	-0.0190829	0.00280905	1.1e-11	484388	-0.0960573	7.43e-05	rs1983853	0	LPAR3	KNOWN	0	20	0	-	-	-
46	1:84867499:A:C	rs12756373	1	84867499	ENSG00000171517	LPAR3	0	A	C	0.914326	0.085674	1	-0.0216193	0.00318029	4.7e-11	1.1e-11	3.2e-11	448010	0.91346	0.08654	-0.023507	0.00319518	1.88e-13	487023	-0.00559623	8.74e-05	rs12756373	0	LPAR3	KNOWN	0	20	0	-	-	-
47	1:88715162:C:G	rs167365	1	88715162	ENSG00000065243	PKN2	0	C	G	0.382815	0.382815	0.994194	0.0179253	0.0018367	4.9e-15	1.7e-22	3.4e-22	448010	0.385329	0.385329	0.0179692	0.00183726	1.37e-22	484070	0.00855337	0.000152954	rs167365	0	PKN2	KNOWN	0	21	0	-	-	-
48	1:89720996:T:TA	rs11395137	1	89720996	ENSG00000171488	LRRC8C	0	T	TA	0.767579	0.232421	0.981927	0.0134617	0.00212607	2.9e-11	2.4e-10	4.5e-10	448010	0.771176	0.228824	0.0132247	0.00212632	4.99e-10	478502	0.000153353	6.17e-05	rs12042197	5479	LRRC8C	KNOWN	0	22	0	-	-	-
49	1:91773779:C:T	rs284200	1	91773779	ENSG00000069702	TGFBR3	0	C	T	0.627195	0.372805	0.994158	0.0133113	0.00184666	3.2e-12	5.7e-13	7.5e-13	448010	0.629996	0.370004	0.0135245	0.0018469	2.43e-13	483915	-0.00906254	8.53e-05	rs284200	0	TGFBR3	KNOWN	0	23	0	-	YES	-
50	1:97958696:G:A	rs56732321	1	97958696	ENSG00000188641	DPYD	0	G	A	0.781713	0.218287	0.995717	0.014755	0.00216181	2.3e-08	8.8e-12	5.1e-13	448010	0.780055	0.219945	0.0144825	0.00216238	2.12e-11	483862	0.0176278	7.2e-05	rs6664489	5565	DPYD	KNOWN	0	24	0	-	-	-
51	1:99582078:A:G	rs149753617	1	99582078	ENSG00000099260	PALMD	64036	A	G	0.97885	0.02115	0.991863	0.0387956	0.00620937	7.5e-09	4.2e-10	2.3e-09	448010	0.979287	0.020713	0.0388585	0.00621086	3.94e-10	483412	0.00671389	6.13e-05	rs149753617	0	PALMD	KNOWN	0	25	0	-	-	-
52	1:102933651:A:C	rs12756209	1	102933651	ENSG00000060718	COL11A1	0	A	C	0.390675	0.390675	0.988969	-0.0159694	0.00183685	6.7e-16	3.5e-18	9.3e-18	448010	0.388504	0.388504	-0.0160155	0.0018371	2.84e-18	480390	-0.00512159	0.000121871	rs11576308	28230	COL11A1	KNOWN	0	26	0	YES	YES	YES
53	1:109278889:T:G	rs602633	1	109278889	ENSG00000134222	PSRC1	668	T	G	0.217219	0.217219	1	0.0129383	0.00215921	1.6e-09	2.1e-09	2.8e-09	448010	0.2164	0.2164	0.0131216	0.00215957	1.23e-09	486759	0.0139572	5.84e-05	rs660240	3673	CELSR2	KNOWN	0	27	0	-	-	-
54	1:109832112:C:G	rs547251	1	109832112	ENSG00000134201	GSTM5	56684	C	G	0.336393	0.336393	0.995581	-0.0119368	0.00189073	5.7e-09	2.7e-10	1.1e-11	448010	0.337258	0.337258	-0.0122022	0.00189101	1.1e-10	483528	-0.00468037	6.66e-05	rs547251	0	GSTM5	KNOWN	0	27	0	-	-	-
55	1:112410392:CA:C	rs11350803	1	112410392	ENSG00000143079	CTTNBP2NL	0	CA	C	0.659797	0.340203	0.975264	-0.0118995	0.0018998	1.1e-08	3.8e-10	1.2e-10	448010	0.661047	0.338953	-0.0115848	0.00190032	1.09e-09	476293	0.00133291	6.01e-05	rs12080074	23008	CTTNBP2NL	KNOWN	0	28	0	-	-	-
56	1:112512401:G:A	rs3790608	1	112512401	ENSG00000134245	WNT2B	0	G	A	0.848962	0.151038	0.989402	-0.0392118	0.00249748	1.3e-47	1.5e-55	3.1e-55	448010	0.852186	0.147814	-0.0391129	0.00249823	3.01e-55	482251	0.00331775	0.000385407	rs3790608	0	WNT2B	KNOWN	0	28	0	-	-	-
57	1:113976729:T:G	rs10732635	1	113976729	ENSG00000163349	HIPK1	0	T	G	0.554839	0.445161	1	0.0108583	0.0017919	7e-08	1.4e-09	3.8e-09	448010	0.55552	0.44448	0.0107292	0.00179237	2.15e-09	486552	-0.00788789	5.68e-05	rs10732635	0	HIPK1	KNOWN	0	29	0	-	-	-
58	1:118918773:G:T	rs1779431	1	118918773	ENSG00000092607	TBX15	0	G	T	0.290137	0.290137	1	0.0137983	0.00196231	2.8e-10	2e-12	7.3e-12	448010	0.29146	0.29146	0.0154567	0.00196771	3.99e-15	486538	0.072159	9.87e-05	rs1779431	0	TBX15	KNOWN	0	30	0	YES	YES	-
59	1:118980947:C:T	rs12088206	1	118980947	ENSG00000092607	TBX15	0	C	T	0.560484	0.439516	0.996169	-0.0225321	0.00179797	8.6e-29	5e-36	3.5e-37	448010	0.562149	0.437851	-0.0235096	0.00180297	7.3e-39	484429	0	0.000272081	rs6680737	1939	TBX15	KNOWN	0	30	0	YES	YES	-
60	1:150019815:G:GT	rs138923434	1	150019815	ENSG00000264522	OTUD7B	9089	G	GT	0.907822	0.092178	0.998907	0.0275415	0.00307842	5.1e-12	3.7e-19	3.8e-20	448010	0.90881	0.09119	0.0274499	0.00307871	4.83e-19	486540	0.00321674	0.000124891	rs72692840	819	OTUD7B	KNOWN	0	31	0	-	YES	-
61	1:155206101:A:G	rs914615	1	155206101	ENSG00000169231	THBS3	0	A	G	0.469114	0.469114	0.998498	0.0136648	0.00178412	4.4e-14	1.9e-14	2.4e-15	448010	0.46995	0.46995	0.0144369	0.00178772	6.71e-16	486736	0.0612741	0.000103836	rs914615	0	THBS3	KNOWN	0	32	0	-	YES	-
62	1:156486106:G:A	rs1171561	1	156486106	ENSG00000116604	MEF2D	0	G	A	0.754455	0.245545	0.996355	-0.0122223	0.00207384	4.5e-07	3.8e-09	2.5e-09	448010	0.754513	0.245487	-0.0134784	0.00207785	8.77e-11	484315	-0.00491566	6.73e-05	rs116251020	364464	LMNA	KNOWN	0	33	0	-	-	-
63	1:156937289:T:C	rs945508	1	156937289	ENSG00000132694	ARHGEF11	0	T	C	0.463686	0.463686	1	-0.0110707	0.00178748	4.2e-09	5.9e-10	5.3e-10	448010	0.46324	0.46324	-0.0110485	0.00178778	6.41e-10	485640	-0.0113642	6.07e-05	rs945508	0	ARHGEF11	KNOWN	0	33	0	-	-	-
64	1:162072523:A:C	rs1123015	1	162072523	ENSG00000198929	NOS1AP	0	A	C	0.346412	0.346412	0.988039	-0.017237	0.00188163	1.1e-17	5.2e-20	7.9e-21	448010	0.345276	0.345276	-0.0176066	0.00188196	8.32e-21	481319	0.00427417	0.000140154	rs1123015	0	NOS1AP	KNOWN	0	34	0	-	YES	YES
65	1:163881307:C:T	rs6696966	1	163881307	ENSG00000143228	NUF2	525543	C	T	0.384612	0.384612	0.994362	0.0192483	0.00183306	2.9e-20	8.6e-26	2e-27	448010	0.383993	0.383993	0.0193533	0.00183352	4.8e-26	485121	-0.00587504	0.000177194	rs10917872	5412	NUF2	KNOWN	0	35	0	-	-	-
66	1:170552235:G:A	rs913257	1	170552235	ENSG00000120370	GORAB	0	G	A	0.539294	0.460706	1	0.0124463	0.00178714	7.9e-12	3.3e-12	5.9e-13	448010	0.53916	0.46084	0.0126538	0.00178741	1.45e-12	486255	0.00834588	7.96e-05	rs913257	0	GORAB	KNOWN	0	36	0	YES	-	-
67	1:170714566:T:TA	rs35363078	1	170714566	ENSG00000116132	PRRX1	0	T	TA	0.533386	0.466614	0.985432	-0.0257429	0.00179724	1.3e-38	1.6e-46	6.2e-49	448010	0.534047	0.465953	-0.0265446	0.00179833	2.62e-49	479818	-0.0133107	0.000350674	rs35363078	0	PRRX1	KNOWN	0	36	0	YES	YES	YES
68	1:172163900:GCA:G	rs10536416	1	172163900	ENSG00000197959	DNM3	0	GCA	G	0.513946	0.486054	0.986543	-0.0218263	0.00179674	4.6e-30	5.9e-34	2.7e-37	448010	0.512293	0.487707	-0.0159018	0.00196801	6.47e-16	478374	0.408032	0.000126357	rs672740	4079	DNM3	KNOWN	0	37	0	-	-	-
69	1:172244264:G:A	rs10458358	1	172244264	ENSG00000197959	DNM3	0	G	A	0.782589	0.217411	0.992274	-0.0265294	0.00216653	3.9e-30	1.8e-34	6.7e-38	448010	0.783378	0.216622	-0.0194847	0.00237245	2.16e-16	483053	-0.0094026	0.000128852	rs10458358	0	DNM3	KNOWN	0	37	0	-	-	-
70	1:173884696:TGTG:T	rs5778781	1	173884696	ENSG00000185278	ZBTB37	0	TGTG	T	0.783351	0.216649	0.994655	0.0163765	0.00216824	8.6e-11	4.3e-14	2.8e-14	448010	0.784497	0.215503	0.016989	0.00217003	4.92e-15	483610	-0.00135052	9.76e-05	rs772960943	0	ZBTB37	KNOWN	0	38	0	-	-	-
71	1:180939925:T:C	rs1609829	1	180939925	ENSG00000135835	KIAA1614	0	T	C	0.296424	0.296424	0.981912	0.0122081	0.00196607	1.2e-08	5.3e-10	6.5e-10	448010	0.291376	0.291376	0.0123359	0.00196623	3.52e-10	478648	0	6.28e-05	rs1609829	0	KIAA1614	KNOWN	0	39	0	-	-	-
72	1:197390869:G:A	rs4418639	1	197390869	ENSG00000134376	CRB1	0	G	A	0.409296	0.409296	0.982184	0.0159326	0.00182793	3.8e-14	2.9e-18	1.9e-18	448010	0.405616	0.405616	0.0152204	0.00183098	9.35e-17	477615	0.0565494	0.000111703	rs4418639	0	CRB1	KNOWN	0	40	0	-	-	-
73	1:198030778:A:G	rs6701977	1	198030778	ENSG00000143355	LHX9	95300	A	G	0.866012	0.133988	1	0.0196091	0.00261472	1.3e-10	6.4e-14	1.8e-14	448010	0.86624	0.13376	0.0182429	0.00261908	3.28e-12	486389	0.00339461	7.71e-05	rs6701977	0	LHX9	KNOWN	0	40	0	-	-	-
74	1:200738405:C:A	rs58397787	1	200738405	ENSG00000118200	CAMSAP2	489	C	A	0.798343	0.201657	0.993845	0.0203715	0.00222895	2.7e-16	6.3e-20	8.4e-22	448010	0.80121	0.19879	0.0206072	0.00222951	2.4e-20	482387	-0.0165276	0.000135272	rs58397787	0	CAMSAP2	KNOWN	0	41	0	-	-	-
75	1:201628819:T:C	rs1022463	1	201628819	ENSG00000134369	NAV1	0	T	C	0.806048	0.193952	0.987127	0.0160997	0.00226216	2.5e-10	1.1e-12	1.4e-13	448010	0.806218	0.193782	0.016932	0.00226337	7.38e-14	482310	0.0232574	8.96e-05	rs1022463	0	NAV1	KNOWN	0	41	0	-	-	-
76	1:202178914:T:C	rs10920352	1	202178914	ENSG00000133067	LGR6	14886	T	C	0.575903	0.424097	0.994593	-0.0115356	0.00180337	1.1e-10	1.6e-10	3.7e-10	448010	0.574744	0.425256	-0.0121175	0.00180531	1.92e-11	485795	0.0383702	7.18e-05	rs10920352	0	LGR6	KNOWN	0	41	0	-	YES	-
77	1:202241487:C:T	rs76330411	1	202241487	ENSG00000133067	LGR6	0	C	T	0.835899	0.164101	0.969096	0.0142379	0.00244185	3.5e-07	5.5e-09	5.2e-11	448010	0.841516	0.158484	0.0149551	0.00244385	9.39e-10	471780	-0.00284222	5.97e-05	rs76330411	0	LGR6	KNOWN	0	41	0	-	YES	-
78	1:210293587:C:T	rs7516171	1	210293587	ENSG00000054392	HHAT	34666	C	T	0.823013	0.176987	0.998285	-0.0246546	0.0023375	1.8e-20	5.2e-26	1.3e-27	448010	0.822797	0.177203	-0.0247066	0.00233799	4.22e-26	484756	0.00354619	0.000178	rs7516171	0	HHAT	KNOWN	0	42	0	YES	YES	-
79	1:218348267:G:A	rs2799098	1	218348267	ENSG00000092969	TGFB2	0	G	A	0.178526	0.178526	1	-0.0178775	0.00232432	1.2e-12	1.5e-14	6.4e-15	448010	0.17974	0.17974	-0.0175466	0.00232486	4.44e-14	487006	-0.0135874	9.08e-05	rs2799098	0	TGFB2	KNOWN	0	43	0	YES	YES	-
80	1:218818447:T:A	rs9431593	1	218818447	ENSG00000143353	LYPLAL1	355423	T	A	0.539425	0.460575	0.995626	0.0189938	0.00178813	4.7e-24	2.4e-26	1.6e-26	448010	0.53841	0.46159	0.0168023	0.00179987	1.01e-20	485672	0.11206	0.000140326	rs17514738	3035	LYPLAL1	KNOWN	0	43	0	-	YES	-
81	1:219609915:A:C	rs183522757	1	219609915	ENSG00000215817	ZC3H11B	0	A	C	0.926786	0.073214	0.958416	0.0331242	0.00349468	4.5e-16	2.6e-21	2.6e-20	448010	0.934826	0.065174	0.0262831	0.00354401	1.21e-13	465588	-0.12593	8.42e-05	rs183522757	0	ZC3H11B	KNOWN	0	43	0	-	-	-
82	1:219752667:T:C	rs12134534	1	219752667	ENSG00000196660	SLC30A10	0	T	C	0.407766	0.407766	0.99812	-0.0240685	0.00181648	1.8e-30	4.5e-40	1.7e-40	448010	0.406224	0.406224	-0.0231252	0.0018323	1.62e-36	484118	0.0268861	0.000257982	rs12134534	0	SLC30A10	KNOWN	0	43	0	-	-	-
83	1:220015795:TA:T	rs11325774	1	220015795	ENSG00000136628	EPRS1	0	TA	T	0.178628	0.178628	0.991398	0.0330331	0.00233466	3.5e-38	1.9e-45	7.1e-48	448010	0.176001	0.176001	0.0341271	0.00233702	2.69e-48	482344	-0.00551373	0.000337809	rs2647462	33047	EPRS1	KNOWN	0	43	0	-	-	-
84	1:221096002:A:AT	rs34174864	1	221096002	ENSG00000136630	HLX	210943	A	AT	0.545686	0.454314	0.879325	0.00736841	0.00190326	0.0095	0.00011	2.5e-05	448010	0.674463	0.325537	0.0291316	0.00241037	1.25e-33	429698	-0.648908	0.000372664	rs4304588	207632	DUSP10	KNOWN	0	44	0	-	-	-
85	1:221197026:A:G	rs4846687	1	221197026	ENSG00000136630	HLX	311967	A	G	0.36322	0.36322	0.995744	0.014083	0.00185571	6.2e-11	3.2e-14	3.7e-15	448010	0.365304	0.365304	0.0251489	0.00238235	4.75e-26	484443	0.263396	0.000293284	rs4304588	106608	DUSP10	KNOWN	0	44	0	-	-	-
86	1:221304402:C:T	rs7527300	1	221304402	ENSG00000143507	DUSP10	397023	C	T	0.594113	0.405887	0.993355	0.024413	0.00182249	3.2e-29	6.4e-41	1.1e-42	448010	0.595416	0.404584	0.0238458	0.0018937	2.33e-36	481624	-0.0275081	0.000273957	rs7527300	0	DUSP10	KNOWN	0	44	0	-	-	-
87	1:223011279:C:A	rs2609352	1	223011279	ENSG00000154309	DISP1	5284	C	A	0.678733	0.321267	0.992297	0.0139958	0.00191073	2.9e-11	2.4e-13	1.8e-15	448010	0.681456	0.318544	0.0152903	0.00191207	1.28e-15	484688	0.00191152	0.000101501	rs2609352	0	DISP1	KNOWN	0	45	0	-	YES	-
88	1:226887701:G:A	rs2246221	1	226887701	ENSG00000143801	PSEN2	0	G	A	0.499465	0.499465	0.997286	-0.0143212	0.00178497	1.7e-12	1e-15	4e-16	448010	0.498897	0.498897	-0.0142023	0.00178524	1.79e-15	484412	-0.00150099	0.000100852	rs2246221	0	PSEN2	KNOWN	0	46	0	-	-	-
89	1:234605171:C:CAGTTATAAT	rs3045215	1	234605171	ENSG00000168264	IRF2BP2	0	C	CAGTTATAAT	0.273149	0.273149	0.983838	0.0140051	0.00201535	2e-09	3.7e-12	1.4e-11	448010	0.268828	0.268828	0.0135888	0.00201548	1.56e-11	478502	-0.00552237	7.26e-05	rs6672925	2579	IRF2BP2	KNOWN	0	47	0	-	-	-
90	1:240423395:C:T	rs1414660	1	240423395	ENSG00000155816	FMN2	0	C	T	0.808051	0.191949	1	-0.0818652	0.00226242	2.3e-226	1.1e-286	8.8e-300	448010	0.80874	0.19126	-0.0827847	0.0022682	1.2e-291	484765	0.0487873	0.00212013	rs1414660	0	FMN2	KNOWN	0	48	0	-	-	-
91	1:240493250:G:C	rs142343894	1	240493250	ENSG00000180875	GREM2	0	G	C	0.996372	0.003628	1	0.108211	0.0148336	3.7e-09	3e-13	3.4e-14	448010	0.9965	0.0035	0.134712	0.0148521	1.19e-19	485115	0	0.000126587	rs142343894	0	GREM2	KNOWN	0	48	0	-	YES	YES
92	2:629772:TTATC:T	rs57906176	2	629772	ENSG00000151353	TMEM18	34106	TTATC	T	0.171733	0.171733	0.995804	-0.0150075	0.00236351	6.6e-09	2.2e-10	9.7e-12	448010	0.171377	0.171377	-0.015107	0.00236364	1.64e-10	485623	-0.00523583	6.48e-05	rs66906321	298	TMEM18	KNOWN	0	49	0	-	YES	YES
93	2:10054065:T:C	rs4669522	2	10054065	ENSG00000172059	KLF11	0	T	C	0.204643	0.204643	0.995093	-0.0176714	0.00221029	2.4e-12	1.3e-15	2.4e-17	448010	0.203438	0.203438	-0.0177754	0.0022105	8.89e-16	485243	0.00200916	0.000102405	rs4669522	0	KLF11	KNOWN	0	50	0	-	-	-
94	2:12769958:G:A	rs890074	2	12769958	ENSG00000071575	TRIB2	27224	G	A	0.515893	0.484107	0.995124	-0.0116684	0.00178753	9.3e-09	6.7e-11	3.7e-11	448010	0.517996	0.482004	-0.0115808	0.00178766	9.28e-11	483535	-0.00263615	6.7e-05	rs890074	0	TRIB2	KNOWN	0	51	0	-	-	-
95	2:19220555:G:A	rs851320	2	19220555	ENSG00000143867	OSR1	130931	G	A	0.220972	0.220972	0.995953	-0.0134591	0.00214562	9.8e-09	3.5e-10	4.5e-11	448010	0.221425	0.221425	-0.0128118	0.00214844	2.47e-09	486904	-0.0501424	5.66e-05	rs851320	0	OSR1	KNOWN	0	52	0	-	YES	-
96	2:19670580:C:T	rs4666343	2	19670580	ENSG00000183891	TTC32	226052	C	T	0.728917	0.271083	0.9872	0.0158762	0.00201269	3.9e-15	3.1e-15	9.4e-15	448010	0.732128	0.267872	0.015134	0.00201546	5.96e-14	482041	-0.00251541	8.98e-05	rs4666343	0	TTC32	KNOWN	0	52	0	-	-	-
97	2:25242851:T:C	rs13002567	2	25242851	ENSG00000119772	DNMT3A	0	T	C	0.666387	0.333613	0.99811	-0.0182249	0.00188798	4.1e-19	4.8e-22	2e-23	448010	0.667285	0.332715	-0.0194087	0.00189428	1.23e-24	486885	-0.0272706	0.000167266	rs13002567	0	DNMT3A	KNOWN	0	53	0	YES	YES	YES
98	2:25851158:AAAAAAG:A	rs567947942	2	25851158	ENSG00000143970	ASXL2	0	AAAAAAG	A	0.974268	0.025732	0.902576	-0.0339481	0.00592664	2.4e-06	1e-08	1.3e-08	448010	0.98264	0.01736	-0.0354198	0.00592918	2.32e-09	438200	-0.00991017	4.28e-05	rs563406543	27532	ASXL2	KNOWN	0	53	0	-	YES	-
99	2:25878690:C:G	rs563406543	2	25878690	ENSG00000143970	ASXL2	203	C	G	0.991675	0.008325	0.93974	0.0681422	0.0100954	5e-09	1.5e-11	2.5e-12	448010	0.992358	0.007642	0.0749436	0.0101259	1.35e-13	458596	-0.00900409	8.52e-05	rs563406543	0	ASXL2	KNOWN	0	53	0	-	YES	-
100	2:28640620:G:A	rs11679188	2	28640620	ENSG00000163803	PLB1	0	G	A	0.626905	0.373095	0.996735	-0.0173985	0.00184492	4.8e-20	4.1e-21	7.6e-23	448010	0.627098	0.372902	-0.0137196	0.00188055	2.98e-13	484639	0.193075	8.8e-05	rs34780912	1615	PLB1	KNOWN	0	54	0	-	-	-
101	2:28716102:A:G	rs55721532	2	28716102	ENSG00000213639	PPP1CB	35539	A	G	0.704484	0.295516	0.997004	-0.0224132	0.00195351	2e-24	1.8e-30	2.2e-32	448010	0.703293	0.296707	-0.0195665	0.0019913	8.7e-23	485593	-0.00808966	0.000159779	rs56240884	1186	PPP1CB	KNOWN	0	54	0	-	-	-
102	2:37328371:A:T	rs111785286	2	37328371	ENSG00000115825	PRKD3	3538	A	T	0.950986	0.049014	0.967424	-0.0273301	0.00419604	5.1e-07	7.4e-11	1e-10	448010	0.954865	0.045135	-0.0288259	0.00419705	6.5e-12	470177	-0.00135522	7.16e-05	rs111785286	0	PRKD3	KNOWN	0	55	0	-	YES	YES
103	2:40403538:A:C	rs10490046	2	40403538	ENSG00000183023	SLC8A1	0	A	C	0.781208	0.218792	0.99416	0.0279736	0.00215745	5.6e-31	1.9e-38	5.6e-40	448010	0.779718	0.220282	0.0214075	0.0022527	2.04e-21	484891	0.243163	0.000157427	rs10490046	0	SLC8A1	KNOWN	0	56	0	-	-	-
104	2:40447589:TAAAA:T	rs750435432	2	40447589	ENSG00000183023	SLC8A1	0	TAAAA	T	0.540069	0.459931	0.982735	0.0190238	0.0018042	3.4e-20	5.4e-26	2.3e-26	448010	0.539512	0.460488	0.0136431	0.00186124	2.3e-13	477157	-0.0795905	9.25e-05	rs4557030	15164	SLC8A1	KNOWN	0	56	0	-	-	-
105	2:40669245:T:G	rs1861303	2	40669245	ENSG00000183023	SLC8A1	58192	T	G	0.633564	0.366436	0.993898	-0.0188082	0.00185024	5.3e-19	2.8e-24	7.9e-26	448010	0.63627	0.36373	-0.0142122	0.00188059	4.12e-14	485441	0.00289993	9.35e-05	rs7584710	12948	SLC8A1	KNOWN	0	56	0	-	-	-
106	2:42040322:C:T	rs11887431	2	42040322	ENSG00000162878	PKDCC	7700	C	T	0.764928	0.235072	0.986553	-0.0488991	0.00211428	1.9e-99	2.4e-118	1.9e-120	448010	0.76316	0.23684	-0.0436291	0.0021657	2.94e-90	479560	-0.213828	0.000688103	rs11887431	0	PKDCC	KNOWN	0	57	0	-	YES	-
107	2:42043587:A:G	rs79964014	2	42043587	ENSG00000162878	PKDCC	4435	A	G	0.869604	0.130396	0.996088	0.041221	0.00265016	7.4e-39	1.5e-54	9.2e-58	448010	0.870629	0.129371	0.029899	0.00271385	3.16e-28	484314	-0.00681496	0.000201379	rs79964014	0	PKDCC	KNOWN	0	57	0	-	YES	-
108	2:43209272:A:C	rs6544633	2	43209272	ENSG00000152518	ZFP36L2	13131	A	C	0.328236	0.328236	1	0.0125979	0.00189871	3.7e-09	3.2e-11	7.2e-12	448010	0.33069	0.33069	0.0111984	0.00190577	4.2e-09	485416	-0.0856991	5.55e-05	rs6544633	0	ZFP36L2	KNOWN	0	58	0	-	-	-
109	2:43480824:G:A	rs6712528	2	43480824	ENSG00000115970	THADA	0	G	A	0.894777	0.105223	0.954159	-0.0269358	0.00297073	5.7e-18	1.2e-19	7.1e-21	448010	0.904004	0.095996	-0.0244672	0.00298228	2.32e-16	464350	0.00965234	0.000103902	rs17030818	27645	THADA	KNOWN	0	58	0	-	-	-
110	2:45121138:A:G	rs17033059	2	45121138	ENSG00000170577	SIX2	111686	A	G	0.835471	0.164529	0.978392	0.0146966	0.00241951	1.1e-09	1.2e-09	4.8e-09	448010	0.836969	0.163031	0.0158373	0.00242123	6.11e-11	479526	-0.02931	6.84e-05	rs17033059	0	SIX2	KNOWN	0	59	0	YES	YES	-
111	2:45651621:G:T	rs687914	2	45651621	ENSG00000171132	PRKCE	0	G	T	0.748531	0.251469	0.988001	0.0210229	0.00206328	1.6e-20	2.2e-24	9.6e-26	448010	0.750671	0.249329	0.0212122	0.00206487	9.34e-25	481471	-0.0120643	0.000168432	rs687914	0	PRKCE	KNOWN	0	59	0	-	-	-
112	2:46616050:ACG:A	rs3832038	2	46616050	ENSG00000151665	PIGF	0	ACG	A	0.580542	0.419458	0.993701	0.00961433	0.0018079	2.9e-06	1e-07	1.1e-07	448010	0.580312	0.419688	0.0105615	0.00180842	5.21e-09	484817	0.00305488	5.43e-05	rs17036208	451876	TTC7A	KNOWN	0	59	0	-	YES	YES
113	2:47794240:G:C	rs3136302	2	47794240	ENSG00000116062	MSH6	0	G	C	0.447632	0.447632	0.994003	-0.0109077	0.001794	1.6e-07	1.2e-09	3.4e-09	448010	0.446259	0.446259	-0.0107561	0.00179435	2.04e-09	484894	0.00356904	5.72e-05	rs3136302	0	MSH6	KNOWN	0	60	0	-	-	-
114	2:54340453:G:A	rs12713256	2	54340453	ENSG00000177994	C2orf73	0	G	A	0.237921	0.237921	0.994038	0.0143198	0.00209598	7.9e-10	8.4e-12	2.8e-11	448010	0.235163	0.235163	0.0193199	0.00220978	2.27e-18	484423	0.0108844	0.00013427	rs10196726	697	C2orf73	KNOWN	0	61	0	-	-	-
115	2:54345987:C:T	rs189567770	2	54345987	ENSG00000177994	C2orf73	0	C	T	0.996286	0.003714	0.45571	0.148889	0.0216538	3.1e-09	6.2e-12	7.4e-13	448010	0.999531	0.000469	0.134804	0.0216598	4.86e-10	222376	-0.00508468	1.7e-05	rs10196726	4837	C2orf73	KNOWN	0	61	0	-	-	-
116	2:54456045:C:A	rs144262608	2	54456045	ENSG00000115306	SPTBN1	273	C	A	0.96624	0.03376	0.94733	-0.0278933	0.00504647	1.9e-07	3.3e-08	6.3e-09	448010	0.968897	0.031103	-0.0530653	0.00522705	3.24e-24	464497	0.130555	0.000169719	rs11898505	1375	SPTBN1	KNOWN	0	61	0	-	-	-
117	2:54456574:T:C	rs4305309	2	54456574	ENSG00000115306	SPTBN1	0	T	C	0.356816	0.356816	0.993639	0.0731312	0.00186662	1.9e-274	9.9E-336	2.0E-355	448010	0.355265	0.355265	0.0756136	0.00189986	0	481060	0.050475	0.00261917	rs11898505	846	SPTBN1	KNOWN	0	61	0	-	-	-
118	2:54468315:TAAAATAAA:T	rs13426208	2	54468315	ENSG00000115306	SPTBN1	0	TAAAATAAA	T	0.986196	0.013804	0.681655	0.0991449	0.00921123	1.5e-22	5.1e-27	2.8e-28	448010	0.994959	0.005041	0.0624652	0.00925309	1.47e-11	333980	-0.0946668	3.91e-05	rs4671934	7929	SPTBN1	KNOWN	0	61	0	-	-	-
119	2:54577556:A:G	rs10180713	2	54577556	ENSG00000115306	SPTBN1	0	A	G	0.26646	0.26646	0.988378	-0.0516949	0.00202273	1.4e-109	4.6e-144	6.6e-151	448010	0.265379	0.265379	-0.0450557	0.00218241	1.08e-94	481897	0.340906	0.000791515	rs10180713	0	SPTBN1	KNOWN	0	61	0	-	-	-
120	2:54660938:G:A	rs17046097	2	54660938	ENSG00000115306	SPTBN1	0	G	A	0.750376	0.249624	1	-0.0319071	0.00205601	1.6e-41	2.6e-54	3.1e-58	448010	0.74945	0.25055	-0.0145962	0.00223777	6.91e-11	487129	0.0857771	8e-05	rs2971879	458	SPTBN1	KNOWN	0	61	0	-	-	-
121	2:54668798:T:A	rs63629260	2	54668798	ENSG00000115306	SPTBN1	0	T	A	0.993024	0.006976	0.576533	-0.124506	0.0140587	2.2e-17	8.3e-19	6.1e-20	448010	0.997466	0.002534	-0.085954	0.0141044	1.1e-09	281772	-0.00204179	3.73e-05	rs63629260	0	SPTBN1	KNOWN	0	61	0	-	-	-
122	2:54685126:C:T	rs570835252	2	54685126	ENSG00000115306	SPTBN1	13680	C	T	0.998073	0.001927	0.356002	0.232561	0.033957	8.8e-11	7.5e-12	2.3e-13	448010	0.999584	0.000416	0.197334	0.0339713	6.29e-09	173963	-0.00125625	3.24e-05	rs63629260	16328	SPTBN1	KNOWN	0	61	0	-	-	-
123	2:54953290:A:G	rs557106823	2	54953290	ENSG00000214595	EML6	0	A	G	0.995389	0.004611	0.645475	0.131469	0.0163241	6.5e-14	8e-16	1.2e-16	448010	0.998985	0.001015	0.105903	0.0163381	9.05e-11	315456	0.00276154	2.27e-05	rs6745543	9012	EML6	KNOWN	0	61	0	-	-	-
124	2:60530284:C:T	rs2457660	2	60530284	ENSG00000119866	BCL11A	0	C	T	0.366051	0.366051	0.983969	0.0122974	0.00186099	3.8e-09	3.9e-11	8e-12	448010	0.367485	0.367485	0.0115703	0.00186143	5.11e-10	480121	-0.00282479	6.22e-05	rs2457660	0	BCL11A	KNOWN	0	62	0	-	-	-
125	2:64638670:T:C	rs11688492	2	64638670	ENSG00000179833	SERTAD2	0	T	C	0.544231	0.455769	1	0.0132974	0.00178994	5.2e-12	1.1e-13	7.2e-15	448010	0.54481	0.45519	0.0130925	0.00179024	2.61e-13	485534	0.00908725	8.5e-05	rs11688492	0	SERTAD2	KNOWN	0	63	0	-	-	-
126	2:65293958:G:C	rs2422474	2	65293958	ENSG00000198369	SPRED2	16894	G	C	0.729965	0.270035	1	-0.0133848	0.0020036	4.2e-10	2.4e-11	2.1e-11	448010	0.72959	0.27041	-0.0133268	0.00200462	2.97e-11	487630	0.0195779	7.01e-05	rs36010930	4858	ACTR2	KNOWN	0	63	0	-	YES	-
127	2:66537176:A:G	rs12469063	2	66537176	ENSG00000143995	MEIS1	0	A	G	0.756062	0.243938	0.990499	-0.0189724	0.00208049	4.5e-16	7.6e-20	1.9e-21	448010	0.758358	0.241642	-0.0187389	0.00208112	2.17e-19	483316	-0.00248952	0.000128696	rs12469063	0	MEIS1	KNOWN	0	64	0	-	YES	YES
128	2:67851717:C:T	rs6546334	2	67851717	ENSG00000197223	C1D	189414	C	T	0.656227	0.343773	0.996183	0.0176857	0.00187798	1.9e-17	4.6e-21	8.2e-22	448010	0.655328	0.344672	0.0175694	0.00187834	8.46e-21	484939	-0.000993948	0.000139447	rs6546334	0	C1D	KNOWN	0	65	0	-	-	-
129	2:68770021:A:G	rs10196674	2	68770021	ENSG00000163219	ARHGAP25	0	A	G	0.677237	0.322763	0.980175	0.0126143	0.00191795	7.8e-07	4.8e-11	8.1e-12	448010	0.677826	0.322174	0.0131017	0.00191872	8.59e-12	479884	0.0209281	7.5e-05	rs10196674	0	ARHGAP25	KNOWN	0	65	0	YES	-	-
130	2:70558674:C:A	rs12614998	2	70558674	ENSG00000163235	TGFA	4481	C	A	0.782827	0.217173	0.97451	-0.019552	0.00217859	5.5e-16	2.8e-19	1.3e-21	448010	0.786394	0.213606	-0.0197882	0.00217947	1.09e-19	478165	0.0121661	0.000131552	rs12614998	0	TGFA	KNOWN	0	66	0	-	-	-
131	2:71335373:T:C	rs17743415	2	71335373	ENSG00000075292	ZNF638	0	T	C	0.433675	0.433675	0.996319	-0.0120476	0.00180097	8.9e-12	2.2e-11	5.5e-13	448010	0.432023	0.432023	-0.011893	0.0018015	4.06e-11	484385	0.0151345	6.94e-05	rs17743415	0	ZNF638	KNOWN	0	66	0	-	-	-
132	2:72102708:A:G	rs10208630	2	72102708	ENSG00000003137	CYP26B1	26531	A	G	0.691488	0.308512	0.98724	-0.0158917	0.00193927	2.2e-13	2.5e-16	2.3e-15	448010	0.692917	0.307083	-0.015615	0.00193973	8.27e-16	480928	0	0.000103765	rs10185019	153	CYP26B1	KNOWN	0	66	0	YES	YES	-
133	2:85283277:A:G	rs34644194	2	85283277	ENSG00000152284	TCF7L1	0	A	G	0.604168	0.395832	0.964553	0.0133514	0.00185113	1.5e-11	5.5e-13	1.3e-12	448010	0.605925	0.394075	0.0133514	0.00185123	5.51e-13	470851	0	8.51e-05	rs6745529	7261	TCF7L1	KNOWN	0	67	0	-	-	-
134	2:99359262:G:A	rs2141907	2	99359262	ENSG00000158417	EIF5B	0	G	A	0.726784	0.273216	0.99869	-0.0130573	0.00199666	2.2e-08	6.2e-11	4.3e-10	448010	0.730573	0.269427	-0.0128477	0.00199722	1.25e-10	487434	0.0214582	6.5e-05	rs112900993	26920	TXNDC9	KNOWN	0	68	0	-	-	-
135	2:100254400:T:C	rs4851274	2	100254400	ENSG00000170500	LONRF2	17476	T	C	0.319802	0.319802	0.986663	-0.012123	0.00191767	8.3e-10	2.6e-10	1.7e-10	448010	0.320207	0.320207	-0.0118114	0.0019182	7.39e-10	482363	-0.00374668	6.07e-05	rs6542920	25774	AFF3	KNOWN	0	68	0	-	-	-
136	2:109337610:C:A	rs4676276	2	109337610	ENSG00000172985	SH3RF3	0	C	A	0.487747	0.487747	1	0.0112955	0.0017796	5.2e-10	2.2e-10	8.5e-12	448010	0.48604	0.48604	0.0120037	0.00178006	1.55e-11	487657	-0.00225544	7.2e-05	rs4676276	0	SH3RF3	KNOWN	0	69	0	-	-	-
137	2:111145950:A:G	rs3761705	2	111145950	ENSG00000153094	BCL2L11	0	A	G	0.687013	0.312987	0.998183	-0.0160478	0.00192457	2.9e-13	7.5e-17	1.4e-18	448010	0.687584	0.312416	-0.0164412	0.00192952	1.58e-17	484454	0.0472909	0.000116133	rs6734942	7167	BCL2L11	KNOWN	0	70	0	-	-	-
138	2:111291959:G:A	rs932203	2	111291959	ENSG00000153094	BCL2L11	123514	G	A	0.518198	0.481802	1	-0.0141517	0.00178611	1.4e-11	2.3e-15	2.3e-14	448010	0.52062	0.47938	-0.0121654	0.00178934	1.05e-11	484437	0.00907099	7.39e-05	rs932203	0	BCL2L11	KNOWN	0	70	0	-	-	-
139	2:111711508:C:G	rs7426012	2	111711508	ENSG00000153107	ANAPC1	0	C	G	0.952816	0.047184	0.99255	-0.0218403	0.00420742	2.2e-06	2.1e-07	1.9e-07	448010	0.952915	0.047085	-0.0252578	0.00423156	2.39e-09	484858	-0.0883532	5.72e-05	rs17040773	30950	ANAPC1	KNOWN	0	70	0	YES	-	-
140	2:111792212:A:C	rs375968322	2	111792212	ENSG00000153107	ANAPC1	0	A	C	0.835128	0.164872	0.979747	-0.0264722	0.00242616	2.7e-22	1e-27	1.3e-28	448010	0.840376	0.159624	-0.0287298	0.00244082	5.53e-32	476022	-0.0426764	0.000221446	rs375968322	0	ANAPC1	KNOWN	0	70	0	YES	-	-
141	2:111914370:C:T	rs2871876	2	111914370	ENSG00000153208	MERTK	0	C	T	0.304171	0.304171	0.99014	-0.0116678	0.0019432	1.9e-07	1.9e-09	1.1e-09	448010	0.303532	0.303532	-0.0113391	0.00194892	5.95e-09	482821	-0.00273331	5.44e-05	rs2871876	0	MERTK	KNOWN	0	70	0	-	-	-
142	2:117523005:C:T	rs528974518	2	117523005	ENSG00000088205	DDX18	291687	C	T	0.997928	0.002072	0.581723	0.0760039	0.0255499	0.017	0.0029	0.0047	448010	0.999355	0.000645	0.149846	0.0256368	5.07e-09	285887	-0.0012591	2.89e-05	rs115946107	122008	DDX18	KNOWN	0	71	0	-	-	-
143	2:117694179:A:AG	rs534294512	2	117694179	ENSG00000088205	DDX18	120513	A	AG	0.996947	0.003053	0.432955	-0.153507	0.0244671	1.9e-11	3.5e-10	1.2e-10	448010	0.999381	0.000619	-0.152245	0.0244735	4.95e-10	211753	-0.00169153	2.87e-05	rs115946107	49166	DDX18	KNOWN	0	71	0	-	-	-
144	2:117755810:CT:C	rs546176885	2	117755810	ENSG00000088205	DDX18	58882	CT	C	0.992629	0.007371	0.573916	-0.11052	0.0137137	1.1e-12	7.7e-16	7.5e-16	448010	0.998898	0.001102	-0.0958083	0.0137504	3.22e-12	280383	-0.0182461	2.02e-05	rs552277422	93281	DDX18	KNOWN	0	71	0	-	-	-
145	2:118076976:C:T	rs4848490	2	118076976	ENSG00000125629	INSIG2	11477	C	T	0.782989	0.217011	0.996249	0.0145114	0.00215919	3.3e-09	1.8e-11	1.6e-11	448010	0.78324	0.21676	0.0149762	0.00225319	3e-11	487096	-0.208929	7.62e-05	rs4848490	0	INSIG2	KNOWN	0	71	0	-	-	-
146	2:118146139:G:A	rs62165280	2	118146139	ENSG00000125629	INSIG2	35142	G	A	0.793243	0.206757	1	-0.0268585	0.00219546	1.1e-25	2.1e-34	2.9e-36	448010	0.79305	0.20695	-0.0241343	0.0023061	1.25e-25	488004	0.0344597	0.00019119	rs62165280	0	INSIG2	KNOWN	0	71	0	-	-	-
147	2:118254443:C:G	rs114124763	2	118254443	ENSG00000125629	INSIG2	143446	C	G	0.953058	0.046942	0.980148	-0.0921149	0.00424783	4.5e-86	2.8e-104	8.9e-105	448010	0.954535	0.045465	-0.0468609	0.00477333	9.49e-23	477564	0.396002	0.000190599	rs114124763	0	INSIG2	KNOWN	0	71	0	-	-	-
148	2:118281022:G:A	rs1878526	2	118281022	ENSG00000125629	INSIG2	170025	G	A	0.779872	0.220128	0.986269	-0.0636956	0.00216191	1.6e-150	8.7e-191	1.2e-201	448010	0.782115	0.217885	-0.0463671	0.00249241	3.02e-77	480082	-0.0740738	0.000732736	rs1878526	0	INSIG2	KNOWN	0	71	0	-	-	-
149	2:118321008:G:A	rs144136543	2	118321008	ENSG00000125629	INSIG2	210011	G	A	0.973429	0.026571	0.924024	0.0442307	0.00574204	1.2e-12	1.3e-14	1.7e-15	448010	0.977353	0.022647	0.0377016	0.0058347	1.04e-10	452452	-0.00452694	6.29e-05	rs144136543	0	INSIG2	KNOWN	0	71	0	-	-	-
150	2:118326014:C:G	rs568024638	2	118326014	ENSG00000125629	INSIG2	215017	C	G	0.997822	0.002178	0.572695	-0.268018	0.0252084	1.9e-23	2.1e-26	2.5e-27	448010	0.999425	0.000575	-0.158721	0.0254285	4.32e-10	279317	-0.00258556	2.9e-05	rs144136543	5006	INSIG2	KNOWN	0	71	0	-	-	-
151	2:118425380:T:G	rs183424609	2	118425380	ENSG00000125629	INSIG2	314383	T	G	0.996648	0.003352	0.930024	0.12986	0.0159117	5.5e-12	3.3e-16	2.3e-16	448010	0.997086	0.002914	0.110125	0.0159632	5.25e-12	456175	-0.00292038	7.05e-05	rs183424609	0	INSIG2	KNOWN	0	71	0	-	-	-
152	2:118455941:G:A	rs533709464	2	118455941	ENSG00000125629	INSIG2	344944	G	A	0.997606	0.002394	0.54087	-0.186699	0.0247093	8.4e-11	4.2e-14	6.7e-15	448010	0.999262	0.000738	-0.149317	0.0247783	1.68e-09	264592	0.0281035	3.29e-05	rs4849701	22979	EN1	KNOWN	0	71	0	-	-	-
153	2:118478920:T:C	rs4849701	2	118478920	ENSG00000163064	EN1	363252	T	C	0.481383	0.481383	0.987384	0.0182246	0.00178903	5.6e-18	2.3e-24	1.5e-24	448010	0.479866	0.479866	0.0191866	0.0019121	1.08e-23	482845	-0.00769364	0.000183764	rs4849701	0	EN1	KNOWN	0	71	0	YES	YES	-
154	2:118750031:C:T	rs115242848	2	118750031	ENSG00000163064	EN1	92141	C	T	0.992109	0.007891	0.930982	-0.381695	0.0104157	4.1e-250	5.2e-294	6.2E-310	448010	0.993268	0.006732	-0.187048	0.0148608	2.5e-36	453023	0.193377	0.000467893	rs115242848	0	EN1	KNOWN	0	71	0	YES	YES	-
155	2:118751860:G:A	rs186631732	2	118751860	ENSG00000163064	EN1	90312	G	A	0.999132	0.000868	0.717155	-0.56029	0.0357163	1e-45	1.8e-55	3.1e-57	448010	0.999669	0.000331	-0.274549	0.0365673	6e-14	348572	0.217334	4.99e-05	rs560102628	1057	EN1	KNOWN	0	71	0	YES	YES	-
156	2:118752917:G:GC	rs560102628	2	118752917	ENSG00000163064	EN1	89255	G	GC	0.989863	0.010137	0.811772	-0.341418	0.00985747	5.1e-221	7.4e-263	3e-279	448010	0.993053	0.006947	-0.136851	0.0138195	4.05e-23	394585	0.0240694	0.000258402	rs560102628	0	EN1	KNOWN	0	71	0	YES	YES	-
157	2:118769547:G:A	rs10199437	2	118769547	ENSG00000163064	EN1	72625	G	A	0.0586727	0.0586727	0.996913	0.0497823	0.00379032	2.9e-34	2.1e-39	8.8e-40	448010	0.0588312	0.0588312	0.0604259	0.00381864	2.13e-56	486174	0.0496486	0.000404344	rs10199437	0	EN1	KNOWN	0	71	0	YES	YES	-
158	2:118772253:T:C	rs55983207	2	118772253	ENSG00000163064	EN1	69919	T	C	0.96341	0.03659	0.903436	-0.0408432	0.00497908	1.3e-12	2.3e-16	3.5e-17	448010	0.969773	0.030227	-0.070452	0.00510029	2.12e-43	441506	-0.015352	0.000290992	rs55983207	0	EN1	KNOWN	0	71	0	YES	YES	-
159	2:118798134:A:G	rs142851727	2	118798134	ENSG00000163064	EN1	44038	A	G	0.991883	0.008117	0.921314	-0.0760285	0.0103337	3.1e-13	1.9e-13	1.9e-11	448010	0.992805	0.007195	-0.0635154	0.0104483	1.21e-09	448801	0.104196	5.76e-05	rs559166558	741	EN1	KNOWN	0	71	0	YES	YES	-
160	2:118851006:A:G	rs3754855	2	118851006	ENSG00000163064	EN1	3358	A	G	0.606504	0.393496	0.988181	-0.0452546	0.00182897	1.2e-115	3.7e-135	6e-139	448010	0.604715	0.395285	-0.04384	0.00192069	2.58e-115	482766	0.176446	0.000918824	rs3754855	0	EN1	KNOWN	0	71	0	YES	YES	-
161	2:118855868:G:T	rs188303909	2	118855868	ENSG00000163064	EN1	8220	G	T	0.97836	0.02164	0.991738	-0.178098	0.00614412	9.2e-161	9.7e-185	2.4e-197	448010	0.979272	0.020728	-0.0758718	0.00686676	2.21e-28	481995	-0.00301277	0.000233696	rs188303909	0	EN1	KNOWN	0	71	0	YES	YES	-
162	2:128285065:C:A	rs12477083	2	128285065	ENSG00000136720	HS6ST1	0	C	A	0.833909	0.166091	0.973602	-0.0145488	0.00241944	1.3e-07	1.8e-09	5.1e-10	448010	0.837899	0.162101	-0.0150179	0.00241973	5.42e-10	475934	0	6.13e-05	rs12477083	0	HS6ST1	KNOWN	0	72	0	-	YES	-
163	2:143569172:C:CA	rs34628456	2	143569172	ENSG00000075884	ARHGAP15	0	C	CA	0.683877	0.316123	0.988549	-0.0135522	0.00192333	1.1e-09	1.8e-12	8.9e-13	448010	0.684481	0.315519	-0.0128999	0.00192436	2.04e-11	482489	-0.0130275	7.19e-05	rs10084164	24128	ARHGAP15	KNOWN	0	73	0	-	-	-
164	2:144979856:C:T	rs17479840	2	144979856	ENSG00000169554	ZEB2	458799	C	T	0.985062	0.014938	0.999439	0.0527587	0.0073411	6.5e-10	6.6e-13	4.2e-13	448010	0.984859	0.015141	0.0705364	0.00774431	8.38e-20	486575	-0.0694328	0.000148383	rs17479840	0	ZEB2	KNOWN	0	74	0	-	-	-
165	2:144997882:G:C	rs6722557	2	144997882	ENSG00000169554	ZEB2	476825	G	C	0.746358	0.253642	0.991277	-0.0196497	0.0020506	4.1e-14	9.5e-22	1.1e-20	448010	0.746269	0.253731	-0.0194454	0.00207078	5.98e-21	484687	-0.161361	0.000143197	rs6722557	0	ZEB2	KNOWN	0	74	0	-	-	-
166	2:145039877:T:G	rs2255930	2	145039877	ENSG00000169554	ZEB2	518820	T	G	0.956001	0.043999	0.612234	-0.0235549	0.00560004	0.0012	2.6e-05	1.7e-05	448010	0.928464	0.071536	-0.0466592	0.00591919	3.2e-15	292526	-0.00755705	0.000289197	rs139860835	3748	ZEB2	KNOWN	0	74	0	-	-	-
167	2:145607678:G:A	rs10198306	2	145607678	ENSG00000169554	ZEB2	1086621	G	A	0.445577	0.445577	0.996435	0.0112827	0.00179333	1.8e-08	3.1e-10	5e-10	448010	0.447346	0.447346	0.012019	0.00180138	2.52e-11	485684	-0.00254894	7.14e-05	rs11694449	2946	ZEB2	KNOWN	0	74	0	-	-	-
168	2:152475032:G:A	rs12614608	2	152475032	ENSG00000157827	FMNL2	0	G	A	0.723826	0.276174	0.998515	0.0167787	0.0019939	2e-15	3.9e-17	1.9e-17	448010	0.724147	0.275853	0.0161344	0.00200728	9.14e-16	485497	-0.103429	0.000104002	rs12614608	0	FMNL2	KNOWN	0	75	0	-	YES	-
169	2:152675634:CAA:C	rs370859740	2	152675634	ENSG00000196504	PRPF40A	0	CAA	C	0.173157	0.173157	0.996335	-0.0184051	0.00235546	9.4e-12	5.5e-15	3.5e-16	448010	0.173104	0.173104	-0.0165346	0.00236935	2.98e-12	485741	-0.0306109	7.83e-05	rs11392999	21913	PRPF40A	KNOWN	0	75	0	-	-	-
170	2:153166342:A:C	rs10171206	2	153166342	ENSG00000177519	RPRM	310997	A	C	0.322555	0.322555	1	-0.0102388	0.00190653	2.9e-06	7.9e-08	8.2e-08	448010	0.32246	0.32246	-0.0114459	0.00190977	2.06e-09	485829	-0.00183823	5.72e-05	rs10171206	0	RPRM	KNOWN	0	75	0	-	-	-
171	2:159126695:A:T	rs34324915	2	159126695	ENSG00000115183	TANC1	0	A	T	0.638616	0.361384	0.981926	-0.0213119	0.00186866	3.8e-22	4e-30	4.1e-33	448010	0.641811	0.358189	-0.0213017	0.00186909	4.34e-30	478726	0	0.000208631	rs34324915	0	TANC1	KNOWN	0	76	0	-	-	-
172	2:171552318:CA:C	rs142870083	2	171552318	ENSG00000071967	CYBRD1	0	CA	C	0.759241	0.240759	0.979236	-0.0152729	0.00210517	5.2e-11	4e-13	3.3e-14	448010	0.763055	0.236945	-0.015418	0.00210546	2.43e-13	476310	0.00162899	8.6e-05	rs17288588	1358	CYBRD1	KNOWN	0	77	0	-	-	-
173	2:175863106:T:C	rs10165846	2	175863106	ENSG00000144320	LNPK	60777	T	C	0.505047	0.494953	0.994247	-0.0122384	0.001788	1.6e-11	7.7e-12	1e-10	448010	0.508329	0.491671	-0.0106251	0.00180737	4.13e-09	482838	-0.142939	5.64e-05	rs10165846	0	LNPK	KNOWN	0	78	0	-	-	-
174	2:176105931:G:A	rs847147	2	176105931	ENSG00000128713	HOXD11	0	G	A	0.737629	0.262371	0.985475	0.0170829	0.0020357	3.7e-17	4.8e-17	2.1e-18	448010	0.739752	0.260248	0.0147446	0.00205835	7.88e-13	481093	0.0397751	8.37e-05	rs847147	0	HOXD11	KNOWN	0	78	0	-	YES	-
175	2:176510459:A:G	rs4893872	2	176510459	ENSG00000128654	MTX2	172434	A	G	0.897873	0.102127	0.953823	0.0174859	0.00300366	5.6e-08	5.8e-09	1.5e-08	448010	0.903709	0.096291	0.0177854	0.00301391	3.61e-09	466429	-0.0692173	5.51e-05	rs7603658	1029	MTX2	KNOWN	0	78	0	YES	YES	YES
176	2:176633951:C:CATT	rs114848948	2	176633951	ENSG00000128654	MTX2	295926	C	CATT	0.914647	0.085353	0.977577	0.0207265	0.0032183	4.5e-07	1.2e-10	3.1e-10	448010	0.917202	0.082798	0.0227369	0.00322674	1.84e-12	477212	-0.00634286	7.85e-05	rs1900769	11793	MTX2	KNOWN	0	78	0	YES	YES	YES
177	2:181087139:TAA:T	rs58812414	2	181087139	ENSG00000170035	UBE2E3	10554	TAA	T	0.304045	0.304045	0.978963	0.0207168	0.00194997	1.1e-20	2.3e-26	4.8e-26	448010	0.302312	0.302312	0.0209442	0.00195051	6.76e-27	479509	-0.00303537	0.000185044	rs10191559	11224	UBE2E3	KNOWN	0	79	0	-	-	-
178	2:182865799:T:G	rs10206992	2	182865799	ENSG00000162998	FRZB	0	T	G	0.747114	0.252886	1	0.0184392	0.00204571	2e-17	2e-19	4.3e-20	448010	0.74944	0.25056	0.0183227	0.00204603	3.39e-19	487980	-0.00105566	0.000126083	rs10206992	0	FRZB	KNOWN	0	80	0	-	YES	YES
179	2:186913457:C:T	rs4667124	2	186913457	ENSG00000163012	ZSWIM2	64249	C	T	0.17552	0.17552	0.99614	-0.000340981	0.00234585	0.9	0.88	0.76	448010	0.174792	0.174792	0.02197	0.00287474	2.13e-14	484581	0.200601	0.000139244	rs13417165	406620	CALCRL	KNOWN	0	81	0	-	-	-
180	2:187325748:G:A	rs13384908	2	187325748	ENSG00000064989	CALCRL	16217	G	A	0.795674	0.204326	0.998649	-0.0145347	0.00221095	5.6e-10	4.9e-11	1.8e-11	448010	0.797746	0.202254	-0.0517716	0.003881	1.36e-40	485533	0.75247	0.000864918	rs13384908	0	CALCRL	KNOWN	0	81	0	-	-	-
181	2:187426242:A:AT	rs13426120	2	187426242	ENSG00000064989	CALCRL	0	A	AT	0.553059	0.446941	0.945611	0.00267194	0.00184203	0.33	0.15	0.06	448010	0.705032	0.294968	0.0380484	0.00324877	1.11e-31	460105	0.001714	0.000602125	rs13384908	100494	CALCRL	KNOWN	0	81	0	-	-	-
182	2:190644147:C:CTGAA	rs142457531	2	190644147	ENSG00000138386	NAB1	2600	C	CTGAA	0.729678	0.270322	0.995237	0.0150863	0.00200684	2.1e-08	5.6e-14	1.4e-14	448010	0.730619	0.269381	0.0147083	0.00200734	2.35e-13	485719	0.00181957	8.52e-05	rs62179714	58668	NAB1	KNOWN	0	82	0	-	-	-
183	2:196205990:G:T	rs1455814	2	196205990	ENSG00000138411	HECW2	0	G	T	0.750433	0.249567	1	0.015644	0.00205895	4.9e-11	3e-14	2.9e-14	448010	0.75068	0.24932	0.0148865	0.0020596	4.91e-13	485995	0.0174177	8.3e-05	rs2375683	1	HECW2	KNOWN	0	83	0	-	-	-
184	2:196522259:T:C	rs13396231	2	196522259	ENSG00000138411	HECW2	0	T	C	0.809224	0.190776	0.96013	0.0194636	0.00230738	9.7e-14	3.3e-17	1.1e-16	448010	0.822149	0.177851	0.0176936	0.0023085	1.79e-14	469437	0.00421666	9.16e-05	rs4341955	17731	HECW2	KNOWN	0	83	0	-	-	-
185	2:198982134:CA:C	rs140518005	2	198982134	ENSG00000119042	SATB2	287367	CA	C	0.653601	0.346399	0.990296	0.0134463	0.00188301	5.3e-10	9.3e-13	6.4e-14	448010	0.653402	0.346598	0.0184851	0.00190022	2.29e-22	480655	-0.132449	0.000154768	rs6711976	38839	SATB2	KNOWN	0	84	0	-	YES	YES
186	2:199599837:G:A	rs13017811	2	199599837	ENSG00000119042	SATB2	128571	G	A	0.829434	0.170566	0.999478	0.0325144	0.00236813	6.8e-35	6.7e-43	4.9e-45	448010	0.828175	0.171825	0.0340467	0.00239119	5.29e-46	486206	0.0319678	0.000329905	rs13017811	0	SATB2	KNOWN	0	84	0	-	YES	YES
187	2:201928797:G:A	rs7573217	2	201928797	ENSG00000138395	CDK15	33247	G	A	0.904728	0.095272	1	0.0307911	0.00303251	1.4e-18	3.2e-24	4.9e-25	448010	0.9064	0.0936	0.0301533	0.00307258	9.83e-23	486737	-0.119476	0.000154275	rs7573217	0	CDK15	KNOWN	0	85	0	-	-	-
188	2:201939158:A:G	rs6716216	2	201939158	ENSG00000138395	CDK15	43608	A	G	0.87797	0.12203	1	-0.0335764	0.00272189	4.8e-27	5.8e-35	1.1e-36	448010	0.87785	0.12215	-0.0233295	0.00276212	3.01e-17	486016	-0.0844313	0.000116723	rs6716216	0	CDK15	KNOWN	0	85	0	-	-	-
189	2:201967371:C:T	rs16838527	2	201967371	ENSG00000155760	FZD7	66485	C	T	0.913775	0.086225	1	0.0130659	0.0031708	2.9e-05	3.8e-05	5.6e-06	448010	0.91465	0.08535	0.0256232	0.0032384	2.53e-15	487134	0.161371	0.000102507	rs16838527	0	FZD7	KNOWN	0	85	0	-	-	-
190	2:201967407:T:C	rs10931982	2	201967407	ENSG00000155760	FZD7	66449	T	C	0.226504	0.226504	1	-0.0545732	0.00213205	2.2e-115	1.7e-144	2.5e-146	448010	0.22593	0.22593	-0.0578404	0.00217181	2.87e-156	483902	-0.0186232	0.00117016	rs10931982	0	FZD7	KNOWN	0	85	0	-	-	-
191	2:202089788:C:T	rs13022378	2	202089788	ENSG00000182329	KIAA2012	0	C	T	0.604467	0.395533	0.994224	-0.0218181	0.00182522	4.2e-29	6.2e-33	3.7e-34	448010	0.605386	0.394614	-0.0225007	0.00183222	1.15e-34	484351	-0.069105	0.000241895	rs949782	3697	KIAA2012	KNOWN	0	85	0	-	-	-
192	2:202192882:C:G	rs12693960	2	202192882	ENSG00000182329	KIAA2012	0	C	G	0.647004	0.352996	0.994517	-0.0135182	0.00186582	2.2e-09	4.3e-13	1.4e-13	448010	0.64655	0.35345	-0.0130562	0.00187272	3.13e-12	485301	0.0460856	7.79e-05	rs6755690	32988	SUMO1	KNOWN	0	85	0	-	-	-
193	2:203469219:A:G	rs555781171	2	203469219	ENSG00000173166	RAPH1	0	A	G	0.995575	0.004425	0.403008	-0.163974	0.0210798	2e-12	7.3e-15	5.4e-15	448010	0.999197	0.000803	-0.145654	0.0211028	5.12e-12	197071	0.00455573	3.4e-05	rs2264901	35140	ABI2	KNOWN	0	86	0	-	-	-
194	2:207879830:T:G	rs17537246	2	207879830	ENSG00000178385	PLEKHM3	0	T	G	0.935622	0.064378	0.944614	-0.0292454	0.00372193	5.9e-13	3.9e-15	1.8e-14	448010	0.941014	0.058986	-0.0291208	0.00372245	5.16e-15	462425	-0.00272805	9.41e-05	rs17537246	0	PLEKHM3	KNOWN	0	87	0	-	-	-
195	2:217216720:G:A	rs12477810	2	217216720	ENSG00000118245	TNP1	356656	G	A	0.840334	0.159666	0.986319	-0.0253196	0.00244519	2e-18	4e-25	4.5e-26	448010	0.842462	0.157538	-0.025376	0.00244551	3.17e-25	480936	0.000988838	0.000170928	rs12477810	0	TNP1	KNOWN	0	88	0	-	-	-
196	2:217747285:G:A	rs11684716	2	217747285	ENSG00000079308	TNS1	52304	G	A	0.92097	0.07903	0.996358	0.0261764	0.00330647	1.7e-12	2.4e-15	5.2e-16	448010	0.921911	0.078089	0.0264906	0.00330686	1.14e-15	484899	0.00717219	0.00010104	rs13392670	3128	TNS1	KNOWN	0	88	0	-	-	-
197	2:218254396:AGAAG:A	rs60354137	2	218254396	ENSG00000163466	ARPC2	40	AGAAG	A	0.594322	0.405678	0.991638	-0.0121746	0.00182178	4.7e-07	2.3e-11	5.5e-11	448010	0.592883	0.407117	-0.0122691	0.00182196	1.65e-11	482213	-0.00545355	7.27e-05	rs11677953	2544	GPBAR1	KNOWN	0	88	0	-	-	-
198	2:221455346:G:A	rs3815970	2	221455346	ENSG00000116106	EPHA4	0	G	A	0.507346	0.492654	0.986679	-0.0144324	0.00178845	7.8e-14	7e-16	1.5e-16	448010	0.507389	0.492611	-0.0146605	0.00178865	2.48e-16	482631	0	0.000107442	rs3815970	0	EPHA4	KNOWN	0	89	0	-	-	-
199	2:232711255:CT:C	rs34701447	2	232711255	ENSG00000204120	GIGYF2	0	CT	C	0.423703	0.423703	0.973036	0.00877774	0.00182662	2.4e-06	1.5e-06	1.7e-06	448010	0.425371	0.425371	0.044975	0.00362731	2.65e-35	473640	0.128618	0.000988844	rs2675952	214557	NGEF	KNOWN	0	90	0	-	-	-
200	2:232809980:CATTT:C	rs35451202	2	232809980	ENSG00000204120	GIGYF2	0	CATTT	C	0.783961	0.216039	0.9939	0.00983116	0.00216806	5.6e-06	5.8e-06	1.1e-05	448010	0.784137	0.215863	0.0306993	0.00258953	2.02e-32	484715	-0.383825	0.000319049	rs2675952	115832	NGEF	KNOWN	0	90	0	-	-	-
201	2:232814565:A:AC	rs5004510	2	232814565	ENSG00000204120	GIGYF2	0	A	AC	0.773846	0.226154	0.910014	0.00890916	0.00222986	0.00028	6.5e-05	6.1e-05	448010	0.648993	0.351007	0.0770057	0.00440697	2.28e-68	443450	-0.244523	0.00270167	rs2675952	111247	NGEF	KNOWN	0	90	0	-	-	-
202	2:232900423:T:C	rs62647549	2	232900423	ENSG00000066248	NGEF	0	T	C	0.732873	0.267127	0.867115	0.0134437	0.00215926	3.3e-11	4.8e-10	1.8e-10	448010	0.88868	0.11132	0.0171117	0.00238201	6.78e-13	422744	-0.315535	5.79e-05	rs2675952	25389	NGEF	KNOWN	0	90	0	-	-	-
203	2:232927497:G:A	rs2944590	2	232927497	ENSG00000066248	NGEF	0	G	A	0.559809	0.440191	0.999102	-0.0200575	0.00179359	9.8e-25	4.9e-29	3.3e-29	448010	0.557583	0.442417	-0.014663	0.00223667	5.54e-11	486670	0.00179961	0.000106076	rs2944590	0	NGEF	KNOWN	0	90	0	-	-	-
204	2:236779553:C:T	rs1897468	2	236779553	ENSG00000144476	ACKR3	197199	C	T	0.291961	0.291961	0.992611	0.0131958	0.001964	8.4e-11	1.8e-11	4.8e-10	448010	0.291275	0.291275	0.0140814	0.00196578	7.88e-13	483914	0.00301588	8.19e-05	rs1897468	0	ACKR3	KNOWN	0	91	0	-	-	-
205	2:237324840:G:A	rs13032404	2	237324840	ENSG00000163359	COL6A3	0	G	A	0.687121	0.312879	0.992493	-0.0200457	0.00192693	7.5e-21	2.4e-25	9.3e-29	448010	0.68652	0.31348	-0.0180241	0.00193661	1.31e-20	483321	-0.0988034	0.00013983	rs6759927	5564	COL6A3	KNOWN	0	91	0	-	YES	-
206	2:237508143:A:G	rs7583768	2	237508143	ENSG00000115648	MLPH	0	A	G	0.764318	0.235682	0.978084	0.0227045	0.00211492	5.1e-21	6.9e-27	1.5e-29	448010	0.767612	0.232388	0.0213903	0.00212735	8.74e-24	478830	0.00106537	0.000163237	rs6757376	16750	MLPH	KNOWN	0	91	0	-	-	-
207	2:239027985:G:A	rs4075018	2	239027985	ENSG00000068024	HDAC4	20184	G	A	0.793699	0.206301	1	-0.0132956	0.00219818	1.1e-05	1.5e-09	2.6e-09	448010	0.79495	0.20505	-0.0134341	0.00219844	9.92e-10	487706	0	5.88e-05	rs4075018	0	HDAC4	KNOWN	0	92	0	YES	YES	YES
208	3:11259021:T:C	rs901865	3	11259021	ENSG00000196639	HRH1	0	T	C	0.174128	0.174128	0.995704	0.0256225	0.00237435	5e-21	3.8e-27	5.5e-30	448010	0.174413	0.174413	0.0255927	0.00237465	4.4e-27	475879	0.00180796	0.000188627	rs901865	0	HRH1	KNOWN	0	93	0	-	-	-
209	3:12247069:A:C	rs9823123	3	12247069	ENSG00000132170	PPARG	40300	A	C	0.420655	0.420655	0.996807	-0.0143853	0.0018212	2.9e-12	2.8e-15	3.2e-16	448010	0.421119	0.421119	-0.0145025	0.00182136	1.69e-15	477352	-4.34e-05	0.000102544	rs9823123	0	PPARG	KNOWN	0	93	0	-	YES	YES
210	3:14127579:T:C	rs7632937	3	14127579	ENSG00000170876	TMEM43	0	T	C	0.962303	0.037697	0.994977	-0.027986	0.00471365	1.1e-08	2.9e-09	9.6e-09	448010	0.961779	0.038221	-0.0277844	0.00471387	3.77e-09	478750	-0.00481468	5.68e-05	rs7632937	0	TMEM43	KNOWN	0	94	0	-	-	-
211	3:19982367:G:A	rs115814778	3	19982367	ENSG00000144566	RAB5A	0	G	A	0.987663	0.012337	0.990608	0.0558291	0.00816886	3.7e-10	8.2e-12	1.1e-12	448010	0.98807	0.01193	0.0556874	0.00816986	9.35e-12	474559	-0.00266413	7.31e-05	rs115814778	0	RAB5A	KNOWN	0	95	0	-	-	-
212	3:24261320:G:A	rs113967141	3	24261320	ENSG00000151090	THRB	0	G	A	0.894467	0.105533	0.991016	-0.0160104	0.00293598	3.4e-07	4.9e-08	4e-08	448010	0.894787	0.105213	-0.0190324	0.0029601	1.28e-10	474229	-0.127906	6.82e-05	rs1667747	3200	THRB	KNOWN	0	96	0	-	YES	YES
213	3:24448935:C:T	rs11712061	3	24448935	ENSG00000151090	THRB	0	C	T	0.428876	0.428876	0.973018	-0.0124726	0.00183977	2e-10	1.2e-11	2.1e-10	448010	0.426884	0.426884	-0.0138132	0.00185494	9.57e-14	465417	-0.00684133	9.34e-05	rs11712061	0	THRB	KNOWN	0	96	0	-	YES	YES
214	3:25498900:T:C	rs2056777	3	25498900	ENSG00000077092	RARB	0	T	C	0.815228	0.184772	0.994479	0.0205344	0.00232008	3.7e-13	8.7e-19	1.7e-17	448010	0.815387	0.184613	0.0206146	0.00232043	6.45e-19	475862	0.00476133	0.00012794	rs1560633	8164	RARB	KNOWN	0	97	0	-	YES	-
215	3:29418476:G:A	rs28373428	3	29418476	ENSG00000283563	-	0	G	A	0.854903	0.145097	0.994497	-0.0221525	0.00255865	1.6e-15	4.8e-18	1.1e-18	448010	0.855198	0.144802	-0.0220859	0.00255914	6.12e-18	475126	-0.00627768	0.00012081	rs28373428	0	NA	KNOWN	0	98	0	-	-	-
216	3:30693838:G:GT	rs1164391055	3	30693838	ENSG00000163513	TGFBR2	0	G	GT	0.669182	0.330818	0.995991	0.0148603	0.00191381	3.2e-12	8.2e-15	1.9e-15	448010	0.670793	0.329207	0.0148738	0.00191403	7.79e-15	475870	-0.00376544	9.77e-05	rs34914516	9	TGFBR2	KNOWN	0	99	0	YES	YES	-
217	3:32896104:C:T	rs4909017	3	32896104	ENSG00000206557	TRIM71	0	C	T	0.44223	0.44223	1	0.0164098	0.00180875	1.8e-15	1.2e-19	3.4e-19	448010	0.44059	0.44059	0.0174367	0.00181263	6.61e-22	478122	-0.0633958	0.000149873	rs4909017	0	TRIM71	KNOWN	0	100	0	-	-	-
218	3:33453499:G:A	rs150059308	3	33453499	ENSG00000153560	UBP1	12128	G	A	0.988262	0.011738	0.994715	0.0729287	0.00836377	1e-14	2.8e-18	3.4e-19	448010	0.988116	0.011884	0.0785866	0.00838195	6.87e-21	475482	-0.00797926	0.000145043	rs150059308	0	UBP1	KNOWN	0	100	0	-	-	-
219	3:37466124:T:C	rs199281	3	37466124	ENSG00000144668	ITGA9	0	T	C	0.150494	0.150494	0.997895	-0.0159456	0.00251663	9.3e-09	2.4e-10	3.6e-10	448010	0.149838	0.149838	-0.0160395	0.00251704	1.86e-10	476555	-0.00719955	6.55e-05	rs199281	0	ITGA9	KNOWN	0	101	0	-	-	-
220	3:40946430:T:C	rs9813107	3	40946430	ENSG00000168036	CTNNB1	248312	T	C	0.866651	0.133349	0.937701	0.0244545	0.00272025	1.2e-16	2.5e-19	5.9e-21	448010	0.876012	0.123988	0.0281479	0.00272461	5.1e-25	451175	0.0555466	0.000172112	rs9813107	0	CTNNB1	KNOWN	0	102	0	-	YES	YES
221	3:41082493:G:A	rs370387	3	41082493	ENSG00000168036	CTNNB1	112249	G	A	0.44514	0.44514	0.997727	-0.0461348	0.00180718	6.5e-114	9.5e-144	8e-153	448010	0.444333	0.444333	-0.047194	0.00181114	1.1e-149	477748	0.00381128	0.00109983	rs370387	0	CTNNB1	KNOWN	0	102	0	-	YES	YES
222	3:46146215:G:A	rs4683184	3	46146215	ENSG00000183625	CCR3	0	G	A	0.361048	0.361048	1	-0.0130549	0.00186976	4.3e-08	2.9e-12	1.3e-12	448010	0.36272	0.36272	-0.0118554	0.00187188	2.4e-10	478437	-0.00135994	6.5e-05	rs4683184	0	CCR3	KNOWN	0	103	0	-	-	-
223	3:49926907:T:G	rs112524388	3	49926907	ENSG00000164077	MON1A	0	T	G	0.822402	0.177598	0.997753	-0.0163389	0.00235252	7e-11	3.8e-12	3.3e-12	448010	0.821994	0.178006	-0.0186516	0.0023856	5.35e-15	477355	-0.137848	0.000101804	rs36022378	50635	CAMKV	KNOWN	0	104	0	-	-	-
224	3:49954152:T:A	rs111292574	3	49954152	ENSG00000004534	RBM6	0	T	A	0.917615	0.082385	0.971556	-0.0429536	0.00331081	9.1e-31	1.7e-38	5.2e-42	448010	0.916846	0.083154	-0.0479481	0.0033542	2.35e-46	465522	-0.0292019	0.000350552	rs6800913	61282	RBM6	KNOWN	0	104	0	-	-	-
225	3:52552109:G:A	rs60682984	3	52552109	ENSG00000168273	SMIM4	0	G	A	0.973419	0.026581	0.998654	-0.0331702	0.00559449	5.5e-07	3e-09	4.9e-09	448010	0.973636	0.026364	-0.0335234	0.00563941	2.77e-09	476486	-0.0790369	5.77e-05	rs73072980	152030	DNAH1	KNOWN	0	105	0	-	-	-
226	3:52827195:A:T	rs13072536	3	52827195	ENSG00000055955	ITIH4	0	A	T	0.773903	0.226097	1	-0.0128534	0.00215557	6e-08	2.5e-09	1e-10	448010	0.77438	0.22562	-0.0157531	0.00216986	3.87e-13	474609	-0.0131957	8.67e-05	rs13072536	0	ITIH4	KNOWN	0	105	0	-	-	-
227	3:55550970:C:T	rs55843321	3	55550970	ENSG00000187672	ERC2	0	C	T	0.767342	0.232658	0.987969	0.0111771	0.00213741	8.2e-06	1.7e-07	1.9e-06	448010	0.769017	0.230983	0.013055	0.00214717	1.2e-09	473115	0.0081609	6.05e-05	rs1846593	4806	ERC2	KNOWN	0	106	0	-	-	-
228	3:56122389:T:C	rs73091252	3	56122389	ENSG00000187672	ERC2	0	T	C	0.982757	0.017243	0.964911	-0.0394198	0.00698684	2.7e-07	1.7e-08	1.2e-08	448010	0.984423	0.015577	-0.0505658	0.00703574	6.62e-13	466470	-0.0166485	7.84e-05	rs73091252	0	ERC2	KNOWN	0	106	0	-	-	-
229	3:56135937:A:T	rs11915970	3	56135937	ENSG00000187672	ERC2	0	A	T	0.881566	0.118434	0.988982	-0.0433417	0.00279011	7.6e-47	2e-54	1.5e-54	448010	0.88491	0.11509	-0.0382757	0.00284486	2.9e-41	474547	0.141389	0.00029841	rs11915970	0	ERC2	KNOWN	0	106	0	-	-	-
230	3:56214336:C:T	rs55920636	3	56214336	ENSG00000187672	ERC2	0	C	T	0.991015	0.008985	0.574098	-0.100586	0.0125602	6.1e-12	1.2e-15	3.6e-15	448010	0.997148	0.002852	-0.0775597	0.0126402	8.46e-10	274651	0.0508207	3.42e-05	rs4974186	15170	ERC2	KNOWN	0	106	0	-	-	-
231	3:56229506:G:T	rs4974186	3	56229506	ENSG00000187672	ERC2	0	G	T	0.449519	0.449519	0.991721	-0.0241784	0.00181701	1.1e-34	2.1e-40	5.9e-45	448010	0.450173	0.450173	-0.0219114	0.00184898	2.14e-32	472178	-0.0203616	0.000237671	rs4974186	0	ERC2	KNOWN	0	106	0	-	-	-
232	3:57722295:T:C	rs9873544	3	57722295	ENSG00000174839	DENND6A	29218	T	C	0.377391	0.377391	0.997084	-0.0150663	0.00185448	2.5e-13	4.5e-16	2.2e-16	448010	0.376979	0.376979	-0.0148912	0.00185579	1.02e-15	477488	-0.00368781	0.000104162	rs9873544	0	DENND6A	KNOWN	0	107	0	-	-	-
233	3:58348811:G:T	rs146317210	3	58348811	ENSG00000168297	PXK	0	G	T	0.989778	0.010222	0.9198	-0.0581412	0.00931374	4.2e-08	4.3e-10	3.5e-10	448010	0.991844	0.008156	-0.0597047	0.0093158	1.47e-10	439657	0.00322768	5.77e-05	rs146317210	0	PXK	KNOWN	0	107	0	-	YES	YES
234	3:66384219:T:C	rs2306272	3	66384219	ENSG00000144741	SLC25A26	0	T	C	0.713472	0.286528	1	-0.0118742	0.00198568	5e-08	2.2e-09	6.3e-10	448010	0.71379	0.28621	-0.0117786	0.00198577	3e-09	478717	0	5.67e-05	rs2306272	0	SLC25A26	KNOWN	0	108	0	-	-	-
235	3:79778774:G:A	rs7641768	3	79778774	ENSG00000169855	ROBO1	10776	G	A	0.808702	0.191298	0.994212	0.0138593	0.00229077	1e-09	1.4e-09	3e-10	448010	0.809872	0.190128	0.0138593	0.00229086	1.45e-09	475312	0	5.92e-05	rs11127656	88224	ROBO1	KNOWN	0	109	0	-	YES	-
236	3:101523907:A:G	rs13088318	3	101523907	ENSG00000138468	SENP7	10666	A	G	0.663342	0.336658	1	-0.0152463	0.00190313	2.7e-12	1.1e-15	1.6e-15	448010	0.66556	0.33444	-0.0152463	0.00190326	1.14e-15	477037	0	0.000103482	rs13088318	0	SENP7	KNOWN	0	110	0	-	-	-
237	3:123349897:C:T	rs11719201	3	123349897	ENSG00000173175	ADCY5	0	C	T	0.753889	0.246111	0.996449	0.0132426	0.00209173	6.1e-07	2.4e-10	7e-12	448010	0.753661	0.246339	0.0137398	0.00209367	5.29e-11	475322	0.0424475	7.01e-05	rs11719201	0	ADCY5	KNOWN	0	111	0	-	-	-
238	3:124743641:A:AAAAT	rs373566812	3	124743641	ENSG00000114491	UMPS	0	A	AAAAT	0.830814	0.169186	0.97872	-0.0137584	0.00242532	4.9e-08	1.4e-08	6.1e-09	448010	0.83568	0.16432	-0.0142973	0.00242764	3.88e-09	466700	-0.00868004	5.61e-05	rs12487905	58547	ITGB5	KNOWN	0	112	0	-	-	-
239	3:126490065:C:G	rs6794670	3	126490065	ENSG00000159650	UROC1	0	C	G	0.794529	0.205471	0.98428	0.0141578	0.00224022	6.3e-11	2.6e-10	2.6e-09	448010	0.794666	0.205334	0.0140196	0.0022404	3.91e-10	470973	0	6.41e-05	rs6794670	0	UROC1	KNOWN	0	113	0	-	-	-
240	3:141414608:G:A	rs1991431	3	141414608	ENSG00000177311	ZBTB38	0	G	A	0.558728	0.441272	0.995629	0.0182634	0.00181308	4.3e-18	7.3e-24	1.1e-25	448010	0.559015	0.440985	0.0182459	0.0018135	8.2e-24	476037	0.0116151	0.000164138	rs1991431	0	ZBTB38	KNOWN	0	114	0	-	-	-
241	3:142351171:A:G	rs11708870	3	142351171	ENSG00000114127	XRN1	0	A	G	0.867075	0.132925	0.998974	0.0188819	0.00264765	4.3e-11	9.9e-13	6.1e-12	448010	0.866111	0.133889	0.0192629	0.00265059	3.66e-13	477577	-0.0444821	8.61e-05	rs73238169	29354	XRN1	KNOWN	0	114	0	-	-	-
242	3:142896135:T:C	rs147652399	3	142896135	ENSG00000163710	PCOLCE2	6929	T	C	0.848599	0.151401	0.998788	0.0148776	0.00250632	1.4e-06	2.9e-09	9.5e-10	448010	0.84864	0.15136	0.0158621	0.00250908	2.58e-10	478121	-0.00619053	6.46e-05	rs147652399	0	PCOLCE2	KNOWN	0	114	0	-	-	-
243	3:150348753:T:A	rs62271373	3	150348753	ENSG00000196428	TSC22D2	59546	T	A	0.940038	0.059962	0.957592	-0.0280916	0.00385968	4.2e-12	3.4e-13	1.9e-13	448010	0.944663	0.055337	-0.0279209	0.00386027	4.73e-13	459515	-0.0103474	8.15e-05	rs62271373	0	TSC22D2	KNOWN	0	115	0	-	-	-
244	3:156560996:G:A	rs11710396	3	156560996	ENSG00000114850	SSR3	5847	G	A	0.676941	0.323059	0.9794	-0.00498288	0.00194258	0.02	0.01	0.0078	448010	0.681515	0.318485	-0.0121845	0.00197514	6.88e-10	467603	0.136589	6.44e-05	rs59075594	706	SSR3	KNOWN	0	116	0	-	-	-
245	3:156795619:C:A	rs386736	3	156795619	ENSG00000197980	LEKR1	29863	C	A	0.587187	0.412813	0.988297	0.0195594	0.00183484	1.2e-21	1.6e-26	6.9e-27	448010	0.5868	0.4132	0.019866	0.00185694	1.04e-26	472763	0.0604867	0.000191382	rs343994	8044	LEKR1	KNOWN	0	116	0	-	-	-
246	3:156836779:C:T	rs344078	3	156836779	ENSG00000197980	LEKR1	0	C	T	0.827772	0.172228	0.998604	0.0417778	0.00238277	7.1e-58	8e-69	1.2e-74	448010	0.82731	0.17269	0.0373278	0.00239804	1.24e-54	476448	0.0904086	0.000398135	rs344078	0	LEKR1	KNOWN	0	116	0	-	-	-
247	3:157080943:A:G	rs900399	3	157080943	ENSG00000197980	LEKR1	34814	A	G	0.6011	0.3989	0.998702	0.0290648	0.0018382	8.9e-39	2.6e-56	4.3e-60	448010	0.601503	0.398497	0.028186	0.00186005	7.2e-52	476047	0	0.000380855	rs900399	0	LEKR1	KNOWN	0	116	0	-	-	-
248	3:168927547:T:A	rs11925651	3	168927547	ENSG00000085276	MECOM	155953	T	A	0.725073	0.274927	0.996655	0.0175292	0.00201525	6.2e-15	3.4e-18	1.8e-19	448010	0.7251	0.2749	0.0146563	0.00206184	1.17e-12	476593	-0.212511	8.56e-05	rs6803137	14110	MECOM	KNOWN	0	117	0	YES	YES	YES
249	3:168943161:G:A	rs12631392	3	168943161	ENSG00000085276	MECOM	140339	G	A	0.888817	0.111183	0.976989	-0.0238972	0.00288251	1.8e-15	1.1e-16	4.3e-17	448010	0.892853	0.107147	-0.0194736	0.00294912	4.02e-11	469914	0	7.26e-05	rs6803137	29724	MECOM	KNOWN	0	117	0	YES	YES	YES
250	3:182951992:G:A	rs6786608	3	182951992	ENSG00000043093	DCUN1D1	0	G	A	0.328227	0.328227	0.997132	-0.0123163	0.00191654	1.6e-08	1.3e-10	6.6e-12	448010	0.327965	0.327965	-0.0121031	0.00191676	2.71e-10	476435	0.00158493	6.46e-05	rs10937104	1213	DCUN1D1	KNOWN	0	118	0	-	-	-
251	3:185804437:C:CA	rs71164544	3	185804437	ENSG00000073792	IGF2BP2	0	C	CA	0.687163	0.312837	0.992687	-0.0141674	0.00194603	3.1e-08	3.3e-13	2.7e-14	448010	0.688525	0.311475	-0.0143087	0.00194623	1.95e-13	473967	-0.00977024	8.78e-05	rs558655224	0	IGF2BP2	KNOWN	0	119	0	-	-	-
252	3:186286737:T:C	rs4686419	3	186286737	ENSG00000058866	DGKG	0	T	C	0.695318	0.304682	0.981639	-0.0167149	0.00196822	9.4e-12	2e-17	1.2e-17	448010	0.699027	0.300973	-0.0167099	0.0019686	2.1e-17	470143	0	0.00011749	rs4686419	0	DGKG	KNOWN	0	119	0	-	-	-
253	3:197179203:G:T	rs13070996	3	197179203	ENSG00000075711	DLG1	0	G	T	0.722785	0.277215	0.998981	0.0147078	0.00200866	1.2e-10	2.4e-13	3.2e-14	448010	0.724503	0.275497	0.0147078	0.00200877	2.45e-13	477295	0	8.64e-05	rs13070996	0	DLG1	KNOWN	0	120	0	-	YES	-
254	4:754336:G:A	rs142971131	4	754336	ENSG00000185619	PCGF3	0	G	A	0.987186	0.012814	0.62718	0.117887	0.0100671	3.3e-23	1.1e-31	2.7e-32	448010	0.99614	0.00386	0.086829	0.010206	1.78e-17	300874	-0.0252882	5.8e-05	rs142971131	0	PCGF3	KNOWN	0	121	0	-	-	-
255	4:837393:G:A	rs11736866	4	837393	ENSG00000168993	CPLX1	11264	G	A	0.837496	0.162504	0.9864	-0.0116232	0.00245276	0.0002	2.1e-06	1.1e-05	448010	0.839928	0.160072	-0.0152276	0.00250559	1.22e-09	471299	-0.0121366	6.24e-05	rs11736866	0	CPLX1	KNOWN	0	121	0	-	-	-
256	4:942308:G:A	rs545124992	4	942308	ENSG00000127419	TMEM175	0	G	A	0.997008	0.002992	0.549025	0.166983	0.0221634	7.7e-12	4.9e-14	3.5e-15	448010	0.999078	0.000922	0.130195	0.0222036	4.53e-09	263298	-0.00343712	3.12e-05	rs149637555	10468	TMEM175	KNOWN	0	121	0	-	-	-
257	4:956866:TGATATTCTC:T	rs577228710	4	956866	ENSG00000127419	TMEM175	0	TGATATTCTC	T	0.989387	0.010613	0.635142	-0.0954546	0.0110149	8.9e-18	4.5e-18	1.3e-19	448010	0.996858	0.003142	-0.0647589	0.0110679	4.89e-09	302832	-0.00492249	2.63e-05	rs149637555	4089	TMEM175	KNOWN	0	121	0	-	-	-
258	4:972219:C:T	rs547595393	4	972219	ENSG00000145214	DGKQ	0	C	T	0.994474	0.005526	0.558063	0.16525	0.0161927	3.6e-20	1.9e-24	1.1e-25	448010	0.998118	0.001882	0.115414	0.0163936	1.92e-12	267709	-0.014493	5e-05	rs547595393	0	DGKQ	KNOWN	0	121	0	-	-	-
259	4:1003700:G:T	rs2305489	4	1003700	ENSG00000127415	IDUA	0	G	T	0.942031	0.057969	0.960436	-0.0782011	0.00392387	1e-71	2.3e-88	3.6e-94	448010	0.94663	0.05337	-0.0328359	0.00431206	2.64e-14	458572	0.351551	0.000108945	rs2305489	0	IDUA	KNOWN	0	121	0	YES	YES	YES
260	4:1009234:C:T	rs4505759	4	1009234	ENSG00000127418	FGFRL1	703	C	T	0.693548	0.306452	0.991396	-0.0568669	0.00195642	1.8e-138	9.4e-186	1.6e-201	448010	0.693195	0.306805	-0.0384465	0.00230414	1.66e-62	473518	-0.271812	0.000628726	rs4505759	0	FGFRL1	KNOWN	0	121	0	-	YES	-
261	4:1011076:T:C	rs78520297	4	1011076	ENSG00000127418	FGFRL1	0	T	C	0.851271	0.148729	0.98283	0.0698657	0.00254008	6.6e-130	1.5e-166	2.5e-181	448010	0.853641	0.146359	0.0578501	0.00268379	4.71e-103	471650	-0.0934868	0.000836244	rs78520297	0	FGFRL1	KNOWN	0	121	0	-	YES	-
262	4:1018512:T:C	rs111632154	4	1018512	ENSG00000127418	FGFRL1	0	T	C	0.952584	0.047416	0.978021	0.0870236	0.00427041	1.1e-73	2.6e-92	5e-96	448010	0.955665	0.044335	0.0698006	0.00460336	6.22e-52	468082	0.111826	0.000412858	rs111632154	0	FGFRL1	KNOWN	0	121	0	-	YES	-
263	4:1026034:C:T	rs151232580	4	1026034	ENSG00000127418	FGFRL1	0	C	T	0.997008	0.002992	0.379506	0.23097	0.0267498	5.3e-17	5.9e-18	1e-17	448010	0.999423	0.000577	0.199078	0.0268337	1.18e-13	180715	-0.0252255	4.57e-05	rs559902765	2842	FGFRL1	KNOWN	0	121	0	-	YES	-
264	4:1052183:G:A	rs11726436	4	1052183	ENSG00000178222	RNF212	4068	G	A	0.466178	0.466178	0.999715	0.00472993	0.00179963	0.044	0.0086	0.022	448010	0.467673	0.467673	0.0183654	0.00194233	3.22e-21	478799	-0.0325584	0.000167939	rs11726436	0	RNF212	KNOWN	0	121	0	-	-	-
265	4:1057150:C:T	rs556429229	4	1057150	ENSG00000178222	RNF212	0	C	T	0.994663	0.005337	0.413135	0.192343	0.0191903	1e-18	1.2e-23	1.4e-22	448010	0.999105	0.000895	0.159272	0.0192703	1.4e-16	197296	0.024232	4.54e-05	rs11724371	1187	RNF212	KNOWN	0	121	0	-	-	-
266	4:1167653:G:A	rs544491543	4	1167653	ENSG00000159674	SPON2	0	G	A	0.995355	0.004645	0.451329	0.192625	0.0196606	1.4e-16	1.2e-22	6.2e-23	448010	0.999292	0.000708	0.149005	0.0197422	4.44e-14	215836	0.0119143	3.14e-05	rs78149767	43097	RNF212	KNOWN	0	121	0	-	-	-
267	4:1398448:G:A	rs368222845	4	1398448	ENSG00000163945	UVSSA	2459	G	A	0.99518	0.00482	0.421248	0.168347	0.0202877	1.7e-13	1.1e-16	2.2e-17	448010	0.999088	0.000912	0.135268	0.0203565	3.03e-11	195393	-0.00163675	3.33e-05	rs368222845	0	UVSSA	KNOWN	0	121	0	-	-	-
268	4:4988571:A:G	rs4450871	4	4988571	ENSG00000170891	CYTL1	26016	A	G	0.556405	0.443595	1	-0.0110041	0.0018076	8.3e-07	1.1e-09	6.1e-11	448010	0.55894	0.44106	-0.010784	0.00180795	2.45e-09	478474	-0.000248204	5.73e-05	rs4450871	0	CYTL1	KNOWN	0	122	0	-	YES	-
269	4:13251952:A:G	rs11935978	4	13251952	ENSG00000157869	RAB28	109403	A	G	0.544072	0.455928	0.992611	0.011224	0.00180701	2.2e-08	5.3e-10	1.9e-10	448010	0.546858	0.453142	0.0112024	0.00180708	5.68e-10	476393	-7.74e-05	6.22e-05	rs11935978	0	RAB28	KNOWN	0	123	0	-	YES	YES
270	4:15097413:C:T	rs1902177	4	15097413	ENSG00000137449	CPEB2	27260	C	T	0.418802	0.418802	0.998161	-0.0146227	0.00182225	2e-10	1e-15	1.1e-15	448010	0.420271	0.420271	-0.0146093	0.00182237	1.09e-15	477383	0.000900599	0.000104002	rs1902177	0	CPEB2	KNOWN	0	124	0	-	-	-
271	4:17916158:A:C	rs2174633	4	17916158	ENSG00000178177	LCORL	0	A	C	0.263592	0.263592	0.995291	-0.0157807	0.00204254	1.3e-11	1.1e-14	2e-15	448010	0.262098	0.262098	-0.0156472	0.00204273	1.86e-14	476461	-0.000576704	9.47e-05	rs2174633	0	LCORL	KNOWN	0	125	0	-	-	-
272	4:25407216:G:A	rs34811474	4	25407216	ENSG00000053900	ANAPC4	0	G	A	0.768983	0.231017	1	0.0125342	0.00213277	6.7e-10	4.2e-09	5.3e-10	448010	0.76949	0.23051	0.0125298	0.00213285	4.24e-09	477523	-0.000371281	5.57e-05	rs34811474	0	ANAPC4	KNOWN	0	126	0	-	-	-
273	4:26321460:G:C	rs28558703	4	26321460	ENSG00000168214	RBPJ	0	G	C	0.371204	0.371204	0.993345	0.0118419	0.00186627	2.8e-09	2.2e-10	1.1e-10	448010	0.371137	0.371137	0.0117397	0.0018664	3.17e-10	474642	0	6.43e-05	rs7694707	8351	RBPJ	KNOWN	0	126	0	YES	YES	YES
274	4:38371886:A:ACCTGTC	rs3040479	4	38371886	ENSG00000065882	TBC1D1	232711	A	ACCTGTC	0.0998426	0.0998426	0.958438	0.0471898	0.00305898	4.3e-45	1.1e-53	4e-58	448010	0.0944662	0.0944662	0.0488483	0.00307258	6.53e-57	458629	0.0917204	0.000408235	rs62294148	2657	TBC1D1	KNOWN	0	127	0	-	-	-
275	4:38374543:C:T	rs62294148	4	38374543	ENSG00000065882	TBC1D1	235368	C	T	0.923391	0.076609	0.963892	-0.0153875	0.00342959	2.9e-05	7.2e-06	6.2e-06	448010	0.927781	0.072219	-0.0203816	0.00344402	3.26e-09	463773	0	5.57e-05	rs62294148	0	TBC1D1	KNOWN	0	127	0	-	-	-
276	4:53485997:G:A	rs56921221	4	53485997	ENSG00000282278	-	0	G	A	0.850829	0.149171	0.996266	-0.0227195	0.00252585	3.2e-17	2.4e-19	3.6e-20	448010	0.850819	0.149181	-0.0244669	0.00254458	6.89e-22	476495	-0.12041	0.000151963	rs56921221	0	NA	KNOWN	0	128	0	-	-	-
277	4:53549271:C:T	rs2280119	4	53549271	ENSG00000282278	-	0	C	T	0.720799	0.279201	0.991623	-0.00928663	0.00200633	9.9e-05	3.7e-06	8.9e-07	448010	0.723929	0.276071	-0.0118391	0.00202116	4.7e-09	476342	0.00162784	5.6e-05	rs56921221	63274	NA	KNOWN	0	128	0	-	-	-
278	4:55029713:C:T	rs4864530	4	55029713	ENSG00000128052	KDR	48769	C	T	0.6098	0.3902	0.992411	0.0139961	0.0018478	5.8e-09	3.6e-14	1.4e-14	448010	0.608604	0.391396	0.0140799	0.00184792	2.55e-14	474938	0.00227064	9.44e-05	rs4864530	0	KDR	KNOWN	0	129	0	-	-	-
279	4:56888577:G:C	rs7663843	4	56888577	ENSG00000084093	REST	19300	G	C	0.61593	0.38407	0.980544	-0.0187543	0.0018658	6.4e-20	9e-24	3.6e-23	448010	0.620902	0.379098	-0.0188369	0.00186609	5.85e-24	468499	0	0.000167041	rs899631	5380	REST	KNOWN	0	130	0	-	-	-
280	4:69858552:C:T	rs3775770	4	69858552	ENSG00000109193	SULT1E1	0	C	T	0.704437	0.295563	1	0.0118863	0.00196707	1.5e-07	1.5e-09	9.3e-11	448010	0.70151	0.29849	0.0120099	0.00196716	1.03e-09	478971	0.00334531	6.04e-05	rs3775770	0	SULT1E1	KNOWN	0	131	0	-	-	-
281	4:71125467:C:T	rs11729023	4	71125467	ENSG00000080493	SLC4A4	0	C	T	0.879687	0.120313	0.986796	-0.0251152	0.00277362	8.5e-16	1.4e-19	3.7e-21	448010	0.88094	0.11906	-0.0253234	0.00277391	6.9e-20	473875	0.00311878	0.00013452	rs11729023	0	SLC4A4	KNOWN	0	132	0	-	YES	YES
282	4:76988404:C:T	rs62302300	4	76988404	ENSG00000138758	SEPTIN11	0	C	T	0.837603	0.162397	0.996899	0.0243939	0.00243743	8.3e-16	1.4e-23	2.1e-24	448010	0.836947	0.163053	0.0243713	0.00243773	1.56e-23	477422	-0.000282476	0.000162112	rs62302300	0	SEPTIN11	KNOWN	0	133	0	-	-	-
283	4:80822235:A:C	rs112728585	4	80822235	ENSG00000197826	CFAP299	0	A	C	0.981031	0.018969	1	0.0380729	0.00657937	9.1e-08	7.2e-09	1.5e-07	448010	0.98115	0.01885	0.0387362	0.00658051	3.94e-09	479014	-0.0103718	5.55e-05	rs112728585	0	CFAP299	KNOWN	0	134	0	-	-	-
284	4:83548699:C:T	rs11731267	4	83548699	ENSG00000138678	GPAT3	0	C	T	0.867347	0.132653	0.987271	-0.02008	0.0026641	6.6e-13	4.8e-14	1.6e-14	448010	0.87003	0.12997	-0.0192786	0.00266471	4.66e-13	472510	0.00809489	8.41e-05	rs11731267	0	GPAT3	KNOWN	0	135	0	-	-	-
285	4:85801950:T:A	rs17010961	4	85801950	ENSG00000138639	ARHGAP24	0	T	A	0.860731	0.139269	0.987266	-0.0320868	0.00260883	1.5e-28	9.1e-35	4e-37	448010	0.862289	0.137711	-0.0310835	0.00261051	1.09e-32	472848	-0.0120054	0.000229462	rs72976751	2856	ARHGAP24	KNOWN	0	136	0	-	-	-
286	4:86751923:A:ATG	rs3841988	4	86751923	ENSG00000163629	PTPN13	0	A	ATG	0.850381	0.149619	0.939954	-0.0190693	0.00258954	3.9e-11	1.8e-13	8.8e-13	448010	0.998268	0.001732	-0.0191462	0.00259178	1.5e-13	452248	0.00887626	1.27e-06	rs80199341	187439	AFF1	KNOWN	0	136	0	-	-	-
287	4:87055207:A:T	rs1471251	4	87055207	ENSG00000172493	AFF1	0	A	T	0.601739	0.398261	0.992968	-0.0223448	0.00184086	2.5e-26	6.6e-34	5.4e-33	448010	0.602905	0.397095	-0.0246828	0.00184394	7.31e-41	475031	-0.0274734	0.000291717	rs1471251	0	AFF1	KNOWN	0	136	0	-	-	-
288	4:87724192:C:T	rs4395467	4	87724192	ENSG00000152592	DMP1	59831	C	T	0.487614	0.487614	1	-0.0216615	0.00180228	2.4e-28	2.8e-33	2.8e-34	448010	0.48823	0.48823	-0.0217883	0.00181156	2.55e-33	475362	-0.0731138	0.000237233	rs4395467	0	DMP1	KNOWN	0	136	0	YES	YES	YES
289	4:87830874:T:A	rs4693881	4	87830874	ENSG00000152595	MEPE	0	T	A	0.865317	0.134683	0.979683	0.0376837	0.0026594	5.1e-34	1.4e-45	2.4e-46	448010	0.868986	0.131014	0.0289904	0.00271323	1.2e-26	467985	0.054331	0.000191368	rs17013212	2034	MEPE	KNOWN	0	136	0	-	YES	YES
290	4:87845067:GGAAA:G	rs753138805	4	87845067	ENSG00000152595	MEPE	0	GGAAA	G	0.999107	0.000893	0.709711	0.391822	0.0356178	7.5e-27	3.8e-28	6.4e-30	448010	0.999489	0.000511	0.350676	0.0356744	8.37e-23	340818	-0.00328575	0.000125615	rs115322331	417	MEPE	KNOWN	0	136	0	-	YES	YES
291	4:87881734:AAAAG:A	rs202077484	4	87881734	ENSG00000152595	MEPE	34920	AAAAG	A	0.939858	0.060142	0.909007	-0.0319129	0.00395749	4.1e-13	7.4e-16	3.1e-19	448010	0.955063	0.044937	-0.0242962	0.00399513	1.19e-09	435842	-0.00518378	5.07e-05	rs181832503	869	MEPE	KNOWN	0	136	0	-	YES	YES
292	4:87887987:T:C	rs781142826	4	87887987	ENSG00000152595	MEPE	41173	T	C	0.998952	0.001048	0.890089	0.37777	0.0293257	4.2e-29	5.7e-38	7e-42	448010	0.999219	0.000781	0.388789	0.0293582	4.96e-40	428453	0.0169999	0.000235923	rs781142826	0	MEPE	KNOWN	0	136	0	-	YES	YES
293	4:87910097:G:A	rs11934731	4	87910097	ENSG00000152595	MEPE	63283	G	A	0.320047	0.320047	0.991822	0.0355537	0.00193159	1.1e-55	1.2e-75	2.2e-78	448010	0.318359	0.318359	0.0305307	0.00198187	1.51e-53	474943	-0.00803765	0.000404554	rs11934731	0	MEPE	KNOWN	0	136	0	-	YES	YES
294	4:88930035:A:AT	rs145416558	4	88930035	ENSG00000138640	FAM13A	0	A	AT	0.908561	0.091439	0.960227	-0.0196311	0.00318115	1e-07	6.8e-10	1.4e-10	448010	0.914225	0.085775	-0.0195782	0.00318186	7.6e-10	458970	-0.00309324	6.01e-05	rs7663772	63884	FAM13A	KNOWN	0	137	0	-	-	-
295	4:94162263:T:A	rs2865338	4	94162263	ENSG00000163104	SMARCAD1	45349	T	A	0.909586	0.090414	0.72646	-0.0256668	0.00374008	6.6e-11	6.8e-12	1.7e-13	448010	0.99961	0.00039	-0.0261295	0.00374056	2.84e-12	335407	-0.00218131	5.32e-07	rs10013456	51278	SMARCAD1	KNOWN	0	138	0	-	YES	-
296	4:94213541:A:G	rs10013456	4	94213541	ENSG00000163104	SMARCAD1	0	A	G	0.810588	0.189412	0.990805	-0.0263793	0.00230411	7e-27	2.4e-30	8.9e-34	448010	0.811968	0.188032	-0.0252526	0.00230486	6.2e-28	473303	-0.00225688	0.000194721	rs10013456	0	SMARCAD1	KNOWN	0	138	0	-	YES	-
297	4:103699556:A:G	rs28688000	4	103699556	ENSG00000169836	TACR3	0	A	G	0.85453	0.14547	0.994619	0.0169952	0.00255413	2.9e-09	2.9e-11	1.1e-12	448010	0.854161	0.145839	0.0175507	0.00255566	6.54e-12	475825	-0.0344627	7.67e-05	rs565931739	30707	TACR3	KNOWN	0	139	0	-	YES	YES
298	4:103859633:A:AATGTGT	rs528845403	4	103859633	ENSG00000169836	TACR3	139648	A	AATGTGT	0.990024	0.009976	0.852249	0.0603911	0.00977911	2e-06	6.6e-10	5.1e-11	448010	0.992721	0.007279	0.065138	0.00979081	2.87e-11	408538	0.0377953	6.13e-05	rs528845403	0	TACR3	KNOWN	0	139	0	-	YES	YES
299	4:105117012:G:T	rs17429745	4	105117012	ENSG00000168769	TET2	28864	G	T	0.688489	0.311511	0.984982	-0.0166312	0.00195139	3.9e-13	1.6e-17	7.8e-17	448010	0.69017	0.30983	-0.0131501	0.00204441	1.26e-10	472442	-0.298517	7.4e-05	rs17429745	0	TET2	KNOWN	0	140	0	-	-	-
300	4:105124339:A:G	rs66758084	4	105124339	ENSG00000168769	TET2	21537	A	G	0.819164	0.180836	0.972676	0.0204316	0.00236809	7.5e-15	6.2e-18	7.4e-19	448010	0.825406	0.174594	0.0158392	0.00247947	1.68e-10	464464	0	7.23e-05	rs66758084	0	TET2	KNOWN	0	140	0	-	-	-
301	4:118868269:T:A	rs56055826	4	118868269	ENSG00000172403	SYNPO2	0	T	A	0.940025	0.059975	0.981409	0.0245596	0.00381843	2.4e-08	1.3e-10	2.3e-10	448010	0.943113	0.056887	0.0247591	0.00381871	8.95e-11	469414	-0.00763409	6.58e-05	rs56055826	0	SYNPO2	KNOWN	0	141	0	-	-	-
302	4:123613837:A:T	rs77431781	4	123613837	ENSG00000164056	SPRY1	210077	A	T	0.923647	0.076353	0.94501	0.0226003	0.00347354	4.8e-11	7.7e-11	2e-11	448010	0.931775	0.068225	0.0214278	0.0034776	7.2e-10	453479	-0.0420117	5.84e-05	rs77431781	0	SPRY1	KNOWN	0	142	0	-	-	-
303	4:124600184:T:C	rs7681056	4	124600184	ENSG00000151458	ANKRD50	63865	T	C	0.688597	0.311403	0.993471	-0.0138645	0.00194221	3.5e-10	9.4e-13	1.4e-13	448010	0.689516	0.310484	-0.0131618	0.0019441	1.29e-11	477032	0.0127232	7.42e-05	rs7681056	0	ANKRD50	KNOWN	0	142	0	-	-	-
304	4:126564015:G:A	rs313097	4	126564015	ENSG00000164066	INTU	1059257	G	A	0.666903	0.333097	0.99089	-0.0150672	0.00191212	2.2e-09	3.3e-15	2.7e-16	448010	0.667024	0.332976	-0.0125577	0.0019526	1.27e-10	475066	-0.20226	7e-05	rs62321667	36218	FAT4	KNOWN	0	143	0	YES	YES	-
305	4:126607351:C:T	rs72921443	4	126607351	ENSG00000164066	INTU	1015921	C	T	0.919498	0.080502	1	0.0252152	0.00330401	4e-12	2.3e-14	3.2e-16	448010	0.92005	0.07995	0.0203706	0.00337442	1.57e-09	477508	0	6.1e-05	rs72921443	0	INTU	KNOWN	0	143	0	YES	YES	-
306	4:144678382:G:C	rs11946517	4	144678382	ENSG00000285713	-	0	G	C	0.419202	0.419202	0.993292	0.0150364	0.00182647	2e-16	1.8e-16	6.3e-16	448010	0.419043	0.419043	0.0145555	0.00182692	1.62e-15	475049	-0.0121936	0.000103154	rs11946517	0	NA	KNOWN	0	144	0	-	-	-
307	4:145253479:T:C	rs6839437	4	145253479	ENSG00000164164	OTUD4	72890	T	C	0.165983	0.165983	1	-0.0327301	0.00241653	4.1e-36	8.6e-42	6.8e-42	448010	0.16555	0.16555	-0.0316453	0.00241916	4.22e-39	477182	-0.0407027	0.00027668	rs6839437	0	OTUD4	KNOWN	0	144	0	-	-	-
308	4:145922952:C:G	rs2135963	4	145922952	ENSG00000151612	ZNF827	0	C	G	0.595198	0.404802	0.996707	0.0175859	0.00183204	5.6e-19	8.1e-22	3.3e-22	448010	0.59586	0.40414	0.0165934	0.00183415	1.47e-19	477107	0.0164785	0.00013261	rs2135963	0	ZNF827	KNOWN	0	144	0	-	-	-
309	4:148444232:T:TAG	rs3216799	4	148444232	ENSG00000151623	NR3C2	0	T	TAG	0.623559	0.376441	0.987108	-0.0115453	0.00186544	1.3e-09	6.1e-10	3.1e-09	448010	0.625549	0.374451	-0.0118728	0.00186586	1.98e-10	472391	0.00644028	6.6e-05	rs17582206	13265	NR3C2	KNOWN	0	145	0	-	-	-
310	4:156560539:T:C	rs55991613	4	156560539	ENSG00000145431	PDGFC	199916	T	C	0.906752	0.093248	0.993693	0.016374	0.00309596	7.4e-07	1.2e-07	1.9e-07	448010	0.906713	0.093287	0.0222313	0.00314522	1.57e-12	476135	-0.176827	8.36e-05	rs41377546	19363	PDGFC	KNOWN	0	146	0	-	YES	-
311	4:156590299:GT:G	rs35428756	4	156590299	ENSG00000145431	PDGFC	170156	GT	G	0.611138	0.388862	0.986527	0.0175034	0.00185478	1.6e-15	3.8e-21	1.3e-22	448010	0.613833	0.386167	0.0197355	0.00188443	1.15e-25	471924	-0.00127282	0.000184651	rs36016056	1402	PDGFC	KNOWN	0	146	0	-	YES	-
312	4:165340648:T:C	rs1550270	4	165340648	ENSG00000052802	MSMO1	0	T	C	0.699686	0.300314	0.994531	-0.0161367	0.00196498	6.8e-16	2.2e-16	6.2e-16	448010	0.700463	0.299537	-0.0159914	0.00196517	4.04e-16	475573	0.00666096	0.00010731	rs1550270	0	MSMO1	KNOWN	0	147	0	-	-	-
313	4:173802684:T:C	rs4695886	4	173802684	ENSG00000164107	HAND2	272455	T	C	0.592748	0.407252	0.982268	-0.0115794	0.00184251	1.9e-08	3.3e-10	2.1e-09	448010	0.595217	0.404783	-0.011428	0.00184264	5.58e-10	470852	-0.00404985	6.29e-05	rs4695886	0	HAND2	KNOWN	0	148	0	-	YES	-
314	4:183289877:A:G	rs3828559	4	183289877	ENSG00000151718	WWC2	0	A	G	0.241435	0.241435	0.998702	0.0147896	0.0020992	4.4e-09	1.9e-12	1.2e-12	448010	0.241945	0.241945	0.0147373	0.00209932	2.22e-12	478110	0	7.97e-05	rs3828559	0	WWC2	KNOWN	0	149	0	-	YES	YES
315	5:31134730:G:A	rs6870556	5	31134730	ENSG00000113361	CDH6	58957	G	A	0.375648	0.375648	0.994204	0.018609	0.00185923	8.2e-18	1.4e-23	6.5e-25	448010	0.37644	0.37644	0.0185965	0.00185946	1.51e-23	475889	-0.00471343	0.000162355	rs6870556	0	CDH6	KNOWN	0	150	0	-	-	-
316	5:36646844:C:T	rs1428968	5	36646844	ENSG00000079215	SLC1A3	0	C	T	0.819385	0.180615	0.994421	-0.023367	0.00234319	1.4e-19	2e-23	1.2e-24	448010	0.819992	0.180008	-0.0233801	0.00234366	1.94e-23	474817	0.00548799	0.000161371	rs1428968	0	SLC1A3	KNOWN	0	151	0	-	-	-
317	5:39382159:A:G	rs2542710	5	39382159	ENSG00000113600	C9	0	A	G	0.516058	0.483942	0.992775	0.0267976	0.00180756	9.7e-41	1e-49	3.9e-51	448010	0.512996	0.487004	0.0155952	0.00216601	6.02e-13	472710	-0.50985	0.000121523	rs2542710	0	C9	KNOWN	0	152	0	-	-	-
318	5:39426205:T:C	rs13179493	5	39426205	ENSG00000153071	DAB2	0	T	C	0.707645	0.292355	0.969923	-0.0281937	0.00200283	2.7e-38	5.3e-45	1e-48	448010	0.715658	0.284342	-0.0173452	0.00233094	9.97e-14	464809	-0.219684	0.000122443	rs13179493	0	DAB2	KNOWN	0	152	0	-	-	-
319	5:39430709:C:G	rs10941433	5	39430709	ENSG00000153071	DAB2	0	C	G	0.888507	0.111493	0.996521	0.0337227	0.00286285	4.9e-28	5e-32	1.9e-35	448010	0.888376	0.111624	0.0225501	0.0030375	1.14e-13	475162	-0.0972594	0.000100851	rs10941433	0	DAB2	KNOWN	0	152	0	-	-	-
320	5:39446436:A:G	rs12658020	5	39446436	ENSG00000153071	DAB2	0	A	G	0.393767	0.393767	0.998373	0.00729431	0.00184362	0.00056	7.6e-05	5.7e-05	448010	0.393928	0.393928	0.0121867	0.00186018	5.7e-11	475596	0.01383	7.09e-05	rs10941433	15727	DAB2	KNOWN	0	152	0	-	-	-
321	5:42527026:ATGT:A	rs35508128	5	42527026	ENSG00000112964	GHR	0	ATGT	A	0.53411	0.46589	0.989238	-0.0200864	0.00181096	5.9e-26	1.4e-28	1.2e-30	448010	0.535985	0.464015	-0.0206307	0.00181248	5.11e-30	472747	0.00976628	0.000211711	rs11741390	1776	GHR	KNOWN	0	153	0	-	YES	YES
322	5:50960373:G:A	rs6870880	5	50960373	ENSG00000151883	PARP8	113854	G	A	0.593517	0.406483	0.985757	0.0154512	0.00184067	1.7e-14	4.7e-17	6.7e-18	448010	0.594637	0.405363	0.01675	0.00187306	3.8e-19	472043	0.0925181	0.000135256	rs6870880	0	PARP8	KNOWN	0	154	0	-	-	-
323	5:51257879:T:A	rs181043390	5	51257879	ENSG00000016082	ISL1	125570	T	A	0.991633	0.008367	0.907093	-0.0415384	0.0103421	0.00012	5.9e-05	4.6e-05	448010	0.99233	0.00767	-0.0616937	0.0104588	3.66e-09	434830	0.105179	5.79e-05	rs181043390	0	ISL1	KNOWN	0	154	0	-	YES	-
324	5:51304343:A:T	rs10066412	5	51304343	ENSG00000016082	ISL1	79106	A	T	0.57803	0.42197	0.995003	0.0168924	0.00182557	2e-14	2.2e-20	1.6e-19	448010	0.577571	0.422429	0.0166768	0.00191927	3.65e-18	474643	-0.255659	0.000135711	rs10066412	0	ISL1	KNOWN	0	154	0	-	YES	-
325	5:51490204:A:AT	rs368508772	5	51490204	ENSG00000016082	ISL1	95474	A	AT	0.902474	0.097526	0.983019	-0.0336683	0.00304978	2.4e-26	2.5e-28	5.9e-28	448010	0.903968	0.096032	-0.0263285	0.00316397	8.7e-17	471270	-0.000742916	0.000120351	rs77972482	5049	ISL1	KNOWN	0	154	0	-	YES	-
326	5:52672044:C:G	rs10059225	5	52672044	ENSG00000152684	PELO	115873	C	G	0.771941	0.228059	0.992939	0.0160511	0.00215042	1.8e-13	8.4e-14	1.6e-13	448010	0.771461	0.228539	0.0146915	0.00215873	1.01e-11	473964	-0.0418054	7.61e-05	rs10059225	0	PELO	KNOWN	0	155	0	-	-	-
327	5:52897294:A:G	rs4074793	5	52897294	ENSG00000213949	ITGA1	0	A	G	0.924737	0.075263	1	-0.0300507	0.00341219	1.1e-14	1.3e-18	1.2e-19	448010	0.92463	0.07537	-0.0291079	0.00341939	1.7e-17	476143	-0.00370807	0.000118091	rs4074793	0	ITGA1	KNOWN	0	155	0	-	-	-
328	5:55499688:A:AT	rs11398788	5	55499688	ENSG00000067113	PLPP1	0	A	AT	0.103543	0.103543	0.997759	-0.0289478	0.00295129	8.2e-18	1e-22	5.2e-24	448010	0.103679	0.103679	-0.0246047	0.00297629	1.37e-16	477213	0.111376	0.000112518	rs11398788	0	PLPP1	KNOWN	0	156	0	-	-	-
329	5:55514638:T:C	rs75567174	5	55514638	ENSG00000067113	PLPP1	0	T	C	0.905666	0.094334	0.995597	-0.0325508	0.0030789	2.4e-20	4e-26	2.5e-27	448010	0.906321	0.093679	-0.0306537	0.00310197	4.98e-23	476370	-0.0374842	0.000159559	rs75567174	0	PLPP1	KNOWN	0	156	0	-	-	-
330	5:55713450:A:G	rs67820074	5	55713450	ENSG00000177058	SLC38A9	0	A	G	0.955129	0.044871	0.999079	-0.0350964	0.00434394	3.7e-13	6.5e-16	4.2e-16	448010	0.956055	0.043945	-0.034847	0.00435627	1.25e-15	477111	0.00508386	0.000102036	rs67820074	0	SLC38A9	KNOWN	0	156	0	-	-	-
331	5:65154481:G:A	rs1423352	5	65154481	ENSG00000049192	ADAMTS6	0	G	A	0.447376	0.447376	0.983693	-0.0117725	0.00182102	9.9e-10	1e-10	1.3e-10	448010	0.445312	0.445312	-0.0117111	0.00182118	1.27e-10	470656	-0.00406922	6.78e-05	rs1423352	0	ADAMTS6	KNOWN	0	157	0	-	YES	-
332	5:67804752:A:T	rs11744543	5	67804752	ENSG00000145675	PIK3R1	411005	A	T	0.839127	0.160873	0.991902	0.0168374	0.00245529	4.2e-10	7e-12	3.2e-12	448010	0.839244	0.160756	0.0168693	0.00245557	6.43e-12	474149	-0.00359182	7.68e-05	rs11744543	0	PIK3R1	KNOWN	0	158	0	-	-	-
333	5:72115479:C:T	rs1531311	5	72115479	ENSG00000131711	MAP1B	0	C	T	0.899576	0.100424	0.976686	0.020274	0.00301998	2.4e-09	1.9e-11	1.5e-11	448010	0.905333	0.094667	0.0201001	0.00302036	2.84e-11	468326	-0.0068982	6.93e-05	rs35752015	10890	MAP1B	KNOWN	0	159	0	-	-	-
334	5:72886916:A:G	rs4235663	5	72886916	ENSG00000083312	TNPO1	0	A	G	0.471419	0.471419	0.978397	0.0111031	0.00181839	3.8e-07	1e-09	8.8e-10	448010	0.471856	0.471856	0.0111137	0.00181867	9.91e-10	468324	0.00833991	6.16e-05	rs155511	53260	FCHO2	KNOWN	0	159	0	-	-	-
335	5:73312154:T:A	rs10805874	5	73312154	ENSG00000251493	FOXD1	132674	T	A	0.309025	0.309025	0.979064	0.0195047	0.00196238	1.6e-17	2.8e-23	1.4e-24	448010	0.308114	0.308114	0.0195938	0.00196287	1.82e-23	469203	-0.00119249	0.000163687	rs10805874	0	FOXD1	KNOWN	0	159	0	-	-	-
336	5:74129408:C:T	rs167024	5	74129408	ENSG00000214944	ARHGEF28	187415	C	T	0.570796	0.429204	0.984091	0.0123702	0.00182941	2.2e-09	1.4e-11	1.5e-11	448010	0.569605	0.430395	0.0119699	0.00183134	6.31e-11	470614	0.0430266	7.03e-05	rs167024	0	ARHGEF28	KNOWN	0	159	0	-	YES	YES
337	5:74385257:T:C	rs564979	5	74385257	ENSG00000171617	ENC1	242150	T	C	0.158203	0.158203	0.993701	0.0156388	0.0024643	9.8e-09	2.2e-10	7.6e-11	448010	0.158298	0.158298	0.0152634	0.00246704	6.13e-10	477121	-0.0104402	6.21e-05	rs564979	0	ENC1	KNOWN	0	159	0	-	-	-
338	5:78921872:C:T	rs10045962	5	78921872	ENSG00000113273	ARSB	0	C	T	0.651642	0.348358	0.986843	-0.0126253	0.00189603	3.3e-09	2.8e-11	6.5e-13	448010	0.65317	0.34683	-0.0124598	0.00189637	5.02e-11	472833	0.000848787	7.03e-05	rs10045962	0	ARSB	KNOWN	0	160	0	YES	YES	YES
339	5:80987143:G:A	rs2052480	5	80987143	ENSG00000113319	RASGRF2	0	G	A	0.714297	0.285703	0.997584	-0.0263916	0.00199379	2.9e-31	5.4e-40	2.8e-42	448010	0.713902	0.286098	-0.0262742	0.00199425	1.22e-39	475512	-0.00559179	0.000281996	rs2052480	0	RASGRF2	KNOWN	0	161	0	-	-	-
340	5:82602349:C:A	rs10072866	5	82602349	ENSG00000186468	RPS23	323953	C	A	0.582806	0.417194	0.996677	0.0109244	0.0018225	8.3e-09	2e-09	1e-09	448010	0.58205	0.41795	0.0108988	0.00182359	2.28e-09	477798	0.000610423	5.78e-05	rs6862381	4250	RPS23	KNOWN	0	162	0	-	-	-
341	5:83123031:T:TATTA	rs113692860	5	83123031	ENSG00000152422	XRCC4	0	T	TATTA	0.553925	0.446075	0.988299	0.0118601	0.00181794	6.9e-10	6.9e-11	4.1e-11	448010	0.556253	0.443747	0.0123884	0.00182025	1e-11	472516	0.0491645	7.58e-05	rs35742750	12360	XRCC4	KNOWN	0	162	0	YES	-	-
342	5:83562051:T:C	rs7733216	5	83562051	ENSG00000038427	VCAN	0	T	C	0.799542	0.200458	0.986138	-0.0123504	0.00225873	2.2e-07	4.6e-08	1.4e-07	448010	0.802696	0.197304	-0.0134806	0.00226259	2.55e-09	471903	0	5.76e-05	rs7733216	0	VCAN	KNOWN	0	162	0	-	YES	-
343	5:96257758:A:C	rs6875585	5	96257758	ENSG00000175426	PCSK1	132576	A	C	0.32947	0.32947	0.989425	-0.0166674	0.00191996	1.1e-16	3.9e-18	3e-19	448010	0.326898	0.326898	-0.0167345	0.00192013	2.9e-18	473791	-0.00404704	0.000123239	rs6875585	0	PCSK1	KNOWN	0	163	0	-	-	-
344	5:100680224:TG:T	rs34187381	5	100680224	ENSG00000174132	FAM174A	93483	TG	T	0.517915	0.482085	0.99072	-0.0153712	0.00180556	3.4e-16	1.7e-17	4.5e-19	448010	0.519501	0.480499	-0.0156042	0.00180584	5.57e-18	474025	-0.0118655	0.00012156	rs758752368	0	FAM174A	KNOWN	0	164	0	-	-	-
345	5:109343446:A:G	rs437112	5	109343446	ENSG00000198961	PJA2	0	A	G	0.407329	0.407329	0.998937	-0.014365	0.00182855	3.9e-11	4e-15	2.9e-15	448010	0.406367	0.406367	-0.0145165	0.0018288	2.06e-15	478019	-0.00235613	0.000101669	rs437112	0	PJA2	KNOWN	0	165	0	-	-	-
346	5:112698853:C:A	rs6594643	5	112698853	ENSG00000134982	APC	8646	C	A	0.446935	0.446935	0.993183	0.0148832	0.00181174	9.5e-14	2.1e-16	2.3e-17	448010	0.446133	0.446133	0.0148494	0.00181187	2.49e-16	475554	0	0.000108973	rs6864688	19536	APC	KNOWN	0	166	0	-	YES	YES
347	5:123316799:T:C	rs4836528	5	123316799	ENSG00000168944	CEP120	28092	T	C	0.590534	0.409466	0.976108	-0.0101587	0.00184688	8.2e-09	3.8e-08	3.5e-09	448010	0.590926	0.409074	-0.0917458	0.00390004	2.3e-122	467849	-0.880409	0.00406947	rs17473412	44938	CEP120	KNOWN	0	167	0	YES	-	-
348	5:123400974:A:ATCT	rs34495815	5	123400974	ENSG00000168944	CEP120	0	A	ATCT	0.5774	0.4226	0.96756	-0.0110549	0.00185128	7.3e-11	2.4e-09	3.2e-10	448010	0.433618	0.433618	-0.105857	0.00400999	1.43e-153	461413	0.434272	0.00550409	rs17473412	39237	CEP120	KNOWN	0	167	0	YES	-	-
349	5:123496287:A:T	rs7703751	5	123496287	ENSG00000151292	CSNK1G3	15813	A	T	0.742523	0.257477	0.99614	0.0241084	0.00205907	1.5e-27	1.2e-31	4.2e-32	448010	0.744568	0.255432	0.0361958	0.00228568	1.76e-56	475947	0.0963777	0.00049834	rs7703751	0	CSNK1G3	KNOWN	0	167	0	-	YES	YES
350	5:123836746:A:G	rs145709187	5	123836746	ENSG00000151292	CSNK1G3	219701	A	G	0.99434	0.00566	0.937096	0.0323392	0.0123572	0.00037	0.0089	0.018	448010	0.994759	0.005241	0.0862447	0.0127159	1.18e-11	449031	0.00257907	7.76e-05	rs3905510	65295	CSNK1G3	KNOWN	0	167	0	-	YES	YES
351	5:128224967:C:A	rs42916	5	128224967	ENSG00000138829	FBN2	32943	C	A	0.260175	0.260175	0.991529	-0.019572	0.00205483	2.7e-18	1.7e-21	1.5e-21	448010	0.259237	0.259237	-0.0239085	0.00210127	5.37e-30	474728	0.173365	0.000219539	rs42916	0	FBN2	KNOWN	0	168	0	YES	YES	YES
352	5:128286104:G:T	rs17676426	5	128286104	ENSG00000138829	FBN2	0	G	T	0.881318	0.118682	0.994103	0.0120973	0.00278681	0.00019	1.4e-05	1.2e-05	448010	0.881638	0.118362	0.0176738	0.00283029	4.25e-10	475034	0.00126752	6.52e-05	rs10057855	54569	FBN2	KNOWN	0	168	0	YES	YES	YES
353	5:128584382:C:A	rs80222069	5	128584382	ENSG00000138829	FBN2	0	C	A	0.886731	0.113269	1	0.0228543	0.00283879	2.6e-11	8.2e-16	5.4e-17	448010	0.88858	0.11142	0.0271751	0.00285894	1.99e-21	476700	0.0030563	0.000146228	rs80222069	0	FBN2	KNOWN	0	168	0	YES	YES	YES
354	5:133106107:T:G	rs571173399	5	133106107	ENSG00000170606	HSPA4	0	T	G	0.767878	0.232122	0.986484	-0.021358	0.00214611	4.1e-18	2.5e-23	1.3e-24	448010	0.770966	0.229034	-0.0211085	0.00214655	8.06e-23	469970	0.000532067	0.000157355	rs571173399	0	HSPA4	KNOWN	0	169	0	-	-	-
355	5:135003375:T:C	rs299370	5	135003375	ENSG00000132570	PCBD2	0	T	C	0.693103	0.306897	0.992433	-0.016156	0.00195501	9.2e-14	1.4e-16	2.3e-16	448010	0.694915	0.305085	-0.016172	0.00195618	1.37e-16	474595	0.0277855	0.000110894	rs299371	650	PCBD2	KNOWN	0	170	0	-	-	-
356	5:135438620:A:G	rs6596223	5	135438620	ENSG00000251380	DCANP1	5595	A	G	0.412265	0.412265	1	-0.0114586	0.0018283	1.7e-07	3.7e-10	6.8e-10	448010	0.41368	0.41368	-0.0111272	0.00182928	1.18e-09	476415	-0.00553767	6.01e-05	rs11242247	1914	DCANP1	KNOWN	0	170	0	-	-	-
357	5:136094979:G:A	rs6882422	5	136094979	ENSG00000120708	TGFBI	31161	G	A	0.883311	0.116689	0.986379	0.0278697	0.00281876	3.2e-18	4.7e-23	5.5e-24	448010	0.883689	0.116311	0.0281926	0.00281964	1.54e-23	471112	-0.000838886	0.000163388	rs6882422	0	TGFBI	KNOWN	0	170	0	-	-	-
358	5:143190833:T:C	rs59900779	5	143190833	ENSG00000145819	ARHGAP26	0	T	C	0.84548	0.15452	0.990175	0.0262009	0.00249459	1.3e-20	8.4e-26	3.2e-25	448010	0.845025	0.154975	0.0266502	0.00249539	1.27e-26	474555	0.0191288	0.000186021	rs59900779	0	ARHGAP26	KNOWN	0	171	0	-	-	-
359	5:143706388:G:A	rs6862531	5	143706388	ENSG00000158497	HMHB1	105774	G	A	0.81248	0.18752	0.997552	-0.0142349	0.00230342	1.7e-07	6.4e-10	1.6e-10	448010	0.811558	0.188442	-0.0150899	0.00230412	5.79e-11	477345	-0.00415355	6.96e-05	rs6862531	0	HMHB1	KNOWN	0	171	0	-	-	-
360	5:149407906:G:A	rs368510	5	149407906	ENSG00000127743	IL17B	3704	G	A	0.66705	0.33295	1	-0.0239198	0.0019068	4.5e-32	4.3e-36	5.6e-37	448010	0.66696	0.33304	-0.0239099	0.00190738	4.78e-36	477731	-0.00625246	0.00025397	rs368510	0	IL17B	KNOWN	0	172	0	-	-	-
361	5:149963086:T:A	rs11958442	5	149963086	ENSG00000155850	SLC26A2	0	T	A	0.856594	0.143406	0.952564	0.015698	0.00261956	3e-08	2.1e-09	2.3e-09	448010	0.869066	0.130934	0.0155639	0.00261978	2.83e-09	457763	0.000114567	5.51e-05	rs17711997	24065	SLC26A2	KNOWN	0	172	0	YES	YES	YES
362	5:154667695:A:T	rs113868593	5	154667695	ENSG00000155506	LARP1	15292	A	T	0.795433	0.204567	0.997822	0.0191091	0.00222939	2.7e-14	1e-17	1.9e-19	448010	0.797312	0.202688	0.019248	0.00222986	6.03e-18	477085	-0.0126469	0.000119745	rs113868593	0	LARP1	KNOWN	0	173	0	-	-	-
363	5:158836136:G:A	rs6885822	5	158836136	ENSG00000164330	EBF1	0	G	A	0.839959	0.160041	0.994731	0.0236523	0.00245385	2.3e-21	5.5e-22	2e-24	448010	0.841489	0.158511	0.0280383	0.00252957	1.5e-28	476655	-0.24273	0.000209721	rs6885822	0	EBF1	KNOWN	0	174	0	-	YES	YES
364	5:158941789:T:A	rs7443323	5	158941789	ENSG00000164330	EBF1	0	T	A	0.747292	0.252708	0.992425	0.00887784	0.00207618	0.00016	1.9e-05	1.6e-06	448010	0.74821	0.25179	0.0148414	0.00214008	4.06e-12	474043	0.00727895	8.3e-05	rs72643433	4348	EBF1	KNOWN	0	174	0	-	YES	YES
365	5:160160225:A:G	rs2546985	5	160160225	ENSG00000170231	FABP6	27143	A	G	0.222385	0.222385	0.992881	0.0139999	0.00216941	4e-08	1.1e-10	2.2e-11	448010	0.22182	0.22182	0.0138965	0.00216957	1.5e-10	474114	0	6.67e-05	rs2546984	4246	FABP6	KNOWN	0	175	0	-	-	-
366	5:172150685:T:C	rs4868145	5	172150685	ENSG00000072786	STK10	0	T	C	0.586717	0.413283	0.986374	-0.0126225	0.00183635	1.6e-08	6.3e-12	3.5e-12	448010	0.586644	0.413356	-0.0127794	0.00183662	3.45e-12	471893	-0.0124227	7.92e-05	rs4868145	0	STK10	KNOWN	0	176	0	-	-	-
367	5:173573831:A:ACT	rs35774141	5	173573831	ENSG00000145919	BOD1	33315	A	ACT	0.395752	0.395752	0.983421	-0.0174413	0.0018526	7.4e-21	4.8e-21	1.2e-22	448010	0.395308	0.395308	-0.0176143	0.00185297	1.98e-21	470100	0.00606061	0.000148331	rs35774141	0	BOD1	KNOWN	0	177	0	-	-	-
368	5:173852839:C:T	rs359457	5	173852839	ENSG00000113742	CPEB4	35511	C	T	0.432579	0.432579	1	0.0107432	0.0018137	4.7e-07	3.2e-09	1.4e-10	448010	0.43126	0.43126	0.0108641	0.0018138	2.1e-09	477904	-0.000501589	5.79e-05	rs55646464	45129	CPEB4	KNOWN	0	177	0	-	YES	YES
369	5:177305536:C:G	rs72813180	5	177305536	ENSG00000213347	MXD3	0	C	G	0.846747	0.153253	0.991454	0.0150656	0.00250714	9.9e-09	1.9e-09	1.5e-09	448010	0.847046	0.152954	0.0148443	0.00250732	3.21e-09	473065	0	5.71e-05	rs72813180	0	MXD3	KNOWN	0	178	0	-	-	-
370	6:1615423:T:TGCTGGGGGGACCTGGGCGA	rs55870104	6	1615423	ENSG00000054598	FOXC1	1526	T	TGCTGGGGGGACCTGGGCGA	0.571813	0.428187	0.976478	-0.0132136	0.00181982	6.1e-11	3.8e-13	1.1e-14	448010	0.575992	0.424008	-0.0132345	0.00182035	3.59e-13	475863	-0.000951444	8.56e-05	rs141046527	0	FOXC1	KNOWN	0	179	0	-	YES	-
371	6:1723330:AT:A	rs10717511	6	1723330	ENSG00000112699	GMDS	0	AT	A	0.259841	0.259841	0.97134	-0.0127651	0.0020537	1.2e-08	5.1e-10	9e-09	448010	0.25465	0.25465	-0.0125094	0.00205555	1.16e-09	475699	0.0250424	5.94e-05	rs9392328	2228	GMDS	KNOWN	0	179	0	-	YES	YES
372	6:2055443:G:C	rs11242735	6	2055443	ENSG00000112699	GMDS	0	G	C	0.761655	0.238345	0.996403	-0.0170016	0.00209169	2.8e-14	4.4e-16	1.5e-16	448010	0.76266	0.23734	-0.0181947	0.00209851	4.31e-18	485798	-0.075394	0.000119845	rs11242735	0	GMDS	KNOWN	0	179	0	-	YES	YES
373	6:2381258:C:G	rs11754632	6	2381258	ENSG00000112699	GMDS	135653	C	G	0.515642	0.484358	0.98491	-0.012156	0.00179496	2.1e-09	1.3e-11	1.7e-11	448010	0.516178	0.483822	-0.013824	0.00180108	1.65e-14	479522	0.00483495	9.55e-05	rs11754632	0	GMDS	KNOWN	0	179	0	-	YES	YES
374	6:2495812:G:A	rs4320420	6	2495812	ENSG00000145949	MYLK4	167818	G	A	0.511404	0.488596	0.992665	0.0236216	0.00178616	6.3e-31	6.3e-40	4e-42	448010	0.514095	0.485905	0.0234505	0.00178674	2.38e-39	483907	0.0115718	0.000274744	rs4320420	0	MYLK4	KNOWN	0	179	0	-	YES	YES
375	6:2711388:T:G	rs6930454	6	2711388	ENSG00000145949	MYLK4	0	T	G	0.329164	0.329164	0.998681	0.0138462	0.00189558	1.4e-10	2.8e-13	1.2e-13	448010	0.326806	0.326806	0.0137059	0.00189615	4.89e-13	486310	-0.000800034	8.27e-05	rs4959207	8357	MYLK4	KNOWN	0	179	0	-	YES	YES
376	6:6958873:G:C	rs1886883	6	6958873	ENSG00000124782	RREB1	148725	G	C	0.251865	0.251865	0.980413	0.011883	0.00206696	1.1e-07	9e-09	7.5e-08	448010	0.248208	0.248208	0.0155622	0.00207938	7.2e-14	479327	-0.0607875	9.04e-05	rs9378485	2465	RREB1	KNOWN	0	180	0	-	-	-
377	6:7058624:A:G	rs525678	6	7058624	ENSG00000124782	RREB1	48974	A	G	0.0376347	0.0376347	0.981724	0.0673831	0.00471385	7.9e-39	2.4e-46	5.3e-48	448010	0.0371363	0.0371363	0.0718325	0.00475484	1.45e-51	479302	0.0838619	0.000369008	rs525678	0	RREB1	KNOWN	0	180	0	-	-	-
378	6:7203762:A:C	rs76207590	6	7203762	ENSG00000124782	RREB1	0	A	C	0.813192	0.186808	0.997925	-0.0192831	0.00229004	1.9e-10	3.8e-17	4.6e-17	448010	0.815458	0.184542	-0.0154804	0.00237577	7.22e-11	484324	-0.158304	7.21e-05	rs1334577	7756	RREB1	KNOWN	0	180	0	-	-	-
379	6:7231610:G:A	rs9379084	6	7231610	ENSG00000124782	RREB1	0	G	A	0.884117	0.115883	0.93899	0.0357479	0.00286787	6.2e-30	1.2e-35	4e-40	448010	0.894287	0.105713	0.033315	0.00292636	5e-30	457803	-0.0637436	0.000209853	rs9379084	0	RREB1	KNOWN	0	180	0	-	-	-
380	6:7250804:C:T	rs2842352	6	7250804	ENSG00000124782	RREB1	0	C	T	0.851252	0.148748	0.984653	0.017274	0.0025165	3.6e-10	6.7e-12	1.4e-12	448010	0.852469	0.147531	0.0177279	0.00257848	6.19e-12	481203	0	7.91e-05	rs2842352	0	RREB1	KNOWN	0	180	0	-	-	-
381	6:21384382:A:G	rs9466056	6	21384382	ENSG00000145996	CDKAL1	151978	A	G	0.380225	0.380225	1	-0.0125357	0.00183151	2.2e-11	7.7e-12	1.3e-12	448010	0.38037	0.38037	-0.0135073	0.0018329	1.71e-13	488134	0.0180286	8.6e-05	rs9466056	0	CDKAL1	KNOWN	0	181	0	-	-	-
382	6:21806558:C:T	rs7762532	6	21806558	ENSG00000124766	SOX4	207939	C	T	0.800346	0.199654	0.980224	-0.0172125	0.00224581	2.8e-12	1.8e-14	2.6e-14	448010	0.805678	0.194322	-0.0144807	0.00225293	1.3e-10	478761	-0.0747148	6.57e-05	rs7762532	0	SOX4	KNOWN	0	181	0	-	YES	YES
383	6:21888286:A:G	rs74971894	6	21888286	ENSG00000124766	SOX4	289667	A	G	0.884611	0.115389	0.994975	0.0367355	0.00279032	2.8e-33	1.4e-39	1.1e-39	448010	0.885493	0.114507	0.036079	0.00280018	5.5e-38	485394	-0.0144602	0.000263971	rs74971894	0	SOX4	KNOWN	0	181	0	-	YES	YES
384	6:22507354:ACCTCCCTCTG:A	rs56239326	6	22507354	ENSG00000112273	HDGFL1	62213	ACCTCCCTCTG	A	0.782474	0.217526	0.986705	0.0130647	0.00217094	2.1e-10	1.8e-09	1.9e-09	448010	0.78368	0.21632	0.0134355	0.00217159	6.13e-10	481022	-0.0124018	6.12e-05	rs35806880	320901	PRL	KNOWN	0	181	0	-	-	-
385	6:24894862:C:T	rs73400424	6	24894862	ENSG00000111913	RIPOR2	0	C	T	0.95543	0.04457	0.992909	-0.0311508	0.0043261	8.3e-13	6e-13	6.7e-13	448010	0.957212	0.042788	-0.0319983	0.004421	4.56e-13	484164	-0.0368624	8.39e-05	rs115103442	602806	CARMIL1	KNOWN	0	182	0	-	-	-
386	6:26453514:A:G	rs10484440	6	26453514	ENSG00000111801	BTN3A3	99	A	G	0.870539	0.129461	1	0.0172122	0.00264821	9.3e-11	8.1e-11	5.5e-12	448010	0.87091	0.12909	0.0190063	0.00270332	2.05e-12	488207	-0.0147386	8.12e-05	rs4711112	17120	BTN2A1	KNOWN	0	183	0	-	-	-
387	6:26485489:A:C	rs9358949	6	26485489	ENSG00000112763	BTN2A1	8868	A	C	0.809624	0.190376	0.967952	-0.0164301	0.00230426	7.7e-12	1e-12	2.2e-13	448010	0.810017	0.189983	-0.0795394	0.003929	4e-91	471486	-0.814797	0.00194717	rs4711112	14855	BTN2A1	KNOWN	0	183	0	-	-	-
388	6:26622318:T:C	rs2451734	6	26622318	ENSG00000181315	ZNF322	12066	T	C	0.230679	0.230679	0.917833	-0.010071	0.00220779	5.3e-06	5.1e-06	1.6e-05	448010	0.214922	0.214922	-0.1051	0.00444625	1.57e-123	446090	-0.600175	0.0037276	rs4711112	151684	BTN2A1	KNOWN	0	183	0	-	-	-
389	6:26645128:G:GA	rs11430350	6	26645128	ENSG00000181315	ZNF322	0	G	GA	0.908271	0.091729	0.985521	-0.00611859	0.0031055	0.046	0.049	0.084	448010	0.910229	0.089771	-0.0620064	0.00409573	8.92e-52	480270	-0.00773684	0.000628333	rs4711112	174494	BTN2A1	KNOWN	0	183	0	-	-	-
390	6:27779311:TG:T	rs535583325	6	27779311	ENSG00000185130	H2BC13	28169	TG	T	0.990928	0.009072	0.514196	0.0764912	0.0130284	4.7e-07	4.3e-09	2.7e-09	448010	0.99927	0.00073	0.0758413	0.0130316	5.89e-09	252865	-0.000282231	8.39e-06	rs540860509	502847	POM121L2	KNOWN	0	184	0	-	-	-
391	6:28463126:G:GGT	rs141225604	6	28463126	ENSG00000187987	ZSCAN23	19624	G	GGT	0.891096	0.108904	0.900566	0.0144317	0.00299172	1.2e-06	1.4e-06	1.4e-06	448010	0.985488	0.014512	0.0181082	0.00300466	1.67e-09	444264	-0.00417356	9.38e-06	rs144996521	458512	TRIM27	KNOWN	0	184	0	-	-	-
392	6:29821180:T:C	rs201604542	6	29821180	ENSG00000204632	HLA-G	5788	T	C	0.991116	0.008884	0.552585	0.0944431	0.0129828	9.5e-13	3.5e-13	2.1e-13	448010	0.998559	0.001441	0.0861143	0.0130251	3.81e-11	259966	0.0357237	2.13e-05	rs201604542	0	HLA-G	KNOWN	0	185	0	-	-	-
393	6:29951287:C:T	rs9260421	6	29951287	ENSG00000206503	HLA-A	5403	C	T	0.493417	0.493417	0.989015	0.0214552	0.00179385	9.2e-30	5.7e-33	2.7e-33	448010	0.488854	0.488854	0.0256058	0.00188286	4.04e-42	479631	-0.0144489	0.000327666	rs9260426	45	HLA-A	KNOWN	0	185	0	-	-	-
394	6:31361252:C:T	rs114029601	6	31361252	ENSG00000234745	HLA-B	4064	C	T	0.985896	0.014104	0.613424	0.0691553	0.009613	1.3e-10	6.3e-13	9.6e-13	448010	0.997919	0.002081	0.0603864	0.00977858	6.6e-10	300268	0.231271	1.51e-05	rs114029601	0	HLA-B	KNOWN	0	186	0	-	-	-
395	6:31401885:G:A	rs13220896	6	31401885	ENSG00000204520	MICA	0	G	A	0.959031	0.040969	1	0.0377955	0.0044918	1.9e-12	4e-17	5e-17	448010	0.9593	0.0407	0.0309405	0.00459516	1.66e-11	486723	-0.03885	7.48e-05	rs13220896	0	MICA	KNOWN	0	186	0	-	-	-
396	6:31607848:C:G	rs28732148	6	31607848	ENSG00000204472	AIF1	7370	C	G	0.931636	0.068364	0.998416	-0.0246439	0.00352952	1.4e-08	2.9e-12	2.8e-12	448010	0.932029	0.067971	-0.0213576	0.00354553	1.7e-09	486324	0.0121778	5.78e-05	rs28732148	0	AIF1	KNOWN	0	186	0	-	YES	-
397	6:35411993:G:A	rs9296151	6	35411993	ENSG00000112033	PPARD	0	G	A	0.963272	0.036728	0.999054	0.0361699	0.00474317	4.8e-13	2.4e-14	1.3e-15	448010	0.962712	0.037288	0.0361212	0.00474556	2.71e-14	484773	0.00967043	9.37e-05	rs9296151	0	PPARD	KNOWN	0	187	0	-	YES	YES
398	6:39859714:A:G	rs2504101	6	39859714	ENSG00000146122	DAAM2	0	A	G	0.418856	0.418856	0.990265	0.0130481	0.00181335	1.1e-11	6.2e-13	3.9e-14	448010	0.417433	0.417433	0.0394669	0.00253828	1.62e-54	482076	-0.698782	0.00075758	rs2504101	0	DAAM2	KNOWN	0	188	0	-	YES	-
399	6:39900747:CT:C	rs5875690	6	39900747	ENSG00000146122	DAAM2	0	CT	C	0.461241	0.461241	0.991898	0.00786892	0.00179232	3.8e-05	1.1e-05	1.3e-06	448010	0.539219	0.460781	0.0818395	0.00399552	3.06e-93	483396	-0.847452	0.00332825	rs2504101	41033	DAAM2	KNOWN	0	188	0	-	YES	-
400	6:39918011:G:C	rs1923484	6	39918011	ENSG00000124615	MOCS1	0	G	C	0.408607	0.408607	0.994872	0.00575687	0.00181621	0.002	0.0015	0.00025	448010	0.408468	0.408468	0.0514427	0.00347549	1.43e-49	484118	-0.0863926	0.00127883	rs2504101	58297	DAAM2	KNOWN	0	188	0	-	-	-
401	6:39970732:T:C	rs1923474	6	39970732	ENSG00000124615	MOCS1	36181	T	C	0.709299	0.290701	0.999066	-0.00651858	0.0019586	0.0011	0.00087	0.00042	448010	0.708523	0.291477	-0.0148052	0.00203067	3.08e-13	487862	-0.0436775	9.05e-05	rs2504101	111018	DAAM2	KNOWN	0	188	0	-	-	-
402	6:40393082:C:G	rs7774535	6	40393082	ENSG00000156564	LRFN2	0	C	G	0.707864	0.292136	0.998347	0.00856916	0.00195909	0.00018	1.2e-05	6.3e-07	448010	0.707967	0.292033	0.0116813	0.00196848	2.95e-09	486198	-0.015051	5.64e-05	rs772843886	6281	LRFN2	KNOWN	0	188	0	-	-	-
403	6:43396756:G:A	rs6912283	6	43396756	ENSG00000171467	ZNF318	27109	G	A	0.438675	0.438675	0.99805	0.0112894	0.00179497	6.3e-10	3.2e-10	1.2e-10	448010	0.439291	0.439291	0.0109259	0.00179691	1.2e-09	486370	-0.0256341	5.88e-05	rs6912283	0	ZNF318	KNOWN	0	189	0	-	-	-
404	6:43789345:T:A	rs4711750	6	43789345	ENSG00000112715	VEGFA	2858	T	A	0.499381	0.499381	1	-0.0131313	0.00178083	3.8e-11	1.7e-13	1.4e-14	448010	0.49806	0.49806	-0.0126508	0.0017823	1.27e-12	486677	0.0193719	8e-05	rs4711750	0	VEGFA	KNOWN	0	189	0	-	YES	YES
405	6:43887714:G:C	rs10948100	6	43887714	ENSG00000112715	VEGFA	101227	G	C	0.366977	0.366977	0.993558	-0.0123191	0.00185185	3.2e-08	2.9e-11	3.2e-11	448010	0.364436	0.364436	-0.0124034	0.00185375	2.22e-11	484356	-0.00819564	7.13e-05	rs10948100	0	VEGFA	KNOWN	0	189	0	-	YES	YES
406	6:44230625:T:C	rs45573936	6	44230625	ENSG00000112759	SLC29A1	0	T	C	0.972697	0.027303	1	0.0369548	0.00546295	8.7e-11	1.3e-11	2.3e-11	448010	0.9728	0.0272	0.0406503	0.00549314	1.36e-13	486845	0.030647	8.74e-05	rs45573936	0	SLC29A1	KNOWN	0	189	0	-	YES	YES
407	6:44627231:C:T	rs2817122	6	44627231	ENSG00000096401	CDC5L	176806	C	T	0.782541	0.217459	0.948271	-0.0173198	0.00221499	2.8e-13	5.3e-15	9.6e-15	448010	0.706384	0.293616	-0.0719442	0.00430334	9.66e-63	462156	-0.811419	0.00214705	rs658710	191	CDC5L	KNOWN	0	189	0	-	-	-
408	6:44627706:C:T	rs646977	6	44627706	ENSG00000096401	CDC5L	177281	C	T	0.22319	0.22319	0.963593	-0.00138166	0.00217841	0.47	0.53	0.5	448010	0.216216	0.216216	-0.0438397	0.00375141	1.5e-31	469035	0.242499	0.000651402	rs658710	284	CDC5L	KNOWN	0	189	0	-	-	-
409	6:44629163:C:T	rs578789	6	44629163	ENSG00000096401	CDC5L	178738	C	T	0.811123	0.188877	0.963624	-0.019788	0.0023142	7.5e-16	1.2e-17	3.1e-18	448010	0.819597	0.180403	-0.0209685	0.00251415	7.42e-17	470261	-0.232611	0.00013002	rs658710	1741	CDC5L	KNOWN	0	189	0	-	-	-
410	6:44638080:A:G	rs4714810	6	44638080	ENSG00000196284	SUPT3H	171238	A	G	0.6651	0.3349	0.989752	0.00616065	0.00189611	0.00085	0.0012	0.00075	448010	0.665834	0.334166	0.0211185	0.00240171	1.45e-18	481876	0.0775205	0.000198465	rs11442031	6984	SUPT3H	KNOWN	0	189	0	-	-	-
411	6:44758656:G:T	rs10948168	6	44758656	ENSG00000196284	SUPT3H	50662	G	T	0.46675	0.46675	0.992768	0.0324989	0.00179119	3.7e-64	1.4e-73	6e-76	448010	0.467748	0.467748	0.021377	0.0018718	3.3e-30	482925	0.0279479	0.000227537	rs10948164	228	SUPT3H	KNOWN	0	189	0	-	-	-
412	6:44887931:G:A	rs553012877	6	44887931	ENSG00000196284	SUPT3H	0	G	A	0.99701	0.00299	0.54953	0.198271	0.0219595	2.8e-17	1.7e-19	7.9e-20	448010	0.999037	0.000963	0.148618	0.0220858	1.71e-11	268366	0.00171402	4.25e-05	rs553012877	0	SUPT3H	KNOWN	0	189	0	-	-	-
413	6:45092734:C:T	rs183066049	6	45092734	ENSG00000196284	SUPT3H	0	C	T	0.993375	0.006625	0.816674	0.14449	0.0121393	5.4e-30	1.1e-32	6.6e-35	448010	0.99639	0.00361	0.0909978	0.0125828	4.76e-13	397771	0.265023	5.96e-05	rs183066049	0	SUPT3H	KNOWN	0	189	0	-	-	-
414	6:45138701:G:C	rs75230517	6	45138701	ENSG00000196284	SUPT3H	0	G	C	0.949144	0.050856	0.992327	0.101384	0.00406023	5.4e-115	1.3e-137	1.3e-147	448010	0.948988	0.051012	0.0736372	0.00432919	6.99e-65	484328	0.212713	0.000524998	rs75230517	0	SUPT3H	KNOWN	0	189	0	-	-	-
415	6:45222718:CAT:C	rs200009213	6	45222718	ENSG00000196284	SUPT3H	0	CAT	C	0.994563	0.005437	0.674025	0.169056	0.0147452	9.9e-22	2e-30	1.1e-33	448010	0.997517	0.002483	0.108579	0.0150111	4.72e-13	328101	0.00709009	5.84e-05	rs796831889	6504	SUPT3H	KNOWN	0	189	0	-	-	-
416	6:45287270:T:A	rs7751748	6	45287270	ENSG00000196284	SUPT3H	0	T	A	0.0455294	0.0455294	0.970789	-0.00601061	0.00432201	0.24	0.16	0.095	448010	0.0439425	0.0439425	-0.0285472	0.00443163	1.18e-10	475386	0.0134535	6.85e-05	rs574055998	22708	SUPT3H	KNOWN	0	189	0	-	-	-
417	6:45309978:C:T	rs574055998	6	45309978	ENSG00000196284	SUPT3H	0	C	T	0.996546	0.003454	0.858045	0.102761	0.0163135	5.7e-10	3e-10	5.6e-11	448010	0.99728	0.00272	0.0980738	0.0163559	2.02e-09	421230	0.0138511	5.22e-05	rs574055998	0	SUPT3H	KNOWN	0	189	0	-	-	-
418	6:45896847:A:G	rs56253836	6	45896847	ENSG00000112782	CLIC5	0	A	G	0.586426	0.413574	0.995271	0.0117417	0.00181076	7.4e-07	8.9e-11	5.5e-11	448010	0.588299	0.411701	0.0123349	0.00181341	1.03e-11	485231	-0.00150818	7.37e-05	rs56253836	0	CLIC5	KNOWN	0	189	0	-	YES	YES
419	6:53752932:T:C	rs12213392	6	53752932	ENSG00000137269	LRRC1	41566	T	C	0.569261	0.430739	0.993045	0.0158945	0.00180296	2.6e-14	1.2e-18	5.3e-21	448010	0.569936	0.430064	0.0168077	0.00180561	1.3e-20	484068	-0.00399756	0.000138486	rs12213392	0	LRRC1	KNOWN	0	190	0	-	-	-
420	6:55400223:A:G	rs1502199	6	55400223	ENSG00000187871	GFRAL	0	A	G	0.253705	0.253705	0.999798	0.0174791	0.00204689	1.4e-16	1.3e-17	9.6e-20	448010	0.254601	0.254601	0.025805	0.00206857	1.02e-35	486385	0.0738684	0.000252747	rs1502199	0	GFRAL	KNOWN	0	191	0	-	-	-
421	6:55607830:T:G	rs77606322	6	55607830	ENSG00000146151	HMGCLL1	28633	T	G	0.966848	0.033152	1	-0.0412317	0.00497371	2.9e-12	1.1e-16	5.7e-16	448010	0.96646	0.03354	-0.0458448	0.00500612	5.3e-20	486613	-0.0227431	0.000136256	rs77606322	0	HMGCLL1	KNOWN	0	191	0	-	-	-
422	6:55739910:T:C	rs528132710	6	55739910	ENSG00000112175	BMP5	13744	T	C	0.929541	0.070459	0.993456	-0.0494163	0.00348719	1.9e-39	1.4e-45	2.2e-47	448010	0.930071	0.069929	-0.0497017	0.00351812	2.58e-45	484326	-0.0364331	0.000321326	rs541928175	441	BMP5	KNOWN	0	191	0	-	YES	YES
423	6:55770957:C:T	rs147963208	6	55770957	ENSG00000112175	BMP5	0	C	T	0.976646	0.023354	0.964971	-0.020617	0.00598692	0.00086	0.00057	0.0014	448010	0.977911	0.022089	-0.0388209	0.00605649	1.46e-10	472017	-0.0171681	6.51e-05	rs72868839	11738	BMP5	KNOWN	0	191	0	-	YES	YES
424	6:55806677:T:A	rs186577183	6	55806677	ENSG00000112175	BMP5	0	T	A	0.977311	0.022689	0.905387	-0.0965831	0.00627256	4.1e-37	1.7e-53	3.1e-54	448010	0.980584	0.019416	-0.0558084	0.00714092	5.48e-15	442083	-0.0262056	0.000118597	rs150445982	5146	BMP5	KNOWN	0	191	0	-	YES	YES
425	6:55884488:T:A	rs113146277	6	55884488	ENSG00000112175	BMP5	8898	T	A	0.971013	0.028987	0.970416	0.0282847	0.00537642	4.5e-06	1.4e-07	4.5e-07	448010	0.971773	0.028227	0.047484	0.00568016	6.29e-17	474279	-0.0395631	0.000123696	rs62404993	31940	BMP5	KNOWN	0	191	0	-	YES	YES
426	6:55920444:A:G	rs9475474	6	55920444	ENSG00000112175	BMP5	44854	A	G	0.961399	0.038601	0.979218	0.0397211	0.00466478	6.4e-15	1.7e-17	3.5e-19	448010	0.962344	0.037656	0.0503596	0.00480714	1.11e-25	477797	0.00170133	0.000183806	rs9475474	0	BMP5	KNOWN	0	191	0	-	YES	YES
427	6:55932055:AT:A	rs150694678	6	55932055	ENSG00000112175	BMP5	56465	AT	A	0.983556	0.016444	0.712525	-0.133136	0.00838853	1.7e-42	1e-56	3.3e-57	448010	0.993017	0.006983	-0.0766777	0.00963988	1.8e-15	338823	0.0117996	8.15e-05	rs150694678	0	BMP5	KNOWN	0	191	0	-	YES	YES
428	6:55976175:A:G	rs2745744	6	55976175	ENSG00000124749	COL21A1	80416	A	G	0.35484	0.35484	0.979441	0.0118419	0.0018786	7.7e-09	2.9e-10	3.3e-11	448010	0.351136	0.351136	0.0586911	0.00356274	5.68e-61	477605	-0.872021	0.00156965	rs550300074	37941	COL21A1	KNOWN	0	191	0	-	-	-
429	6:55978216:C:T	rs61242257	6	55978216	ENSG00000124749	COL21A1	78375	C	T	0.512732	0.487268	0.901961	0.00465215	0.00187687	0.0099	0.013	0.0053	448010	0.592718	0.407282	0.0634416	0.00353397	4.63e-72	438471	0.004999	0.00194322	rs550300074	35900	COL21A1	KNOWN	0	191	0	-	-	-
430	6:56014116:T:TCAG	rs550300074	6	56014116	ENSG00000124749	COL21A1	42475	T	TCAG	0.986092	0.013908	0.672698	-0.146472	0.00925006	3e-40	1.8e-56	3e-57	448010	0.994798	0.005202	-0.080948	0.0106315	2.66e-14	328603	0.194714	6.78e-05	rs550300074	0	COL21A1	KNOWN	0	191	0	-	-	-
431	6:56060396:G:A	rs72874231	6	56060396	ENSG00000124749	COL21A1	0	G	A	0.94203	0.05797	0.938864	-0.0492239	0.00392735	1.6e-27	4.9e-36	1.7e-35	448010	0.950233	0.049767	-0.0330861	0.00430754	1.58e-14	457992	0.0976998	0.000103536	rs72874231	0	COL21A1	KNOWN	0	191	0	-	-	-
432	6:56096150:A:AT	rs11459201	6	56096150	ENSG00000124749	COL21A1	0	A	AT	0.0308462	0.0308462	0.618514	0.0221449	0.0065357	0.014	0.0007	0.00025	448010	0.139856	0.139856	0.0835813	0.00713253	1.03e-31	302190	0.0384286	0.00168074	rs72874231	35754	COL21A1	KNOWN	0	191	0	-	-	-
433	6:56533221:T:G	rs4288197	6	56533221	ENSG00000151914	DST	0	T	G	0.949697	0.050303	0.996146	0.0357078	0.00407888	1.1e-15	2.1e-18	4e-18	448010	0.951223	0.048777	0.0329113	0.0040966	9.45e-16	485450	0	0.000100512	rs4288197	0	DST	KNOWN	0	191	0	-	-	-
434	6:71686634:A:G	rs113735358	6	71686634	ENSG00000079841	RIMS1	199917	A	G	0.849302	0.150698	0.967017	0.0171448	0.00253223	1e-10	1.3e-11	1.6e-11	448010	0.8545	0.1455	0.0165154	0.00253272	6.99e-11	470171	0.00482602	6.78e-05	rs113880644	200045	OGFRL1	KNOWN	0	192	0	-	-	-
435	6:73695048:C:T	rs79717953	6	73695048	ENSG00000156535	CD109	738	C	T	0.990926	0.009074	0.938178	0.0854204	0.009664	3e-17	9.7e-19	2.2e-19	448010	0.991472	0.008528	0.0818938	0.00966837	2.45e-17	459459	0.0270433	0.000113412	rs79717953	0	CD109	KNOWN	0	193	0	-	-	-
436	6:73749014:A:G	rs9447004	6	73749014	ENSG00000156535	CD109	0	A	G	0.484908	0.484908	0.99894	0.0231025	0.00178193	1.6e-31	1.9e-38	1.2e-42	448010	0.483671	0.483671	0.0224457	0.00178312	2.46e-36	486406	0.00111894	0.000251636	rs9447004	0	CD109	KNOWN	0	193	0	-	-	-
437	6:81753761:CTT:C	rs3085271	6	81753761	ENSG00000112773	TENT5A	987	CTT	C	0.685546	0.314454	0.990424	-0.0127219	0.00192382	8.1e-09	3.8e-11	3.6e-12	448010	0.687629	0.312371	-0.0134438	0.00192554	2.91e-12	483629	0.00545142	7.76e-05	rs171835	1509	TENT5A	KNOWN	0	194	0	YES	YES	YES
438	6:82004767:A:G	rs12199470	6	82004767	ENSG00000005700	IBTK	165220	A	G	0.403119	0.403119	0.99773	-0.011238	0.00181735	3.1e-07	6.3e-10	4.3e-10	448010	0.404029	0.404029	-0.0110052	0.00181761	1.41e-09	485559	-0.00442823	5.83e-05	rs1361686	7330	IBTK	KNOWN	0	194	0	-	-	-
439	6:83049334:TG:T	rs11286611	6	83049334	ENSG00000118420	UBE3D	0	TG	T	0.301149	0.301149	0.994251	0.0231679	0.00194513	6.6e-24	1e-32	6.9e-33	448010	0.29815	0.29815	0.02289	0.00194911	7.6e-32	484489	0.0411699	0.000219281	rs9359555	3142	UBE3D	KNOWN	0	195	0	-	-	-
440	6:84564389:CACTT:C	rs146687168	6	84564389	ENSG00000112837	TBX18	122963	CACTT	C	0.760222	0.239778	0.995141	0.0139787	0.00209219	4.8e-08	2.4e-11	1e-10	448010	0.758732	0.241268	0.0122488	0.00209721	5.2e-09	483595	-0.053708	5.49e-05	rs746406027	0	TBX18	KNOWN	0	196	0	-	YES	-
441	6:85719728:G:T	rs79429259	6	85719728	ENSG00000271793	-	40995	G	T	0.968254	0.031746	1	-0.0355484	0.00507224	1.6e-11	2.4e-12	7.2e-12	448010	0.96839	0.03161	-0.0325198	0.00508113	1.55e-10	487924	0	6.47e-05	rs192425108	4878	NA	KNOWN	0	197	0	-	-	-
442	6:104952730:T:C	rs314281	6	104952730	ENSG00000187772	LIN28B	0	T	C	0.453435	0.453435	0.999558	-0.013549	0.00178827	1.3e-10	3.5e-14	5.8e-13	448010	0.45714	0.45714	-0.0136002	0.00178848	2.86e-14	486855	-0.00391521	9.18e-05	rs1475120	10652	LIN28B	KNOWN	0	198	0	-	-	-
443	6:107641266:C:T	rs72945685	6	107641266	ENSG00000112320	SOBP	0	C	T	0.888713	0.111287	0.993292	-0.0218794	0.00283574	6.7e-12	1.2e-14	6.2e-17	448010	0.89033	0.10967	-0.0225948	0.0028367	1.65e-15	485157	-0.0126628	9.97e-05	rs72945685	0	SOBP	KNOWN	0	199	0	-	-	-
444	6:108614712:G:T	rs4317448	6	108614712	ENSG00000118689	FOXO3	0	G	T	0.829315	0.170685	0.98035	-0.0130001	0.00238963	1.8e-05	5.3e-08	1.8e-08	448010	0.83234	0.16766	-0.0140143	0.002391	4.59e-09	477387	-0.0216103	5.48e-05	rs4317448	0	FOXO3	KNOWN	0	199	0	-	YES	YES
445	6:109317625:T:C	rs4945829	6	109317625	ENSG00000135535	CD164	48890	T	C	0.653395	0.346605	0.982934	-0.0126913	0.0018869	6.1e-09	1.7e-11	1.1e-12	448010	0.657221	0.342779	-0.0129283	0.0018878	7.47e-12	478547	-0.0144526	7.53e-05	rs4945829	0	CD164	KNOWN	0	199	0	-	-	-
446	6:110496914:G:T	rs62420266	6	110496914	ENSG00000004809	SLC22A16	20273	G	T	0.662474	0.337526	1	0.0110021	0.00188285	6.5e-08	5.1e-09	7.7e-09	448010	0.66395	0.33605	0.0112352	0.00188364	2.45e-09	486784	0.000623688	5.63e-05	rs6905381	23142	SLC22A16	KNOWN	0	200	0	-	-	-
447	6:113837797:T:TA	rs35869216	6	113837797	ENSG00000277443	MARCKS	19549	T	TA	0.844938	0.155062	0.986935	0.0148626	0.00247725	6.7e-09	2e-09	4.1e-09	448010	0.848983	0.151017	0.0146372	0.00247753	3.46e-09	479923	-0.00723249	5.49e-05	rs2753884	937	MARCKS	KNOWN	0	201	0	-	YES	-
448	6:118299915:C:T	rs1761622	6	118299915	ENSG00000196376	SLC35F1	0	C	T	0.882297	0.117703	0.984173	-0.0167332	0.00278133	4.1e-07	1.8e-09	2e-09	448010	0.884857	0.115143	-0.0173239	0.00278215	4.76e-10	480324	-0.0023941	6.12e-05	rs1761622	0	SLC35F1	KNOWN	0	202	0	-	-	-
449	6:121475670:A:AT	rs147948521	6	121475670	ENSG00000152661	GJA1	25943	A	AT	0.808731	0.191269	0.966759	0.016459	0.00230273	3.4e-10	8.8e-13	1.2e-13	448010	0.814541	0.185459	0.0151774	0.00230703	4.74e-11	470427	0.0605831	6.96e-05	rs12196172	10489	GJA1	KNOWN	0	203	0	YES	YES	YES
450	6:121814973:T:TA	rs112521333	6	121814973	ENSG00000152661	GJA1	365246	T	TA	0.90202	0.09798	0.994203	0.0251023	0.00300064	1.3e-13	6e-17	1.1e-16	448010	0.902684	0.097316	0.0240743	0.00300699	1.18e-15	484875	-0.00503011	0.000101826	rs112521333	0	GJA1	KNOWN	0	203	0	YES	YES	YES
451	6:126054435:T:C	rs1268119	6	126054435	ENSG00000066651	TRMT11	0	T	C	0.279919	0.279919	0.989732	-0.0150007	0.00199156	1.5e-13	5e-14	1.5e-14	448010	0.279873	0.279873	-0.0174424	0.00200356	3.16e-18	482639	0.0770936	0.000122634	rs1268119	0	TRMT11	KNOWN	0	204	0	-	-	-
452	6:127077450:C:A	rs9491689	6	127077450	ENSG00000146374	RSPO3	41222	C	A	0.720956	0.279044	0.975678	-0.0489554	0.00200792	4.2e-105	2.7e-131	1.8e-139	448010	0.724322	0.275678	-0.0191795	0.00216019	6.77e-19	475179	0.357011	0.000146906	rs9491689	0	RSPO3	KNOWN	0	205	0	-	-	-
453	6:127147129:A:C	rs7741021	6	127147129	ENSG00000146374	RSPO3	0	A	C	0.52347	0.47653	0.995906	-0.0781467	0.0017865	7.8E-344	5.8E-418	4.9E-443	448010	0.523289	0.476711	-0.0730062	0.00191971	0	482801	-0.0070495	0.00265917	rs7741021	0	RSPO3	KNOWN	0	205	0	-	-	-
454	6:127471684:GTGTT:G	rs71708011	6	127471684	ENSG00000255330	-	0	GTGTT	G	0.606569	0.393431	0.986751	-0.0146864	0.00183255	5.6e-15	1.1e-15	3.2e-18	448010	0.608272	0.391728	-0.0144551	0.0018348	3.32e-15	481455	-0.00574535	9.96e-05	rs7775090	7138	NA	KNOWN	0	205	0	-	-	-
455	6:129644209:G:A	rs9372944	6	129644209	ENSG00000146376	ARHGAP18	0	G	A	0.755814	0.244186	0.988282	-0.0117642	0.00208363	4.8e-08	1.6e-08	4.3e-08	448010	0.758579	0.241421	-0.0123492	0.00208549	3.19e-09	481580	-0.0184538	5.59e-05	rs9372944	0	ARHGAP18	KNOWN	0	206	0	-	-	-
456	6:130020090:T:C	rs113898003	6	130020090	ENSG00000198945	L3MBTL3	0	T	C	0.736602	0.263398	1	-0.0249723	0.00202113	1.1e-31	4.5e-35	3.4e-37	448010	0.7366	0.2634	-0.0191256	0.00219029	2.5e-18	486748	0.383856	0.000141941	rs113898003	0	L3MBTL3	KNOWN	0	206	0	-	-	-
457	6:130056698:C:T	rs11759018	6	130056698	ENSG00000198945	L3MBTL3	0	C	T	0.311158	0.311158	0.99788	-0.0237807	0.00192319	6.8e-33	4e-35	3.3e-37	448010	0.310698	0.310698	-0.0178089	0.00208396	1.28e-17	486623	0.00616205	0.000135848	rs11759018	0	L3MBTL3	KNOWN	0	206	0	-	-	-
458	6:131013912:A:T	rs17784472	6	131013912	ENSG00000079819	EPB41L2	0	A	T	0.624955	0.375045	0.998944	0.0258433	0.00183966	9.1e-33	7.9e-45	2.4e-47	448010	0.625914	0.374086	0.0264689	0.00184107	7.22e-47	486285	-0.00283451	0.000328086	rs5880046	8733	EPB41L2	KNOWN	0	206	0	-	-	-
459	6:132911447:A:C	rs11758796	6	132911447	ENSG00000112306	RPS12	93883	A	C	0.917707	0.082293	0.995664	-0.0314483	0.00325177	1.1e-19	4e-22	1.6e-23	448010	0.917037	0.082963	-0.0230481	0.00330661	3.16e-12	483152	-0.155017	8.08e-05	rs17061975	7433	RPS12	KNOWN	0	207	0	-	-	-
460	6:133018347:GA:G	rs10713212	6	133018347	ENSG00000112306	RPS12	200783	GA	G	0.335479	0.335479	0.989763	0.0377527	0.00189292	3.2e-71	1.7e-88	5.2e-92	448010	0.336288	0.336288	0.0206395	0.00198427	2.44e-25	482700	0.231558	0.00019016	rs10713212	0	RPS12	KNOWN	0	207	0	-	-	-
461	6:133256783:C:A	rs3777787	6	133256783	ENSG00000112319	EYA4	0	C	A	0.457765	0.457765	0.992876	0.0524492	0.00179094	9.6e-153	1.6e-188	5.9e-196	448010	0.459227	0.459227	0.0428936	0.00185826	6.91e-118	483852	0.00849598	0.000913813	rs4895959	2046	EYA4	KNOWN	0	207	0	-	YES	-
462	6:133382187:A:G	rs2235485	6	133382187	ENSG00000112319	EYA4	0	A	G	0.838659	0.161341	0.997855	0.0239929	0.00242117	4.1e-19	3.8e-23	4.1e-24	448010	0.837635	0.162365	0.0203957	0.00243601	5.64e-17	486413	-0.0157961	0.00011315	rs2235485	0	EYA4	KNOWN	0	207	0	-	YES	-
463	6:133490884:T:A	rs547545	6	133490884	ENSG00000112319	EYA4	0	T	A	0.541385	0.458615	0.991077	-0.029483	0.00179248	4.7e-51	8.7e-61	1.6e-63	448010	0.541028	0.458972	-0.0223135	0.00182075	1.58e-34	483468	-0.00515834	0.00024727	rs547545	0	EYA4	KNOWN	0	207	0	-	YES	-
464	6:135906116:G:A	rs9376164	6	135906116	ENSG00000171408	PDE7B	0	G	A	0.865527	0.134473	0.995653	0.0297601	0.00261528	1.1e-21	5.3e-30	2.1e-31	448010	0.866324	0.133676	0.0235369	0.00274647	1.04e-17	484625	-0.30608	0.000128311	rs9376164	0	PDE7B	KNOWN	0	208	0	-	-	-
465	6:135907537:C:T	rs12209685	6	135907537	ENSG00000171408	PDE7B	0	C	T	0.620105	0.379895	0.984717	-0.018618	0.00184882	8.5e-20	7.5e-24	3.3e-26	448010	0.620319	0.379681	-0.0135958	0.00194139	2.5e-12	479142	0.00132973	8.71e-05	rs12209685	0	PDE7B	KNOWN	0	208	0	-	-	-
466	6:139286588:C:A	rs34320498	6	139286588	ENSG00000164440	TXLNB	0	C	A	0.833893	0.166107	0.975198	0.0183358	0.00242055	7e-12	3.6e-14	5.4e-15	448010	0.836979	0.163021	0.018137	0.00242089	6.79e-14	475439	0.00457934	8.98e-05	rs34320498	0	TXLNB	KNOWN	0	209	0	-	-	-
467	6:142852797:CAG:C	rs34840416	6	142852797	ENSG00000010818	HIVEP2	0	CAG	C	0.719866	0.280134	0.989779	-0.0107971	0.00199278	5.6e-07	6e-08	2.3e-08	448010	0.7221	0.2779	-0.012145	0.00199349	1.11e-09	481849	0.00317244	5.92e-05	.	.	.	NOVEL	1	210	1	-	-	-
468	6:145850163:C:A	rs7740785	6	145850163	ENSG00000146414	SHPRH	14083	C	A	0.557737	0.442263	0.998182	0.011491	0.00179404	8.9e-08	1.5e-10	1.2e-09	448010	0.558206	0.441794	0.0110668	0.00179483	7.01e-10	486030	-0.00581821	6.04e-05	rs6930181	9675	SHPRH	KNOWN	0	211	0	-	-	-
469	6:148470910:C:T	rs75882651	6	148470910	ENSG00000111961	SASH1	0	C	T	0.950456	0.049544	1	0.0219146	0.00410186	2e-07	9.2e-08	7.4e-07	448010	0.94933	0.05067	0.0256206	0.00410323	4.26e-10	487039	0.00185499	6.32e-05	rs6935952	37395	SASH1	KNOWN	0	212	0	-	YES	YES
470	6:151391524:T:G	rs557073622	6	151391524	ENSG00000181472	ZBTB2	0	T	G	0.996486	0.003514	0.542235	-0.152263	0.0204131	6.2e-10	8.7e-14	1.5e-14	448010	0.99912	0.00088	-0.131855	0.0204213	1.07e-10	264419	0.0214767	3.06e-05	rs367763803	2622	ZBTB2	KNOWN	0	213	0	-	-	-
471	6:151536459:A:G	rs6931664	6	151536459	ENSG00000120262	CCDC170	0	A	G	0.402256	0.402256	1	-0.0710661	0.00181407	6.8e-277	1.1E-335	3.7E-349	448010	0.40106	0.40106	-0.0319418	0.00240761	3.6e-40	486160	-0.445777	0.000490164	rs6931664	0	CCDC170	KNOWN	0	213	0	-	-	-
472	6:151577371:C:T	rs1871859	6	151577371	ENSG00000120262	CCDC170	0	C	T	0.877069	0.122931	0.990118	0.0985378	0.00271556	4.8e-239	2.7e-288	8.6e-292	448010	0.879727	0.120273	0.0708485	0.00330181	3.89e-102	484039	-0.117637	0.0010622	rs1871859	0	CCDC170	KNOWN	0	213	0	-	-	-
473	6:151590844:C:T	rs57960590	6	151590844	ENSG00000120262	CCDC170	0	C	T	0.88747	0.11253	0.982737	0.0650855	0.00283513	1.2e-94	1.3e-116	2.8e-127	448010	0.889361	0.110639	0.0468061	0.00337202	8.29e-44	480208	-0.0107174	0.000431143	rs57960590	0	CCDC170	KNOWN	0	213	0	-	-	-
474	6:151631276:T:C	rs544235145	6	151631276	ENSG00000120262	CCDC170	10083	T	C	0.995822	0.004178	0.779316	0.196502	0.0155912	2.7e-33	2e-36	8.6e-38	448010	0.99897	0.00103	0.13249	0.0156719	2.82e-17	381403	-0.00265474	3.61e-05	rs544235145	0	CCDC170	KNOWN	0	213	0	-	-	-
475	6:151640516:C:T	rs375023574	6	151640516	ENSG00000091831	ESR1	16176	C	T	0.982349	0.017651	0.76789	-0.0782206	0.0079517	3.6e-18	7.8e-23	3e-25	448010	0.991111	0.008889	-0.0469421	0.00797751	4e-09	351884	-0.0274092	3.88e-05	rs371672993	4896	CCDC170	KNOWN	0	213	0	-	YES	YES
476	6:151679319:G:A	rs6905582	6	151679319	ENSG00000091831	ESR1	0	G	A	0.830144	0.169856	0.979944	0.0566538	0.00239286	3.1e-95	6.3e-124	5.1e-128	448010	0.832765	0.167235	0.0288178	0.00259356	1.11e-28	477414	-0.10665	0.000231314	rs6905582	0	ESR1	KNOWN	0	213	0	-	YES	YES
477	6:151683106:G:C	rs80234160	6	151683106	ENSG00000091831	ESR1	0	G	C	0.946124	0.053876	0.981282	0.0426492	0.00397552	7.5e-22	7.5e-27	7.2e-28	448010	0.947182	0.052818	0.0353587	0.00414077	1.35e-17	478893	-0.179846	0.000125094	rs851990	2670	ESR1	KNOWN	0	213	0	-	YES	YES
478	6:151689399:T:C	rs2982573	6	151689399	ENSG00000091831	ESR1	0	T	C	0.580281	0.419719	0.998891	-0.0760378	0.00180639	3.1E-317	3.3E-387	1.6E-412	448010	0.581393	0.418607	-0.0542086	0.00193881	5.01e-172	483800	-0.0396509	0.00143035	rs2982573	0	ESR1	KNOWN	0	213	0	-	YES	YES
479	6:151753316:T:G	rs557884414	6	151753316	ENSG00000091831	ESR1	0	T	G	0.992301	0.007699	0.73323	0.099743	0.0118524	7.3e-14	3.9e-17	3.5e-18	448010	0.996207	0.003793	0.0731554	0.0119353	8.83e-10	359500	-0.0977692	4.04e-05	rs1999805	6087	ESR1	KNOWN	0	213	0	-	YES	YES
480	6:151764382:C:T	rs2504069	6	151764382	ENSG00000091831	ESR1	0	C	T	0.292058	0.292058	1	-0.0414654	0.00195834	1.8e-81	1.7e-99	5.7e-104	448010	0.29331	0.29331	-0.0219657	0.00208596	6.27e-26	486218	0.0241415	0.000200021	rs2504069	0	ESR1	KNOWN	0	213	0	-	YES	YES
481	6:151842200:T:C	rs2234693	6	151842200	ENSG00000091831	ESR1	0	T	C	0.543183	0.456817	1	-0.0164155	0.00178658	1.5e-11	4e-20	8.9e-21	448010	0.54149	0.45851	-0.011428	0.00180616	2.5e-10	487153	-0.0604186	6.49e-05	rs2234693	0	ESR1	KNOWN	0	213	0	-	YES	YES
482	6:152155817:G:C	rs2813495	6	152155817	ENSG00000131018	SYNE1	0	G	C	0.223898	0.223898	1	-0.0140212	0.00213481	7.4e-09	5.1e-11	3.2e-10	448010	0.22343	0.22343	-0.0200469	0.00214627	9.6e-21	487246	-0.0480498	0.000139459	rs2813495	0	SYNE1	KNOWN	0	213	0	-	YES	-
483	6:152249139:A:G	rs17215781	6	152249139	ENSG00000131018	SYNE1	0	A	G	0.925585	0.074415	1	-0.0274772	0.00339055	1.8e-15	5.3e-16	1.5e-15	448010	0.92517	0.07483	-0.0215452	0.00350033	7.5e-10	487302	-0.243139	6.43e-05	rs17215781	0	SYNE1	KNOWN	0	213	0	-	YES	-
484	6:152271616:C:T	rs633891	6	152271616	ENSG00000131018	SYNE1	0	C	T	0.563384	0.436616	0.977	0.0167514	0.00181413	1.9e-17	2.6e-20	3.4e-21	448010	0.565965	0.434035	0.0160774	0.00187067	8.37e-18	476601	-0.00524551	0.000126992	rs633891	0	SYNE1	KNOWN	0	213	0	-	YES	-
485	6:155011181:C:T	rs13219291	6	155011181	ENSG00000146426	TIAM2	0	C	T	0.852243	0.147757	0.97738	-0.0256217	0.00253478	6.7e-22	5.1e-24	2.4e-25	448010	0.855817	0.144183	-0.0242643	0.00253676	1.12e-21	476858	-0.00405115	0.000145298	rs13219291	0	TIAM2	KNOWN	0	214	0	-	-	-
486	6:155021463:T:C	rs9397763	6	155021463	ENSG00000146426	TIAM2	0	T	C	0.895783	0.104217	0.943827	-0.0221523	0.00298975	3.2e-12	1.3e-13	3.5e-13	448010	0.903609	0.096391	-0.0230381	0.00299083	1.33e-14	462393	0.0138549	9.25e-05	rs9397763	0	TIAM2	KNOWN	0	214	0	-	-	-
487	6:155115687:C:T	rs62427108	6	155115687	ENSG00000146426	TIAM2	0	C	T	0.944978	0.055022	0.991746	0.0243373	0.00391768	1.8e-07	5.2e-10	1.6e-10	448010	0.944535	0.055465	0.0232458	0.00392087	3.05e-09	483530	0.00275804	5.66e-05	rs62427108	0	TIAM2	KNOWN	0	214	0	-	-	-
488	6:157069538:A:G	rs12214204	6	157069538	ENSG00000049618	ARID1B	0	A	G	0.830667	0.169333	0.991068	0.0163334	0.00238669	1.1e-09	7.7e-12	2.7e-11	448010	0.834608	0.165392	0.0160852	0.00238776	1.62e-11	481583	0.0166276	7.14e-05	rs12214204	0	ARID1B	KNOWN	0	215	0	YES	-	-
489	6:158462767:G:A	rs7774766	6	158462767	ENSG00000130338	TULP4	0	G	A	0.661171	0.338829	0.998058	-0.0128354	0.00188427	3.6e-12	9.6e-12	1.9e-11	448010	0.658171	0.341829	-0.0138507	0.00188502	2.02e-13	485123	-0.00289577	8.63e-05	rs35267182	8252	TULP4	KNOWN	0	216	0	-	YES	-
490	6:163692730:A:G	rs73029263	6	163692730	ENSG00000112531	QKI	114138	A	G	0.867699	0.132301	0.992732	0.0317093	0.00263594	1.1e-26	2.5e-33	8.8e-38	448010	0.869025	0.130975	0.0311242	0.00263648	3.67e-32	483661	-0.00241053	0.00022052	rs73029263	0	QKI	KNOWN	0	217	0	-	-	-
491	6:167727490:G:GTAA	rs199528644	6	167727490	ENSG00000130396	AFDN	99422	G	GTAA	0.896955	0.103045	0.988658	-0.0239413	0.00294037	5e-12	3.9e-16	3.2e-16	448010	0.899145	0.100855	-0.0284228	0.002962	8.33e-22	482851	0.120062	0.000146518	rs199528644	0	AFDN	KNOWN	0	218	0	-	-	-
492	6:168031413:T:G	rs9364386	6	168031413	ENSG00000125337	KIF25	0	T	G	0.823575	0.176425	1	0.0264419	0.00233743	1.3e-26	1.1e-29	1.7e-29	448010	0.82431	0.17569	0.02896	0.00235471	9.2e-35	485981	0	0.000242921	rs9364386	0	KIF25	KNOWN	0	218	0	-	-	-
493	7:2490797:A:G	rs2969072	7	2490797	ENSG00000275572	GRIFIN	13903	A	G	0.325302	0.325302	0.993812	0.0114634	0.00189771	1.1e-08	1.5e-09	1.7e-10	448010	0.324104	0.324104	0.0111022	0.00189883	5.01e-09	488186	-0.0322543	5.4e-05	rs2969072	0	GRIFIN	KNOWN	0	219	0	-	-	-
494	7:2723468:C:T	rs798544	7	2723468	ENSG00000174945	AMZ1	0	C	T	0.702854	0.297146	1	-0.0128506	0.00194042	2.5e-08	3.5e-11	4.3e-12	448010	0.70285	0.29715	-0.0125781	0.00194157	9.28e-11	490692	0.00247145	6.61e-05	rs798544	0	AMZ1	KNOWN	0	219	0	-	-	-
495	7:4671046:G:A	rs12673062	7	4671046	ENSG00000164916	FOXK1	11250	G	A	0.78431	0.21569	0.987003	-0.0132316	0.00216148	4.1e-06	9.3e-10	4e-10	448010	0.783692	0.216308	-0.0131785	0.0021617	1.09e-09	488225	0.00736767	5.89e-05	rs12673062	0	FOXK1	KNOWN	0	220	0	-	-	-
496	7:6498282:A:G	rs79970150	7	6498282	ENSG00000215045	GRID2IP	0	A	G	0.747052	0.252948	0.993173	-0.0119068	0.00204699	4.9e-07	6e-09	2.6e-09	448010	0.74662	0.25338	-0.0120011	0.00204744	4.59e-09	487338	-0.0184386	5.45e-05	rs144411455	30217	GRID2IP	KNOWN	0	221	0	-	-	-
497	7:6533533:A:AT	rs542659333	7	6533533	ENSG00000215045	GRID2IP	0	A	AT	0.99565	0.00435	0.47164	-0.113543	0.019623	1.5e-08	7.2e-09	4.8e-09	448010	0.999208	0.000792	-0.115731	0.0196273	3.71e-09	231358	0.00170507	2.12e-05	rs144411455	5034	GRID2IP	KNOWN	0	221	0	-	-	-
498	7:14991882:A:G	rs12534970	7	14991882	ENSG00000136267	DGKB	17105	A	G	0.508537	0.491463	0.994405	-0.0117788	0.0017787	1.8e-08	3.5e-11	2.3e-10	448010	0.508999	0.491001	-0.011462	0.00178058	1.22e-10	487996	-0.0277815	6.57e-05	rs12534970	0	DGKB	KNOWN	0	222	0	-	-	-
499	7:15466485:G:T	rs73290427	7	15466485	ENSG00000187546	AGMO	0	G	T	0.823249	0.176751	0.991235	0.0128168	0.00233119	2.6e-08	3.8e-08	1.4e-08	448010	0.823894	0.176106	0.0163357	0.00235134	3.72e-12	487976	0.0767672	7.74e-05	rs73290427	0	AGMO	KNOWN	0	222	0	-	-	-
500	7:15591129:A:G	rs11763320	7	15591129	ENSG00000106511	MEOX2	20084	A	G	0.254503	0.254503	0.994716	-0.0283956	0.00204175	7.9e-36	5.7e-44	2.4e-46	448010	0.254286	0.254286	-0.0177727	0.00234682	3.64e-14	487706	0.493163	0.000119793	rs111428477	23290	MEOX2	KNOWN	0	222	0	-	YES	-
501	7:15686748:C:T	rs917441	7	15686748	ENSG00000106511	MEOX2	65	C	T	0.364293	0.364293	0.986707	-0.0292126	0.00185441	5.9e-50	6.5e-56	2e-60	448010	0.362989	0.362989	-0.0222295	0.00213891	2.67e-25	484320	-0.00789408	0.000228523	rs3801427	5195	MEOX2	KNOWN	0	222	0	-	YES	-
502	7:15964126:C:T	rs13230922	7	15964126	ENSG00000214960	CRPPA	123400	C	T	0.705149	0.294851	0.993188	0.0145172	0.00194981	1.1e-11	9.7e-14	1.7e-14	448010	0.707117	0.292883	0.0132982	0.00195295	9.81e-12	488154	0.00506263	7.32e-05	rs10278969	45941	CRPPA	KNOWN	0	222	0	-	-	-
503	7:17967529:A:G	rs4576329	7	17967529	ENSG00000071189	SNX13	27028	A	G	0.487158	0.487158	0.997186	0.0106739	0.00177755	4.1e-07	1.9e-09	1.3e-09	448010	0.490019	0.490019	0.0114173	0.00177795	1.35e-10	488815	0.00875583	6.52e-05	rs772748664	11285	SNX13	KNOWN	0	223	0	-	-	-
504	7:19560244:A:G	rs17354370	7	19560244	ENSG00000105849	POLR1F	135218	A	G	0.698061	0.301939	0.994739	-0.0165356	0.0019355	2.2e-14	1.3e-17	2.1e-18	448010	0.696774	0.303226	-0.0159732	0.00193643	1.6e-16	488664	0.00576913	0.000107813	rs12673167	8302	POLR1F	KNOWN	0	224	0	-	-	-
505	7:20010984:C:CT	rs111362596	7	20010984	ENSG00000183742	MACC1	123672	C	CT	0.660546	0.339454	0.97882	0.017239	0.00189197	1e-14	8.1e-20	1.4e-19	448010	0.665815	0.334185	0.0170672	0.00189364	2.01e-19	480714	-0.0316515	0.000129627	rs13328356	680	MACC1	KNOWN	0	224	0	-	-	-
506	7:20287746:A:C	rs62453057	7	20287746	ENSG00000105855	ITGB8	42957	A	C	0.827297	0.172703	0.992564	-0.02102	0.00235716	1.5e-16	4.8e-19	9.4e-18	448010	0.827988	0.172012	-0.0195284	0.00235931	1.26e-16	486030	0.00221548	0.000108629	rs62453057	0	ITGB8	KNOWN	0	224	0	-	-	-
507	7:25660241:A:G	rs87	7	25660241	ENSG00000105954	NPVF	431755	A	G	0.19961	0.19961	0.990158	-0.036976	0.00222781	1.3e-52	7.3e-62	3.8e-63	448010	0.197821	0.197821	-0.0368915	0.00223015	1.82e-61	486394	-0.0313536	0.000431943	rs87	0	NPVF	KNOWN	0	225	0	-	-	-
508	7:25818994:C:A	rs10245353	7	25818994	ENSG00000050344	NFE2L3	333205	C	A	0.809116	0.190884	0.9904	-0.0154169	0.00226572	6.3e-08	1e-11	1.3e-11	448010	0.811881	0.188119	-0.0158341	0.00227293	3.25e-12	486676	0.0671748	7.66e-05	rs10245353	0	NFE2L3	KNOWN	0	225	0	-	-	-
509	7:27110984:GAGA:G	rs140904864	7	27110984	ENSG00000105997	HOXA3	0	GAGA	G	0.747738	0.252262	0.98785	0.0121277	0.00205561	2.1e-08	3.6e-09	5.2e-09	448010	0.748749	0.251251	0.0133938	0.00210106	1.83e-10	484128	0.164833	6.75e-05	rs62454420	41201	HOXA3	KNOWN	0	226	0	-	YES	-
510	7:27178849:T:C	rs1859165	7	27178849	ENSG00000257184	-	0	T	C	0.0943204	0.0943204	0.994339	0.0364252	0.00303774	1.1e-27	4e-33	1.2e-32	448010	0.0946611	0.0946611	0.0270208	0.00312159	4.88e-18	489401	0.0477144	0.000125144	rs1859165	0	NA	KNOWN	0	226	0	-	YES	-
511	7:27191426:T:C	rs17472350	7	27191426	ENSG00000106031	HOXA13	2078	T	C	0.977205	0.022795	0.958359	0.0740449	0.00605915	2.7e-29	2.4e-34	3.5e-35	448010	0.978172	0.021828	0.0781282	0.00610779	1.83e-37	471724	-0.0680273	0.00026066	rs17472350	0	HOXA13	KNOWN	0	226	0	YES	YES	-
512	7:27201854:T:G	rs17501292	7	27201854	ENSG00000106031	HOXA13	1763	T	G	0.824087	0.175913	0.968007	0.0236757	0.00235593	1.9e-19	9.2e-24	2.3e-26	448010	0.829661	0.170339	0.0239183	0.00239258	1.57e-23	479498	-0.0180873	0.000161698	rs17501292	0	HOXA13	KNOWN	0	226	0	YES	YES	-
513	7:27930534:C:T	rs10239787	7	27930534	ENSG00000153814	JAZF1	0	C	T	0.670336	0.329664	0.992853	0.0289785	0.00189267	1.5e-43	6.5e-53	3.3e-54	448010	0.67142	0.32858	0.0205648	0.00208249	5.34e-23	487249	-0.417469	0.000186601	rs10239787	0	JAZF1	KNOWN	0	226	0	-	-	-
514	7:27930835:A:T	rs2189036	7	27930835	ENSG00000153814	JAZF1	0	A	T	0.709096	0.290904	0.985783	-0.0284239	0.00196706	4.2e-46	2.5e-47	3.1e-45	448010	0.711653	0.288347	-0.0204962	0.00216571	2.97e-21	483277	0.00471599	0.000172409	rs10239787	301	JAZF1	KNOWN	0	226	0	-	-	-
515	7:28569770:C:A	rs71539572	7	28569770	ENSG00000146592	CREB5	0	C	A	0.77328	0.22672	0.992058	-0.0213073	0.00212316	1.8e-21	1.1e-23	1.1e-23	448010	0.775814	0.224186	-0.0201994	0.00212485	1.98e-21	488194	-0.0211237	0.00014193	rs71539572	0	CREB5	KNOWN	0	226	0	-	-	-
516	7:28685919:G:A	rs757980	7	28685919	ENSG00000146592	CREB5	0	G	A	0.24731	0.24731	0.973503	0.035124	0.00207988	8.1e-54	5.6e-64	2.6e-68	448010	0.242864	0.242864	0.034483	0.00208171	1.25e-61	478940	-0.00470817	0.000437298	rs757980	0	CREB5	KNOWN	0	226	0	-	-	-
517	7:29813468:C:T	rs62459989	7	29813468	ENSG00000122574	WIPF3	0	C	T	0.820843	0.179157	0.993784	-0.0169405	0.00232208	2.8e-10	3e-13	2.4e-12	448010	0.822678	0.177322	-0.016711	0.00232305	6.31e-13	486607	0.0138362	8.15e-05	rs62459989	0	WIPF3	KNOWN	0	227	0	-	-	-
518	7:30915924:G:T	rs28362709	7	30915924	ENSG00000250424	-	0	G	T	0.771404	0.228596	0.991405	0.0424416	0.00211919	6.4e-77	3.2e-89	8.8e-92	448010	0.77318	0.22682	0.0420171	0.00212053	2.23e-87	486885	-0.00143322	0.000619219	rs28362709	0	NA	KNOWN	0	228	0	-	YES	YES
519	7:37612201:C:G	rs564512580	7	37612201	ENSG00000187037	GPR141	71566	C	G	0.994966	0.005034	0.492225	-0.1452	0.0178535	8.3e-14	4.2e-16	1.3e-15	448010	0.998777	0.001223	-0.119504	0.0178768	2.31e-11	241651	-0.00217665	3.49e-05	rs564512580	0	GPR141	KNOWN	0	229	0	-	-	-
520	7:37696029:A:G	rs575416182	7	37696029	ENSG00000187037	GPR141	0	A	G	0.995856	0.004144	0.503656	-0.182107	0.0194185	4.9e-19	6.7e-21	7.2e-22	448010	0.999009	0.000991	-0.144248	0.0194614	1.24e-13	247898	-0.00237858	4.12e-05	rs575416182	0	GPR141	KNOWN	0	229	0	-	-	-
521	7:37847687:C:T	rs533893360	7	37847687	ENSG00000086289	EPDR1	0	C	T	0.994175	0.005825	0.5321	-0.18012	0.0160011	1.5e-25	2.1e-29	3e-30	448010	0.998512	0.001488	-0.139998	0.016047	2.68e-18	260139	0.0745185	5.82e-05	rs548948244	1	EPDR1	KNOWN	0	229	0	-	YES	-
522	7:37908216:A:C	rs10264106	7	37908216	ENSG00000086289	EPDR1	0	A	C	0.813423	0.186577	1	-0.0477702	0.00227965	2.4e-73	1.7e-97	2.9e-99	448010	0.81344	0.18656	-0.0524509	0.00231934	3.11e-113	488847	0.0378816	0.000834987	rs10264106	0	EPDR1	KNOWN	0	229	0	-	YES	-
523	7:37948431:A:C	rs2722274	7	37948431	ENSG00000086289	EPDR1	0	A	C	0.121915	0.121915	0.997344	0.0371567	0.00270871	2.6e-33	8e-43	9.2e-45	448010	0.120447	0.120447	0.0185677	0.00282222	4.73e-11	491121	0.210233	7.3e-05	rs1450851	1742	EPDR1	KNOWN	0	229	0	-	YES	-
524	7:37982156:CT:C	rs74457970	7	37982156	ENSG00000106483	SFRP4	0	CT	C	0.745139	0.254861	0.979781	0.0151797	0.00205424	2.9e-12	1.5e-13	1.6e-14	448010	0.748112	0.251888	0.0151819	0.00229318	3.58e-11	481484	0.189716	8.69e-05	rs1839588	2268	SFRP4	KNOWN	0	229	0	YES	YES	YES
525	7:38071024:T:C	rs1524068	7	38071024	ENSG00000106483	SFRP4	45329	T	C	0.346606	0.346606	1	-0.057681	0.00186397	3.5e-176	2.9e-210	1.1e-222	448010	0.34728	0.34728	-0.0512414	0.00215037	1.67e-125	489481	0.36983	0.00119036	rs939666	232	SFRP4	KNOWN	0	229	0	YES	YES	YES
526	7:38084065:C:T	rs10235021	7	38084065	ENSG00000106483	SFRP4	58370	C	T	0.79916	0.20084	0.998744	-0.0701069	0.00221417	1.5e-181	5.1e-220	2.1e-229	448010	0.798827	0.201173	-0.037225	0.00259523	1.17e-46	489417	0.0265412	0.000445371	rs6959212	4659	SFRP4	KNOWN	0	229	0	YES	YES	YES
527	7:38177480:TCTTA:T	rs563928602	7	38177480	ENSG00000010270	STARD3NL	766	TCTTA	T	0.994019	0.005981	0.526173	-0.121591	0.0158508	7.8e-14	1.7e-14	1.1e-14	448010	0.999128	0.000872	-0.104398	0.0158638	4.68e-11	258288	-0.00110832	1.9e-05	rs4576334	63335	STARD3NL	KNOWN	0	229	0	-	-	-
528	7:42567314:C:T	rs76990766	7	42567314	ENSG00000106571	GLI3	303214	C	T	0.948715	0.051285	1	-0.043052	0.00402194	6.4e-19	9.7e-27	5.9e-26	448010	0.94855	0.05145	-0.042873	0.00402267	1.6e-26	490202	-0.00271875	0.000179409	rs76990766	0	GLI3	KNOWN	0	230	0	YES	YES	YES
529	7:50833794:A:G	rs1548607	7	50833794	ENSG00000106070	GRB10	40332	A	G	0.672099	0.327901	1	0.0180082	0.00188968	4e-15	1.6e-21	2e-23	448010	0.67277	0.32723	0.0179534	0.00188986	2.1e-21	490276	0	0.00014192	rs1548607	0	GRB10	KNOWN	0	231	0	-	-	-
530	7:74696373:A:G	rs74910854	7	74696373	ENSG00000263001	GTF2I	0	A	G	0.931023	0.068977	0.992535	0.0232757	0.00351016	6.7e-12	3.3e-11	2.6e-12	448010	0.932303	0.067697	0.0233484	0.00351036	2.91e-11	487659	0.00235437	6.88e-05	rs74910854	0	GTF2I	KNOWN	0	232	0	-	-	-
531	7:83677173:G:A	rs571356	7	83677173	ENSG00000170381	SEMA3E	28034	G	A	0.681382	0.318618	0.995131	0.0158592	0.00190721	7.1e-14	9.1e-17	7e-17	448010	0.682104	0.317896	0.0155879	0.00190748	3.03e-16	488601	-0.00432625	0.000105376	rs571356	0	SEMA3E	KNOWN	0	233	0	-	-	-
532	7:84059726:ATT:A	rs34106376	7	84059726	ENSG00000075213	SEMA3A	0	ATT	A	0.814879	0.185121	0.973518	-0.0194433	0.0023108	2.4e-15	4e-17	1.9e-17	448010	0.819938	0.180062	-0.0192242	0.00231115	8.94e-17	479001	-0.0103667	0.000109126	rs2527042	2750	SEMA3A	KNOWN	0	233	0	-	YES	-
533	7:85157638:G:A	rs13225158	7	85157638	ENSG00000153993	SEMA3D	0	G	A	0.646482	0.353518	0.991035	0.0107291	0.00186145	7.6e-06	8.2e-09	9.8e-10	448010	0.649435	0.350565	0.0108793	0.00186178	5.11e-09	487274	-0.012769	5.39e-05	rs13225158	0	SEMA3D	KNOWN	0	234	0	-	-	-
534	7:92614358:G:A	rs42377	7	92614358	ENSG00000105810	CDK6	0	G	A	0.701459	0.298541	0.99527	0.0213366	0.0019416	1.6e-25	4.3e-28	2.5e-31	448010	0.701082	0.298918	0.021709	0.00194287	5.49e-29	488698	0.00868143	0.000197529	rs42377	0	CDK6	KNOWN	0	235	0	-	-	-
535	7:94330606:C:A	rs17166182	7	94330606	ENSG00000164692	COL1A2	64290	C	A	0.634365	0.365635	1	0.0118591	0.0018435	2.8e-08	1.3e-10	2.6e-11	448010	0.63405	0.36595	0.0110567	0.00184459	2.05e-09	489513	-0.0200978	5.67e-05	rs17166182	0	COL1A2	KNOWN	0	236	0	YES	YES	YES
536	7:95781008:A:C	rs4092616	7	95781008	ENSG00000158560	DYNC1I1	0	A	C	0.769974	0.230026	0.985927	-0.0127329	0.00211414	3.8e-07	1.7e-09	6e-10	448010	0.769943	0.230057	-0.0127258	0.00211565	1.8e-09	487440	0.0142815	5.74e-05	rs1922332	31030	DYNC1I1	KNOWN	0	237	0	-	-	-
537	7:96098655:T:C	rs6966540	7	96098655	ENSG00000158560	DYNC1I1	0	T	C	0.62683	0.37317	1	-0.0192015	0.00183816	1.4e-23	1.5e-25	3.2e-27	448010	0.62479	0.37521	-0.0129305	0.0018796	6.01e-12	488151	-0.0162241	7.84e-05	rs6966540	0	DYNC1I1	KNOWN	0	237	0	-	-	-
538	7:96412246:G:C	rs7778451	7	96412246	ENSG00000127922	SEM1	69381	G	C	0.632181	0.367819	0.982333	0.0194282	0.00185273	9.7e-22	1e-25	2.7e-28	448010	0.63481	0.36519	0.0176163	0.00185591	2.27e-21	483365	-0.032423	0.000143887	rs7778451	0	SEM1	KNOWN	0	237	0	-	-	-
539	7:96488606:G:C	rs4729260	7	96488606	ENSG00000127922	SEM1	0	G	C	0.335492	0.335492	0.991028	-0.0458523	0.00188578	2.5e-101	1.4e-130	8e-142	448010	0.333612	0.333612	-0.0396211	0.00202994	7.66e-85	486163	-0.308718	0.000697994	rs4729260	0	SEM1	KNOWN	0	237	0	-	-	-
540	7:96527877:T:C	rs6465515	7	96527877	ENSG00000127922	SEM1	0	T	C	0.319766	0.319766	0.992375	0.0276844	0.00190736	6.8e-38	9.8e-48	1.4e-48	448010	0.320482	0.320482	0.0171646	0.00202752	2.54e-17	487450	-0.061254	0.000128322	rs6465515	0	SEM1	KNOWN	0	237	0	-	-	-
541	7:96952154:C:G	rs722470	7	96952154	ENSG00000006377	DLX6	53400	C	G	0.86838	0.13162	0.999342	0.0270497	0.00262532	1.1e-21	6.8e-25	6.2e-25	448010	0.868494	0.131506	0.0294854	0.00265084	9.69e-29	489760	-0.0834227	0.00019859	rs17598306	345	DLX6	KNOWN	0	237	0	YES	YES	-
542	7:96981740:A:G	rs56363908	7	96981740	ENSG00000006377	DLX6	23814	A	G	0.957444	0.042556	1	-0.0244865	0.0044046	3.6e-08	2.7e-08	6e-09	448010	0.95721	0.04279	-0.0310064	0.0044463	3.09e-12	488157	-0.023523	7.88e-05	rs56363908	0	DLX6	KNOWN	0	237	0	YES	YES	-
543	7:97017872:T:C	rs1724298	7	97017872	ENSG00000105880	DLX5	2525	T	C	0.890472	0.109528	0.986617	-0.0326927	0.00285813	1.4e-23	2.7e-30	1.4e-30	448010	0.892554	0.107446	-0.0336856	0.00289572	2.8e-31	484225	-0.150148	0.000217642	rs1724298	0	DLX5	KNOWN	0	237	0	YES	YES	YES
544	7:97089059:G:GT	rs78456152	7	97089059	ENSG00000196636	SDHAF3	28640	G	GT	0.643179	0.356821	0.973864	0.0193392	0.00187629	1.9e-19	6.5e-25	1.3e-25	448010	0.648057	0.351943	0.018295	0.00190509	7.75e-22	477524	0.00494862	0.000152679	rs78456152	0	SDHAF3	KNOWN	0	237	0	-	YES	YES
545	7:99735325:T:G	rs45446698	7	99735325	ENSG00000160870	CYP3A7	129	T	G	0.958158	0.041842	1	0.0392805	0.00443151	4.2e-16	7.7e-19	2.4e-20	448010	0.95786	0.04214	0.0406896	0.00444299	5.28e-20	490062	-0.0659903	0.000133658	rs45446698	0	CYP3A7	KNOWN	0	238	0	-	-	-
546	7:100449547:C:CT	rs545555454	7	100449547	ENSG00000185955	C7orf61	7074	C	CT	0.80146	0.19854	0.993021	0.0149477	0.00222928	1.1e-10	2e-11	1.9e-11	448010	0.802728	0.197272	0.0164474	0.00223863	2.03e-13	487949	0.0557269	8.57e-05	rs2406255	6520	C7orf61	KNOWN	0	238	0	-	-	-
547	7:100748430:C:T	rs79163323	7	100748430	ENSG00000146839	ZAN	0	C	T	0.964257	0.035743	0.979504	-0.0333234	0.00483265	3.5e-10	5.4e-12	6.9e-12	448010	0.965892	0.034108	-0.0323889	0.00485798	2.61e-11	479376	-0.0783661	6.91e-05	rs79163323	0	ZAN	KNOWN	0	238	0	-	-	-
548	7:100850823:T:G	rs314368	7	100850823	ENSG00000146828	SLC12A9	0	T	G	0.522944	0.477056	0.995737	0.0132436	0.00177732	1.1e-10	9.2e-14	2.5e-13	448010	0.522902	0.477098	0.0122433	0.00178346	6.65e-12	489631	-0.00178959	7.48e-05	rs3847063	50032	ACHE	KNOWN	0	238	0	-	-	-
549	7:105854517:G:A	rs212417	7	105854517	ENSG00000146776	ATXN7L1	0	G	A	0.32886	0.32886	0.99288	0.0296496	0.00189419	3.4e-45	3.2e-55	1.1e-57	448010	0.330561	0.330561	0.0298873	0.00189493	4.83e-56	487062	-0.000865784	0.000395336	rs212417	0	ATXN7L1	KNOWN	0	239	0	-	-	-
550	7:114329498:G:A	rs6954428	7	114329498	ENSG00000128573	FOXP2	0	G	A	0.560226	0.439774	0.972075	-0.00902837	0.00181293	5.7e-06	6.4e-07	7.7e-08	448010	0.561229	0.438771	-0.0117717	0.00181399	8.62e-11	476537	0.000341234	6.82e-05	.	.	.	NOVEL	1	240	1	-	-	-
551	7:117076529:C:T	rs182035624	7	117076529	ENSG00000004866	ST7	0	C	T	0.996817	0.003183	0.326365	-0.173377	0.0275338	1.1e-09	3e-10	8.6e-11	448010	0.999704	0.000296	-0.1734	0.0275399	3.05e-10	160393	-0.000592598	1.78e-05	rs144581120	26556	ST7	KNOWN	0	241	0	-	-	-
552	7:118555128:C:G	rs542714156	7	118555128	ENSG00000106013	ANKRD7	58957	C	G	0.99695	0.00305	0.311599	-0.242509	0.0287882	5.6e-12	3.6e-17	1.6e-17	448010	0.999644	0.000356	-0.225268	0.0288026	5.24e-15	153064	-0.00147297	3.61e-05	rs117034284	110783	ANKRD7	KNOWN	0	242	0	-	-	-
553	7:120149737:C:A	rs531968440	7	120149737	ENSG00000184408	KCND2	123439	C	A	0.993716	0.006284	0.776417	-0.132702	0.0127243	2.8e-25	1.8e-25	2.4e-24	448010	0.998508	0.001492	-0.127496	0.0127315	1.32e-23	381579	-0.00136826	4.84e-05	rs531968440	0	KCND2	KNOWN	0	243	0	-	-	-
554	7:120185627:A:G	rs564550483	7	120185627	ENSG00000184408	KCND2	87549	A	G	0.995469	0.004531	0.427148	0.136935	0.0202515	2.7e-10	1.4e-11	4.8e-12	448010	0.999683	0.000317	0.12043	0.020256	2.76e-09	208566	-0.000831361	9.19e-06	rs531968440	35890	KCND2	KNOWN	0	243	0	-	-	-
555	7:120368923:T:C	rs185107076	7	120368923	ENSG00000184408	KCND2	0	T	C	0.99775	0.00225	0.420116	-0.212227	0.028878	3e-10	2e-13	2.4e-13	448010	0.999475	0.000525	-0.195387	0.0289341	1.45e-11	206074	-0.00177736	4.01e-05	rs184081583	36818	KCND2	KNOWN	0	243	0	-	-	-
556	7:120410850:T:A	rs187558007	7	120410850	ENSG00000184408	KCND2	0	T	A	0.994235	0.005765	0.593781	-0.0985484	0.0152315	5.8e-08	9.8e-11	3.6e-11	448010	0.998449	0.001551	-0.0931769	0.0152913	1.1e-09	290160	-0.00161033	2.69e-05	rs184081583	78745	KCND2	KNOWN	0	243	0	-	-	-
557	7:120559234:A:T	rs189076371	7	120559234	ENSG00000184408	KCND2	0	A	T	0.998107	0.001893	0.711488	-0.187209	0.0241809	4.7e-11	9.8e-15	1e-14	448010	0.999588	0.000412	-0.161299	0.0243298	3.36e-11	349243	-0.000708188	2.14e-05	rs148768383	26793	KCND2	KNOWN	0	243	0	-	-	-
558	7:120712554:C:T	rs145435580	7	120712554	ENSG00000184408	KCND2	0	C	T	0.998503	0.001497	0.602552	-0.312489	0.0295633	1.1e-21	4.1e-26	9.3e-28	448010	0.999699	0.000301	-0.197675	0.030372	7.59e-11	295279	-0.000801247	2.35e-05	rs188411183	15746	KCND2	KNOWN	0	243	0	-	-	-
559	7:120825028:G:GT	rs745974356	7	120825028	ENSG00000106025	TSPAN12	0	G	GT	0.996963	0.003037	0.669295	-0.228815	0.0196781	4.9e-30	3e-31	1.4e-31	448010	0.999475	0.000525	-0.20164	0.0196908	1.31e-24	329008	-0.00109326	4.27e-05	rs71569047	15991	TSPAN12	KNOWN	0	243	0	-	-	-
560	7:120826222:G:A	rs556758291	7	120826222	ENSG00000106025	TSPAN12	0	G	A	0.995503	0.004497	0.50493	-0.149316	0.0186406	6.4e-12	1.1e-15	2.1e-16	448010	0.999449	0.000551	-0.111563	0.018816	3.05e-09	248015	-0.00293896	1.37e-05	rs71569047	17185	TSPAN12	KNOWN	0	243	0	-	-	-
561	7:120879213:T:C	rs201852005	7	120879213	ENSG00000106025	TSPAN12	20811	T	C	0.991737	0.008263	0.811043	-0.0945856	0.0116017	3.1e-12	3.6e-16	2.3e-16	448010	0.996219	0.003781	-0.0857141	0.0116352	1.75e-13	349796	0.0536631	5.53e-05	rs201852005	0	TSPAN12	KNOWN	0	243	0	-	-	-
562	7:120886374:C:A	rs34396633	7	120886374	ENSG00000106025	TSPAN12	27972	C	A	0.994917	0.005083	0.563208	-0.144318	0.0174351	4e-13	1.3e-16	2.7e-15	448010	0.998531	0.001469	-0.103499	0.0175026	3.35e-09	250958	-0.00140339	3.14e-05	rs34396633	0	TSPAN12	KNOWN	0	243	0	-	-	-
563	7:121087347:A:G	rs762081339	7	121087347	ENSG00000106034	CPED1	0	A	G	0.99854	0.00146	0.57659	-0.235344	0.03055	3e-10	1.3e-14	6.8e-16	448010	0.999668	0.000332	-0.185682	0.030574	1.25e-09	283559	-0.00226417	2.29e-05	rs2908574	169	CPED1	KNOWN	0	243	0	-	-	-
564	7:121088669:G:A	rs570047370	7	121088669	ENSG00000106034	CPED1	0	G	A	0.991403	0.008597	0.619996	-0.0920572	0.0122051	2.5e-12	4.6e-14	6.6e-14	448010	0.996275	0.003725	-0.0743129	0.0122358	1.25e-09	303888	-0.00228885	4.1e-05	rs2908574	1491	CPED1	KNOWN	0	243	0	-	-	-
565	7:121110992:G:A	rs146157637	7	121110992	ENSG00000106034	CPED1	0	G	A	0.982294	0.017706	0.684633	0.0633979	0.00812859	3e-10	6.2e-15	1.2e-15	448010	0.994312	0.005688	0.0509185	0.00824057	6.45e-10	335740	-0.00343364	2.93e-05	rs13223036	3738	CPED1	KNOWN	0	243	0	-	-	-
566	7:121141859:C:A	rs559572235	7	121141859	ENSG00000106034	CPED1	0	C	A	0.996804	0.003196	0.496521	0.191152	0.0222924	3.1e-12	9.9e-18	4.1e-17	448010	0.999492	0.000508	0.163758	0.0223086	2.13e-13	243677	-0.000907075	2.72e-05	rs13245690	3151	CPED1	KNOWN	0	243	0	-	-	-
567	7:121150872:G:T	rs561321598	7	121150872	ENSG00000106034	CPED1	0	G	T	0.996511	0.003489	0.372269	-0.292265	0.0246143	1.1e-24	1.6e-32	1.1e-32	448010	0.999611	0.000389	-0.183818	0.0266572	5.36e-12	183056	-0.000893867	2.63e-05	rs56335989	367	CPED1	KNOWN	0	243	0	-	-	-
568	7:121172673:G:C	rs1227821339	7	121172673	ENSG00000106034	CPED1	0	G	C	0.997659	0.002341	0.481972	0.202207	0.0264047	3.7e-12	1.9e-14	2.3e-15	448010	0.999484	0.000516	0.182104	0.0264186	5.46e-12	236931	-0.00893959	3.42e-05	rs67991850	1193	CPED1	KNOWN	0	243	0	-	-	-
569	7:121181154:G:T	rs35411566	7	121181154	ENSG00000106034	CPED1	0	G	T	0.901076	0.098924	0.991609	0.0565932	0.00298101	3.1e-69	2.3e-80	2.4e-83	448010	0.902863	0.097137	0.0218672	0.00302021	4.48e-13	486814	-0.00740722	8.39e-05	rs189448695	55	CPED1	KNOWN	0	243	0	-	-	-
570	7:121181832:C:A	rs538304675	7	121181832	ENSG00000106034	CPED1	0	C	A	0.997564	0.002436	0.740741	-0.182607	0.0208716	3e-13	2.2e-18	5.8e-19	448010	0.999487	0.000513	-0.135524	0.0208901	8.73e-11	364463	-0.00148884	1.88e-05	rs189448695	623	CPED1	KNOWN	0	243	0	-	-	-
571	7:121192205:C:T	rs547549717	7	121192205	ENSG00000106034	CPED1	0	C	T	0.996409	0.003591	0.574511	-0.271782	0.0195765	3e-39	8e-44	7.7e-48	448010	0.998945	0.001055	-0.180032	0.0201298	3.77e-19	281225	-0.00267831	6.83e-05	rs9640799	2044	CPED1	KNOWN	0	243	0	-	-	-
572	7:121229974:G:A	rs549467851	7	121229974	ENSG00000106034	CPED1	0	G	A	0.9961	0.0039	0.678988	-0.217487	0.0172657	2e-29	2.2e-36	5.8e-39	448010	0.998331	0.001669	-0.146733	0.0173068	2.28e-17	333067	-0.00279596	7.17e-05	rs17284876	564	CPED1	KNOWN	0	243	0	-	-	-
573	7:121242194:C:T	rs185538229	7	121242194	ENSG00000106034	CPED1	0	C	T	0.996728	0.003272	0.643331	-0.178898	0.019302	2.9e-17	1.9e-20	7.9e-21	448010	0.998827	0.001173	-0.114123	0.0193355	3.59e-09	317514	-0.00202707	3.05e-05	rs6965195	8810	CPED1	KNOWN	0	243	0	-	-	-
574	7:121278809:A:G	rs149333699	7	121278809	ENSG00000106034	CPED1	0	A	G	0.995678	0.004322	0.459056	-0.265553	0.0199238	5.1e-31	1.6e-40	1.8e-41	448010	0.999141	0.000859	-0.146581	0.0216076	1.17e-11	225728	-0.00245046	3.69e-05	rs149333699	0	CPED1	KNOWN	0	243	0	-	-	-
575	7:121293267:C:T	rs555088497	7	121293267	ENSG00000106034	CPED1	0	C	T	0.993596	0.006404	0.542639	0.125504	0.0150861	1.1e-17	8.9e-17	5.4e-15	448010	0.998244	0.001756	0.103715	0.0151079	6.65e-12	266408	-0.00206635	3.77e-05	rs184953495	1263	CPED1	KNOWN	0	243	0	-	-	-
576	7:121311366:G:T	rs528118586	7	121311366	ENSG00000106034	CPED1	13924	G	T	0.998307	0.001693	0.588167	-0.241306	0.028046	2.1e-15	7.7e-18	6.2e-17	448010	0.999336	0.000664	-0.200086	0.0280635	1.01e-12	290202	-0.00556369	5.31e-05	rs76042375	2336	WNT16	KNOWN	0	243	0	-	-	-
577	7:121316718:C:T	rs2536203	7	121316718	ENSG00000002745	WNT16	8650	C	T	0.975598	0.024402	0.97646	-0.0564714	0.00580166	1.2e-20	2.2e-22	4.5e-23	448010	0.975926	0.024074	0.0588743	0.00602891	1.59e-22	481490	0.189692	0.000162872	rs10254825	332	WNT16	KNOWN	0	243	0	-	YES	YES
578	7:121322110:A:G	rs2908007	7	121322110	ENSG00000002745	WNT16	3258	A	G	0.599618	0.400382	1	-0.167878	0.00181253	2.7E-1514	1.3E-1865	4.3E-1953	448010	0.59962	0.40038	-0.179166	0.00221831	0	480698	0.451752	0.0154131	rs2908007	0	WNT16	KNOWN	0	243	0	-	YES	YES
579	7:121323911:A:G	rs3757552	7	121323911	ENSG00000002745	WNT16	1457	A	G	0.879696	0.120304	1	-0.0490691	0.0027303	8e-59	3.2e-72	1.5e-74	448010	0.87967	0.12033	0.0645227	0.00319005	5.75e-91	488825	-0.0083964	0.000881351	rs10668066	1499	WNT16	KNOWN	0	243	0	-	YES	YES
580	7:121331131:A:C	rs751166453	7	121331131	ENSG00000002745	WNT16	0	A	C	0.998594	0.001406	0.624553	-0.287451	0.0297577	1.6e-19	4.5e-22	1.3e-22	448010	0.999387	0.000613	-0.207307	0.0297892	3.42e-12	310292	0.00513655	5.27e-05	rs73440215	432	WNT16	KNOWN	0	243	0	-	YES	YES
581	7:121331962:C:A	rs74389152	7	121331962	ENSG00000002745	WNT16	0	C	A	0.997088	0.002912	1	0.0529295	0.0164432	0.0012	0.0013	0.0011	448010	0.99724	0.00276	0.0987685	0.0166026	2.7e-09	491550	0.0136031	5.37e-05	rs73440215	1263	WNT16	KNOWN	0	243	0	-	YES	YES
582	7:121343799:A:G	rs185403618	7	121343799	ENSG00000002745	WNT16	2695	A	G	0.996416	0.003584	0.565662	-0.185551	0.0196523	4.3e-16	3.7e-21	7.6e-23	448010	0.998865	0.001135	-0.120721	0.0196845	8.64e-10	279705	-0.00130198	3.3e-05	rs185403618	0	WNT16	KNOWN	0	243	0	-	YES	YES
583	7:121348729:C:G	rs184612250	7	121348729	ENSG00000196937	FAM3C	150	C	G	0.998181	0.001819	0.47452	-0.346873	0.0302311	5.4e-28	1.8e-30	6.3e-31	448010	0.999636	0.000364	-0.297521	0.0302596	8.18e-23	232423	-0.000941703	6.44e-05	rs15427	1337	FAM3C	KNOWN	0	243	0	-	YES	-
584	7:121356835:T:C	rs181118210	7	121356835	ENSG00000196937	FAM3C	0	T	C	0.997517	0.002483	0.430993	-0.290642	0.0271186	1.3e-20	8.4e-27	2.9e-28	448010	0.999369	0.000631	-0.221831	0.0271882	3.38e-16	211743	-0.0009712	6.21e-05	rs3801383	2720	FAM3C	KNOWN	0	243	0	-	YES	-
585	7:121362485:C:T	rs568396270	7	121362485	ENSG00000196937	FAM3C	0	C	T	0.997914	0.002086	0.51221	-0.240891	0.0271586	5.5e-15	7.3e-19	1.8e-19	448010	0.999637	0.000363	-0.189418	0.0271802	3.19e-12	251256	-0.000709802	2.6e-05	rs568396270	0	FAM3C	KNOWN	0	243	0	-	YES	-
586	7:121388759:G:A	rs553288740	7	121388759	ENSG00000196937	FAM3C	0	G	A	0.998726	0.001274	0.56395	-0.260186	0.0330428	6.8e-10	3.4e-15	6.4e-15	448010	0.999658	0.000342	-0.208696	0.0330712	2.78e-10	277721	-0.000737959	2.98e-05	rs4727924	3066	FAM3C	KNOWN	0	243	0	-	YES	-
587	7:121388947:G:A	rs183176331	7	121388947	ENSG00000196937	FAM3C	0	G	A	0.998322	0.001678	0.47059	-0.247548	0.0315674	3.1e-10	4.4e-15	2.5e-14	448010	0.999607	0.000393	-0.217227	0.0315844	6.08e-12	231110	-0.00256457	3.71e-05	rs4727924	2878	FAM3C	KNOWN	0	243	0	-	YES	-
588	7:121395252:G:GATAC	rs556892527	7	121395252	ENSG00000196937	FAM3C	0	G	GATAC	0.988631	0.011369	0.54997	-0.0802976	0.0112775	1.5e-08	1.1e-12	6.6e-14	448010	0.995809	0.004191	-0.0793994	0.0112871	2e-12	269905	0.0271636	5.26e-05	rs758648676	0	FAM3C	KNOWN	0	243	0	-	YES	-
589	7:121396112:T:A	rs138090420	7	121396112	ENSG00000196937	FAM3C	0	T	A	0.964541	0.035459	0.85508	-0.148558	0.00518306	4.9e-141	1.1e-180	2.8e-187	448010	0.978982	0.021018	-0.0481565	0.00536935	3e-19	419183	0.0212322	9.54e-05	rs138090420	0	FAM3C	KNOWN	0	243	0	-	YES	-
590	7:121401683:GCACACA:G	rs200346945	7	121401683	ENSG00000196937	FAM3C	5319	GCACACA	G	0.0117399	0.0117399	0.894067	0.136186	0.00891031	1.2e-42	9.8e-53	1.8e-55	448010	0.00864387	0.00864387	0.0665541	0.00913835	3.27e-13	418707	0.00095984	7.59e-05	rs747189731	7	FAM3C	KNOWN	0	243	0	-	YES	-
591	7:121404916:C:T	rs183195490	7	121404916	ENSG00000196937	FAM3C	8552	C	T	0.997492	0.002508	0.61296	-0.199172	0.022581	3.3e-15	1.1e-18	2.2e-18	448010	0.999274	0.000726	-0.137062	0.0226036	1.33e-09	302440	-0.000943406	2.73e-05	rs187925403	1174	FAM3C	KNOWN	0	243	0	-	YES	-
592	7:121407147:A:G	rs531512485	7	121407147	ENSG00000196937	FAM3C	10783	A	G	0.998657	0.001343	0.430153	-0.281691	0.0370122	5.1e-12	2.7e-14	7.2e-14	448010	0.999688	0.000312	-0.256511	0.0370712	4.54e-12	209978	-0.00111464	4.1e-05	rs187925403	1057	FAM3C	KNOWN	0	243	0	-	YES	-
593	7:121410751:T:C	rs539072073	7	121410751	ENSG00000196937	FAM3C	14387	T	C	0.996737	0.003263	0.553855	0.175537	0.0208366	4.1e-11	3.6e-17	2.1e-16	448010	0.999008	0.000992	0.142938	0.0208622	7.31e-12	273219	-0.00170522	4.05e-05	rs12112607	498	FAM3C	KNOWN	0	243	0	-	YES	-
594	7:121439860:C:T	rs182285958	7	121439860	ENSG00000196937	FAM3C	43496	C	T	0.997652	0.002348	0.603716	-0.243959	0.0235667	1.4e-18	4.1e-25	1.6e-25	448010	0.999284	0.000716	-0.197684	0.0236029	5.5e-17	296512	0.00172727	5.59e-05	rs116171174	4054	FAM3C	KNOWN	0	243	0	-	YES	-
595	7:121441564:G:GTTT	rs11422283	7	121441564	ENSG00000196937	FAM3C	45200	G	GTTT	0.0585295	0.0585295	0.826563	-0.0253005	0.00417456	4.4e-08	1.4e-09	8.1e-11	448010	0.00103002	0.00103002	-0.118181	0.00719552	1.28e-60	401820	0.840131	2.87e-05	rs116171174	2350	FAM3C	KNOWN	0	243	0	-	YES	-
596	7:121443458:C:T	rs10270571	7	121443458	ENSG00000196937	FAM3C	47094	C	T	0.00177182	0.00177182	0.943955	0.0975166	0.0225471	0.00073	1.5e-05	8.1e-06	448010	0.00143235	0.00143235	0.494148	0.0388054	3.83e-37	429165	-0.00265476	0.000698507	rs116171174	456	FAM3C	KNOWN	0	243	0	-	YES	-
597	7:121832831:G:A	rs10264053	7	121832831	ENSG00000106278	PTPRZ1	40259	G	A	0.686125	0.313875	0.996437	-0.0173993	0.00191505	5.2e-16	1e-19	4.6e-20	448010	0.688665	0.311335	-0.0131633	0.00192175	7.4e-12	488518	-0.0122868	7.43e-05	rs10264053	0	PTPRZ1	KNOWN	0	243	0	-	YES	-
598	7:127375029:G:A	rs62621812	7	127375029	ENSG00000048405	ZNF800	0	G	A	0.979753	0.020247	0.943231	0.0883405	0.00648445	5.2e-39	2.9e-42	3.8e-47	448010	0.98206	0.01794	0.0906095	0.00648914	2.61e-44	462462	-0.00153958	0.000289293	rs62621812	0	ZNF800	KNOWN	0	244	0	-	-	-
599	7:134714782:T:C	rs11981434	7	134714782	ENSG00000122786	CALD1	29471	T	C	0.818548	0.181452	0.99786	-0.0133319	0.00230336	2.3e-07	7.1e-09	9.7e-09	448010	0.820005	0.179995	-0.0134786	0.00230391	4.91e-09	489683	-0.0196044	5.36e-05	rs62462473	6501	BPGM	KNOWN	0	245	0	-	-	-
600	7:135471381:C:A	rs918876	7	135471381	ENSG00000080802	CNOT4	0	C	A	0.709711	0.290289	0.997376	-0.0117018	0.00195485	1.8e-08	2.1e-09	1.6e-09	448010	0.709465	0.290535	-0.0119176	0.00195536	1.1e-09	490121	-0.00714394	5.86e-05	rs2551769	17798	CNOT4	KNOWN	0	245	0	-	YES	YES
601	7:138983042:A:G	rs6977460	7	138983042	ENSG00000122778	KIAA1549	1653	A	G	0.741282	0.258718	0.996678	0.0160171	0.00202683	2.3e-14	2.7e-15	6.7e-15	448010	0.74414	0.25586	0.015876	0.00202703	4.8e-15	489749	0	9.6e-05	rs6977460	0	KIAA1549	KNOWN	0	246	0	-	-	-
602	7:149280652:G:A	rs73479996	7	149280652	ENSG00000204946	ZNF783	0	G	A	0.932267	0.067733	0.998536	0.0217017	0.00353099	1.2e-08	7.9e-10	3.5e-10	448010	0.931399	0.068601	0.021996	0.00353121	4.69e-10	490125	-0.00586854	6.18e-05	rs73479996	0	ZNF783	KNOWN	0	247	0	-	-	-
603	7:151058118:G:C	rs2069442	7	151058118	ENSG00000164889	SLC4A2	0	G	C	0.744932	0.255068	0.999329	0.0192315	0.00203341	3.3e-17	3.1e-21	1.5e-21	448010	0.744667	0.255333	0.0191406	0.00203534	5.25e-21	491103	0.0356343	0.000139319	rs2069442	0	SLC4A2	KNOWN	0	248	0	YES	YES	YES
604	7:151257098:T:C	rs2530459	7	151257098	ENSG00000082014	SMARCD3	0	T	C	0.436296	0.436296	0.992876	0.013864	0.00179292	3.2e-12	1.1e-14	4.7e-14	448010	0.434088	0.434088	0.0137263	0.0017947	2.04e-14	488053	-0.0244554	9.26e-05	rs2530459	0	SMARCD3	KNOWN	0	248	0	-	-	-
605	7:151420596:T:C	rs7781279	7	151420596	ENSG00000127377	CRYGN	8237	T	C	0.750367	0.249633	0.992812	0.015698	0.00205883	6.9e-11	2.4e-14	1.5e-15	448010	0.751778	0.248222	0.0164804	0.00205999	1.24e-15	485965	0.000505936	0.000101367	rs7781279	0	CRYGN	KNOWN	0	248	0	-	-	-
606	7:156041455:C:T	rs59455052	7	156041455	ENSG00000164690	SHH	228992	C	T	0.691151	0.308849	0.997041	0.0120648	0.00192064	8.3e-09	3.3e-10	6.2e-11	448010	0.692914	0.307086	0.0121953	0.00192075	2.16e-10	490036	0	6.33e-05	rs59455052	0	SHH	KNOWN	0	249	0	YES	YES	YES
607	8:6536630:G:A	rs2442599	8	6536630	ENSG00000147316	MCPH1	0	G	A	0.278899	0.278899	0.977459	-0.0162395	0.00202941	3.8e-12	1.2e-15	2.1e-15	448010	0.275909	0.275909	-0.0164664	0.00202964	4.94e-16	465835	-0.00485748	0.000108339	rs2442599	0	MCPH1	KNOWN	0	250	0	-	YES	YES
608	8:8332180:TTG:T	rs61051916	8	8332180	ENSG00000275342	PRAG1	0	TTG	T	0.859434	0.140566	0.96274	-0.038011	0.00263676	2.1e-37	4.1e-47	7.1e-52	448010	0.865699	0.134301	-0.0194399	0.0027697	2.24e-12	459244	-0.30924	8.79e-05	rs2921059	128197	PRAG1	KNOWN	0	251	0	-	-	-
609	8:9226611:T:A	rs2929308	8	9226611	ENSG00000173281	PPP1R3B	75037	T	A	0.489078	0.489078	0.997412	0.0452042	0.00180639	1e-99	3.3e-138	1.9e-143	448010	0.489313	0.489313	0.0364171	0.001991	9.79e-75	472654	0.32171	0.0006628	rs2929308	0	PPP1R3B	KNOWN	0	251	0	-	-	-
610	8:9321788:G:T	rs2126264	8	9321788	ENSG00000173281	PPP1R3B	170214	G	T	0.107573	0.107573	0.993189	0.0454248	0.00292123	1.3e-38	1.6e-54	1.3e-56	448010	0.106782	0.106782	0.0240232	0.00308603	7e-15	470808	-0.00470212	0.00011009	rs2126264	0	PPP1R3B	KNOWN	0	251	0	-	-	-
611	8:13416188:G:A	rs77682417	8	13416188	ENSG00000164741	DLC1	0	G	A	0.90217	0.09783	0.972835	0.0198347	0.00307235	1.3e-09	1.1e-10	4.4e-11	448010	0.906672	0.093328	0.0201455	0.00307259	5.51e-11	463162	0.00362506	6.87e-05	rs77682417	0	DLC1	KNOWN	0	252	0	-	-	-
612	8:22674766:G:A	rs73212812	8	22674766	ENSG00000147439	BIN3	5618	G	A	0.969323	0.030677	1	-0.0481366	0.00523746	5.7e-15	3.9e-20	1.2e-20	448010	0.97055	0.02945	-0.0483203	0.00523796	2.84e-20	473014	0.00146009	0.000133473	rs73212812	0	BIN3	KNOWN	0	253	0	-	-	-
613	8:25391099:G:A	rs13261573	8	25391099	ENSG00000147459	DOCK5	0	G	A	0.751881	0.248119	0.998981	0.0165194	0.00208586	2.1e-17	2.4e-15	1.5e-16	448010	0.753664	0.246336	0.0165474	0.002086	2.15e-15	475376	0	0.000101671	rs13261573	0	DOCK5	KNOWN	0	254	0	-	-	-
614	8:47357531:C:G	rs72644599	8	47357531	ENSG00000164808	SPIDR	0	C	G	0.965116	0.034884	0.945168	0.0326519	0.00505371	1e-09	1e-10	8.7e-11	448010	0.967904	0.032096	0.0338398	0.00505623	2.19e-11	448753	-0.0306129	7.11e-05	rs72644599	0	SPIDR	KNOWN	0	255	0	-	YES	YES
615	8:48396607:C:T	rs6471752	8	48396607	ENSG00000034239	EFCAB1	314183	C	T	0.846592	0.153408	0.990899	0.0215947	0.00250991	8.7e-16	7.7e-18	5.7e-19	448010	0.849014	0.150986	0.0222499	0.00251131	8.01e-19	471593	0.00830018	0.000126922	rs6471752	0	EFCAB1	KNOWN	0	256	0	-	-	-
616	8:56209656:T:C	rs72656010	8	56209656	ENSG00000181690	PLAG1	0	T	C	0.867787	0.132213	0.992196	-0.0195565	0.00267224	6.1e-10	2.5e-13	1.4e-12	448010	0.870016	0.129984	-0.0196809	0.0026725	1.78e-13	470963	0	8.76e-05	rs72656010	0	PLAG1	KNOWN	0	257	0	-	YES	YES
617	8:68839958:G:T	rs13280929	8	68839958	ENSG00000165084	C8orf34	20935	G	T	0.70111	0.29889	0.987188	-0.0127041	0.00197858	4.8e-07	1.4e-10	2.8e-10	448010	0.699921	0.300079	-0.0116236	0.00198012	4.35e-09	470361	-0.0372092	5.68e-05	rs13280929	0	C8orf34	KNOWN	0	258	0	-	-	-
618	8:69269780:A:T	rs11988286	8	69269780	ENSG00000137573	SULF1	196845	A	T	0.781615	0.218385	0.988261	0.0259468	0.00219188	1e-24	2.5e-32	2.1e-34	448010	0.783738	0.216262	0.0253715	0.00219411	6.31e-31	470430	0.0064247	0.000218209	rs11988286	0	SULF1	KNOWN	0	258	0	YES	YES	-
619	8:71013425:G:A	rs2639953	8	71013425	ENSG00000104313	EYA1	184009	G	A	0.478244	0.478244	0.997691	0.0282083	0.00180731	1.9e-44	6.4e-55	1.4e-60	448010	0.476233	0.476233	0.026385	0.0018109	4.35e-48	473226	0.0288112	0.000347298	rs2639953	0	EYA1	KNOWN	0	259	0	-	YES	-
620	8:71175936:A:G	rs737534	8	71175936	ENSG00000104313	EYA1	21498	A	G	0.81179	0.18821	0.995759	0.0144934	0.00230911	1.5e-06	3.5e-10	4.8e-11	448010	0.813205	0.186795	0.0181237	0.00232951	7.25e-15	473655	-0.125891	9.98e-05	rs737534	0	EYA1	KNOWN	0	259	0	-	YES	-
621	8:71307464:A:G	rs7830123	8	71307464	ENSG00000104313	EYA1	0	A	G	0.743026	0.256974	0.99532	0.0305403	0.00206648	3e-40	2e-49	2.2e-51	448010	0.742787	0.257213	0.0313958	0.00208638	3.56e-51	473062	-8.35e-05	0.000376643	rs7830123	0	EYA1	KNOWN	0	259	0	-	YES	-
622	8:76571562:C:T	rs13267351	8	76571562	ENSG00000091656	ZFHX4	109678	C	T	0.829737	0.170263	0.964055	-0.0167921	0.00244171	4.4e-11	6.1e-12	2.9e-11	448010	0.837496	0.162504	-0.0164218	0.00244209	1.76e-11	458121	-0.00382195	7.34e-05	rs13267351	0	ZFHX4	KNOWN	0	260	0	-	YES	-
623	8:79910226:A:G	rs4739697	8	79910226	ENSG00000147586	MRPS28	8492	A	G	0.339288	0.339288	0.987105	0.0191877	0.00191818	7.8e-20	1.5e-23	7.7e-27	448010	0.337378	0.337378	0.0184005	0.00192088	9.78e-22	467759	0.0443504	0.000151381	rs4739697	0	MRPS28	KNOWN	0	261	0	-	-	-
624	8:80539760:G:A	rs381349	8	80539760	ENSG00000205189	ZBTB10	13495	G	A	0.893939	0.106061	1	0.0193013	0.00293114	3.4e-10	4.6e-11	2.8e-11	448010	0.8935	0.1065	0.019785	0.00294036	1.71e-11	473694	-0.0644367	7.45e-05	rs381349	0	ZBTB10	KNOWN	0	261	0	-	-	-
625	8:80613848:A:G	rs11992435	8	80613848	ENSG00000164684	ZNF704	14604	A	G	0.941935	0.058065	0.974843	0.0257296	0.00389292	2.2e-09	3.9e-11	1.9e-12	448010	0.943527	0.056473	0.0266815	0.00390228	8.06e-12	465529	-0.00443376	7.59e-05	rs73260919	157	ZNF704	KNOWN	0	261	0	-	-	-
626	8:88389036:A:C	rs4961094	8	88389036	ENSG00000156103	MMP16	61011	A	C	0.302218	0.302218	0.999227	-0.0153726	0.0019658	2.3e-12	5.3e-15	1e-15	448010	0.303256	0.303256	-0.015145	0.00196608	1.33e-14	473477	-0.000132123	9.69e-05	rs10481112	31325	MMP16	KNOWN	0	262	0	-	YES	-
627	8:95644305:T:G	rs6415571	8	95644305	ENSG00000156172	CFAP418	375104	T	G	0.227363	0.227363	0.991781	0.0248896	0.00216027	9e-28	1e-30	5e-32	448010	0.226053	0.226053	0.0247546	0.00216061	2.16e-30	470587	0.00524431	0.000214419	rs6415571	0	CFAP418	KNOWN	0	263	0	-	-	-
628	8:99501976:T:C	rs117043473	8	99501976	ENSG00000132549	VPS13B	0	T	C	0.961129	0.038871	0.914694	0.033429	0.00488856	2.9e-11	8e-12	5.8e-12	448010	0.974151	0.025849	0.0312074	0.00489678	1.85e-10	432173	-0.0591381	4.9e-05	rs79121242	182825	VPS13B	KNOWN	0	264	0	-	-	-
629	8:99834612:C:A	rs12545602	8	99834612	ENSG00000132549	VPS13B	0	C	A	0.870092	0.129908	0.988326	-0.0211189	0.00269493	9.9e-14	4.6e-15	5e-17	448010	0.871906	0.128094	-0.0198467	0.00269952	1.95e-13	470025	-0.00380297	8.8e-05	rs12545602	0	VPS13B	KNOWN	0	264	0	-	-	-
630	8:107948870:T:A	rs59149693	8	107948870	ENSG00000147655	RSPO2	0	T	A	0.894771	0.105229	0.987292	0.0243851	0.0029492	6.9e-13	1.4e-16	5.7e-17	448010	0.89644	0.10356	0.0221064	0.0029598	8.09e-14	471146	0.0831708	9.07e-05	rs10505116	18838	RSPO2	KNOWN	0	265	0	YES	YES	-
631	8:108274413:G:A	rs4735055	8	108274413	ENSG00000104408	EIF3E	0	G	A	0.425847	0.425847	0.995239	0.0139812	0.00182596	1.3e-11	1.9e-14	1.5e-16	448010	0.426369	0.426369	0.0127767	0.0018325	3.12e-12	473322	0.00655395	7.99e-05	rs7815105	12152	EIF3E	KNOWN	0	265	0	-	-	-
632	8:115608077:G:A	rs2721932	8	115608077	ENSG00000104447	TRPS1	0	G	A	0.443102	0.443102	0.993342	0.0120771	0.00182263	3.6e-09	3.4e-11	1.8e-12	448010	0.441555	0.441555	0.0128355	0.00182833	2.21e-12	470714	0.0159029	8.12e-05	rs2721932	0	TRPS1	KNOWN	0	266	0	YES	YES	YES
633	8:115651671:G:A	rs2737252	8	115651671	ENSG00000104447	TRPS1	0	G	A	0.7197	0.2803	0.994134	-0.0351896	0.00201194	2.6e-58	1.7e-68	1.6e-71	448010	0.721804	0.278196	-0.0357469	0.00202479	9.37e-70	472268	-0.0172403	0.000513189	rs2737252	0	TRPS1	KNOWN	0	266	0	YES	YES	YES
634	8:115843375:G:A	rs541092898	8	115843375	ENSG00000104447	TRPS1	33702	G	A	0.995935	0.004065	0.668326	0.119015	0.0172957	5e-10	5.9e-12	1.9e-11	448010	0.998796	0.001204	0.109193	0.0173057	2.8e-10	318597	-0.0115932	2.87e-05	rs541092898	0	TRPS1	KNOWN	0	266	0	YES	YES	YES
635	8:115919975:A:AT	rs200834493	8	115919975	ENSG00000104447	TRPS1	110302	A	AT	0.93725	0.06275	0.962855	-0.0323126	0.00378386	4.4e-16	1.3e-17	1.8e-18	448010	0.939701	0.060299	-0.0236478	0.00380444	5.11e-10	458211	-0.0327807	6.34e-05	rs17717583	28560	TRPS1	KNOWN	0	266	0	YES	YES	YES
636	8:116155618:C:T	rs1005502	8	116155618	ENSG00000104447	TRPS1	345945	C	T	0.264306	0.264306	0.97013	0.0238043	0.00207289	2.2e-26	1.6e-30	1.6e-31	448010	0.25769	0.25769	0.0258471	0.00208267	2.29e-35	461736	0.00632032	0.000255586	rs1005502	0	TRPS1	KNOWN	0	266	0	YES	YES	YES
637	8:118751152:T:G	rs7823835	8	118751152	ENSG00000177570	SAMD12	129040	T	G	0.206308	0.206308	0.997311	0.022333	0.00222827	1.3e-18	1.2e-23	2.3e-25	448010	0.204013	0.204013	0.0178114	0.00230145	1e-14	474546	-0.1854	0.000103036	rs764982	5564	SAMD12	KNOWN	0	267	0	-	-	-
638	8:118905403:T:C	rs117204589	8	118905403	ENSG00000164761	TNFRSF11B	18155	T	C	0.982117	0.017883	0.967796	-0.094459	0.00689909	1.1e-33	1.1e-42	3.6e-43	448010	0.98261	0.01739	-0.0901949	0.00706073	2.29e-37	461435	0.0267032	0.000278019	rs117204589	0	TNFRSF11B	KNOWN	0	267	0	YES	YES	YES
639	8:118911126:G:T	rs7813157	8	118911126	ENSG00000164761	TNFRSF11B	12432	G	T	0.0528429	0.0528429	0.994125	-0.0376505	0.00403764	4.2e-18	1.1e-20	1.7e-20	448010	0.0519646	0.0519646	-0.0286271	0.00408818	2.52e-12	472858	-0.098805	8.07e-05	rs7813157	0	TNFRSF11B	KNOWN	0	267	0	YES	YES	YES
640	8:119014323:A:G	rs1586274	8	119014323	ENSG00000184374	COLEC10	0	A	G	0.515038	0.484962	0.990015	0.011888	0.00181286	4.1e-10	5.5e-11	1.4e-12	448010	0.513392	0.486608	0.0162385	0.00185858	2.39e-18	470066	0.0501507	0.00013175	rs1586274	0	COLEC10	KNOWN	0	267	0	YES	YES	-
641	8:120049640:G:A	rs4871827	8	120049640	ENSG00000155792	DEPTOR	0	G	A	0.673209	0.326791	1	-0.0123762	0.00192158	3.7e-07	1.2e-10	4.8e-12	448010	0.67308	0.32692	-0.0115805	0.00192738	1.87e-09	475006	-0.00375368	5.9e-05	rs4871827	0	DEPTOR	KNOWN	0	268	0	-	-	-
642	8:123598281:G:T	rs6470158	8	123598281	ENSG00000175946	KLHL38	46162	G	T	0.337095	0.337095	0.975315	-0.0150088	0.00192845	1.9e-14	7.1e-15	8.2e-15	448010	0.334044	0.334044	-0.0151931	0.00193142	3.65e-15	464298	-0.0510678	0.0001027	rs6470159	5	KLHL38	KNOWN	0	269	0	-	-	-
643	8:123727469:G:A	rs7820881	8	123727469	ENSG00000104537	ANXA13	0	G	A	0.620121	0.379879	0.99307	-0.0104581	0.00186156	4.5e-07	1.9e-08	5.4e-08	448010	0.621262	0.378738	-0.0112259	0.00186439	1.73e-09	472682	-0.00623057	5.93e-05	rs7820881	0	ANXA13	KNOWN	0	269	0	-	-	-
644	8:126978588:T:G	rs7014448	8	126978588	ENSG00000212993	POU5F1B	343596	T	G	0.318698	0.318698	0.995163	0.0251875	0.00193496	1e-30	9.8e-39	6.9e-42	448010	0.316404	0.316404	0.0253237	0.00193553	4.09e-39	474522	0.00408817	0.000277412	rs7014448	0	POU5F1B	KNOWN	0	270	0	-	-	-
645	8:128938598:C:T	rs7017252	8	128938598	ENSG00000147697	GSDMC	809599	C	T	0.616396	0.383604	0.991189	-0.0161999	0.00186133	1.5e-16	3.2e-18	2.1e-18	448010	0.615969	0.384031	-0.0163373	0.00186163	1.7e-18	470993	0.00619982	0.000126275	rs7017252	0	GSDMC	KNOWN	0	271	0	-	YES	-
646	8:129706613:A:G	rs7814941	8	129706613	ENSG00000147697	GSDMC	41584	A	G	0.797437	0.202563	0.996081	-0.0202077	0.00224425	5.3e-13	2.2e-19	2.1e-21	448010	0.798711	0.201289	-0.0199507	0.00224454	6.19e-19	474243	-0.00206065	0.000127984	rs7814941	0	GSDMC	KNOWN	0	271	0	-	YES	-
647	8:134606579:G:A	rs12550577	8	134606579	ENSG00000066827	ZFAT	0	G	A	0.605359	0.394641	0.99963	-0.0127886	0.00184387	1.3e-08	4e-12	2.1e-12	448010	0.606337	0.393663	-0.0127038	0.00184401	5.61e-12	475066	0.0057134	7.7e-05	rs12550577	0	ZFAT	KNOWN	0	272	0	-	YES	-
648	8:141288080:C:T	rs7000279	8	141288080	ENSG00000022567	SLC45A4	0	C	T	0.734663	0.265337	0.990318	-0.0140153	0.00205086	9.7e-10	8.3e-12	4.7e-12	448010	0.736201	0.263799	-0.0139349	0.00205099	1.09e-11	470623	0	7.54e-05	rs7000279	0	SLC45A4	KNOWN	0	273	0	-	-	-
649	9:248428:C:T	rs785836	9	248428	ENSG00000107099	DOCK8	0	C	T	0.649166	0.350834	0.990888	-0.0120402	0.00189612	7.1e-11	2.2e-10	8.7e-11	448010	0.647713	0.352287	-0.0120402	0.0018962	2.16e-10	471246	0	6.62e-05	rs785836	0	DOCK8	KNOWN	0	274	0	-	-	-
650	9:13226946:G:A	rs12340775	9	13226946	ENSG00000107186	MPDZ	0	G	A	0.944783	0.055217	0.937247	0.0420949	0.0040649	4.4e-19	3.9e-25	1.5e-25	448010	0.951222	0.048778	0.0424651	0.00406631	1.58e-25	447575	0.0185377	0.00016734	rs12340775	0	MPDZ	KNOWN	0	275	0	-	-	-
651	9:13986134:G:C	rs17278798	9	13986134	ENSG00000147862	NFIB	95710	G	C	0.62613	0.37387	0.996805	-0.0109334	0.00186417	2.9e-08	4.5e-09	2.1e-10	448010	0.629084	0.370916	-0.0109774	0.00186464	3.93e-09	474336	-0.00604895	5.62e-05	rs17278798	0	NFIB	KNOWN	0	275	0	-	-	-
652	9:16443042:A:G	rs77645233	9	16443042	ENSG00000173068	BNC2	0	A	G	0.932856	0.067144	0.968986	0.0309475	0.00365294	3.1e-15	2.4e-17	1.2e-18	448010	0.935571	0.064429	0.0229094	0.00370582	6.33e-10	461636	-0.162771	6.33e-05	rs1927625	3257	BNC2	KNOWN	0	276	0	-	YES	-
653	9:16563125:T:C	rs10756762	9	16563125	ENSG00000173068	BNC2	0	T	C	0.589992	0.410008	0.973527	-0.0207081	0.00185567	1.1e-21	6.4e-29	1.4e-28	448010	0.592089	0.407911	-0.0168193	0.00188569	4.69e-19	463145	0.0619124	0.000136646	rs10756762	0	BNC2	KNOWN	0	276	0	-	YES	-
654	9:16686329:G:A	rs4961733	9	16686329	ENSG00000173068	BNC2	0	G	A	0.198421	0.198421	0.993355	-0.025807	0.00226865	1.2e-20	5.5e-30	2.8e-31	448010	0.198797	0.198797	-0.0229754	0.00227887	6.64e-24	471287	0.0587859	0.000168155	rs4961733	0	BNC2	KNOWN	0	276	0	-	YES	-
655	9:17040373:C:A	rs78817479	9	17040373	ENSG00000044459	CNTLN	94610	C	A	0.915964	0.084036	0.987055	-0.0259056	0.00326594	4e-12	2.2e-15	2e-15	448010	0.917674	0.082326	-0.0223073	0.00327549	9.73e-12	469954	0.00506256	7.52e-05	rs78817479	0	CNTLN	KNOWN	0	276	0	-	-	-
656	9:18626299:G:C	rs35264941	9	18626299	ENSG00000178031	ADAMTSL1	0	G	C	0.982142	0.017858	0.989538	0.0574282	0.00682033	1.6e-12	3.8e-17	1.2e-16	448010	0.982922	0.017078	0.0582576	0.00682111	1.33e-17	472924	-0.00185624	0.000113944	rs35264941	0	ADAMTSL1	KNOWN	0	277	0	-	-	-
657	9:18966594:T:C	rs7864387	9	18966594	ENSG00000155875	SAXO1	0	T	C	0.949551	0.050449	0.99454	0.0242339	0.00412467	6.4e-07	4.2e-09	2.4e-09	448010	0.950031	0.049969	0.0242511	0.00412499	4.13e-09	473471	0	5.58e-05	rs7864387	0	SAXO1	KNOWN	0	277	0	-	-	-
658	9:34111004:G:A	rs10971921	9	34111004	ENSG00000198876	DCAF12	0	G	A	0.868209	0.131791	0.97991	-0.0184834	0.0026905	1.7e-11	6.4e-12	2.5e-12	448010	0.871876	0.128124	-0.0184834	0.00269063	6.44e-12	465858	0	7.63e-05	rs747091	65988	UBAP2	KNOWN	0	278	0	-	-	-
659	9:70403043:G:A	rs11142400	9	70403043	ENSG00000119138	KLF9	0	G	A	0.668791	0.331209	0.991257	-0.0116055	0.00192191	2.5e-08	1.6e-09	9.1e-09	448010	0.668673	0.331327	-0.0116055	0.00192198	1.56e-09	471609	0	5.97e-05	rs11142400	0	KLF9	KNOWN	0	279	0	-	-	-
660	9:83941916:A:G	rs4535826	9	83941916	ENSG00000165118	C9orf64	0	A	G	0.779377	0.220623	0.980499	0.0129917	0.00219716	2e-07	3.4e-09	5.6e-10	448010	0.782157	0.217843	0.0131836	0.00219743	1.98e-09	464857	0.0039267	5.92e-05	rs4535826	0	C9orf64	KNOWN	0	280	0	-	-	-
661	9:86280206:C:T	rs530194826	9	86280206	ENSG00000135070	ISCA1	0	C	T	0.997996	0.002004	0.74783	-0.130139	0.0232777	5.8e-08	2.3e-08	1.4e-08	448010	0.998805	0.001195	-0.135343	0.0232847	6.15e-09	356065	0.022346	4.37e-05	rs4878008	439631	GAS1	KNOWN	0	281	0	-	-	-
662	9:86718255:A:G	rs11141506	9	86718255	ENSG00000180447	GAS1	226108	A	G	0.617886	0.382114	0.98983	0.0142755	0.00186567	5.8e-10	2e-14	3.7e-15	448010	0.619327	0.380673	0.0138996	0.00186663	9.59e-14	469514	-0.0166483	9.11e-05	rs4878008	1582	GAS1	KNOWN	0	281	0	-	YES	-
663	9:87103204:C:G	rs62561562	9	87103204	ENSG00000180447	GAS1	155698	C	G	0.662777	0.337223	0.989885	-0.0158829	0.00191446	4.5e-11	1.1e-16	1.9e-17	448010	0.663153	0.336847	-0.0155278	0.00191506	5.14e-16	471013	-0.00730186	0.00010772	rs62561562	0	GAS1	KNOWN	0	281	0	-	YES	-
664	9:92881822:A:G	rs10761177	9	92881822	ENSG00000127081	ZNF484	3784	A	G	0.634216	0.365784	0.980909	0.0185827	0.00188836	1e-15	7.5e-23	1.4e-23	448010	0.636182	0.363818	0.0191446	0.00189121	4.37e-24	466393	0.000613426	0.000169663	rs10761177	0	ZNF484	KNOWN	0	282	0	-	-	-
665	9:93683312:C:T	rs4743930	9	93683312	ENSG00000197724	PHF2	3725	C	T	0.746182	0.253818	0.993842	-0.0298867	0.00207774	2e-39	6.5e-47	1.5e-50	448010	0.747337	0.252663	-0.026274	0.00213505	8.4e-35	471774	0.225551	0.0002607	rs4743930	0	PHF2	KNOWN	0	282	0	-	-	-
666	9:93861539:A:G	rs4744295	9	93861539	ENSG00000131668	BARX1	90089	A	G	0.581385	0.418615	1	-0.0195415	0.00182959	9.1e-21	1.3e-26	8e-30	448010	0.5803	0.4197	-0.0144282	0.00188482	1.93e-14	473569	0.00472529	0.000101402	rs4744295	0	BARX1	KNOWN	0	282	0	-	YES	-
667	9:93957617:T:C	rs1320546	9	93957617	ENSG00000131668	BARX1	2262	T	C	0.602584	0.397416	0.999422	-0.0198195	0.0018409	6.6e-21	5e-27	5.7e-31	448010	0.601579	0.398421	-0.0214665	0.00184888	3.64e-31	475384	0.0885121	0.000220896	rs13291289	879	BARX1	KNOWN	0	282	0	-	YES	-
668	9:94068424:G:A	rs113824873	9	94068424	ENSG00000158079	PTPDC1	0	G	A	0.991981	0.008019	0.842257	0.0592355	0.0109904	7.6e-08	7.1e-08	6.8e-08	448010	0.994615	0.005385	0.0723196	0.0110607	6.22e-11	401599	-0.0219558	5.6e-05	rs113824873	0	PTPDC1	KNOWN	0	282	0	-	YES	YES
669	9:94140159:G:T	rs55990139	9	94140159	ENSG00000158079	PTPDC1	30303	G	T	0.785113	0.214887	0.980414	-0.0221618	0.00221461	4.4e-22	1.4e-23	2.3e-26	448010	0.789591	0.210409	-0.0181343	0.00222215	3.33e-16	466277	-0.0558664	0.000109269	rs7866254	1028	PTPDC1	KNOWN	0	282	0	-	YES	YES
670	9:95472369:GT:G	rs71498964	9	95472369	ENSG00000185920	PTCH1	0	GT	G	0.761511	0.238489	0.999009	0.027938	0.00211477	1.1e-32	7.6e-40	1.7e-41	448010	0.761048	0.238952	0.0274952	0.00211935	1.73e-38	474945	0	0.000274958	rs62558340	252	PTCH1	KNOWN	0	283	0	-	YES	YES
671	9:106726478:T:C	rs1352755	9	106726478	ENSG00000148143	ZNF462	136689	T	C	0.440074	0.440074	0.995525	-0.0111769	0.00181837	2.3e-09	7.9e-10	2.4e-10	448010	0.43895	0.43895	-0.0110931	0.00181884	1.07e-09	473607	0.00825173	6.06e-05	rs1352755	0	ZNF462	KNOWN	0	284	0	YES	-	-
672	9:107984485:A:T	rs28729182	9	107984485	ENSG00000136826	KLF4	494003	A	T	0.890276	0.109724	0.989364	-0.0205768	0.00289521	1.3e-13	1.2e-12	9.1e-15	448010	0.890288	0.109712	-0.0202836	0.00290404	2.86e-12	471239	-0.00880884	8.04e-05	rs28729182	0	KLF4	KNOWN	0	285	0	-	-	-
673	9:108158025:G:A	rs7850979	9	108158025	ENSG00000136826	KLF4	667543	G	A	0.699467	0.300533	0.985259	0.0248604	0.00197967	2.8e-28	3.6e-36	2.8e-37	448010	0.699511	0.300489	0.0240756	0.00198999	1.08e-33	468255	-0.0299695	0.000243673	rs7866211	4	KLF4	KNOWN	0	285	0	-	-	-
674	9:108363349:ACT:A	rs35935818	9	108363349	ENSG00000148156	ACTL7B	491240	ACT	A	0.754703	0.245297	0.989539	-0.0198891	0.00210382	3.5e-17	3.3e-21	3.1e-22	448010	0.756683	0.243317	-0.0149703	0.00213889	2.58e-12	470876	0.160764	8.25e-05	rs10979330	1635	ACTL7B	KNOWN	0	285	0	-	-	-
675	9:108721392:ACAAGTATAAATTC:A	rs66506612	9	108721392	ENSG00000148156	ACTL7B	133197	ACAAGTATAAATTC	A	0.161573	0.161573	0.985503	-0.0212822	0.00246326	3.3e-14	5.6e-18	3.9e-19	448010	0.160607	0.160607	-0.0176783	0.00250535	1.71e-12	469408	-0.00109206	8.43e-05	rs2095931	7852	ACTL7B	KNOWN	0	285	0	-	-	-
676	9:108761081:C:T	rs146876438	9	108761081	ENSG00000148156	ACTL7B	93508	C	T	0.970977	0.029023	0.958529	-0.0304815	0.00549169	1.9e-05	2.8e-08	5.8e-09	448010	0.973112	0.026888	-0.0334324	0.00551417	1.34e-09	454027	-0.00476364	5.85e-05	rs1538658	580	ACTL7B	KNOWN	0	285	0	-	-	-
677	9:110652659:C:T	rs12338959	9	110652659	ENSG00000030304	MUSK	16121	C	T	0.699626	0.300374	0.999278	-0.0131402	0.00196701	9.3e-11	2.4e-11	4.2e-12	448010	0.699884	0.300116	-0.0126544	0.00196833	1.28e-10	474561	0.0322941	6.73e-05	rs12338959	0	MUSK	KNOWN	0	286	0	-	YES	-
678	9:110807827:G:A	rs2846444	9	110807827	ENSG00000030304	MUSK	1269	G	A	0.413209	0.413209	0.994154	-0.0160819	0.00183334	3.5e-13	1.8e-18	9e-22	448010	0.409834	0.409834	-0.0160154	0.00183505	2.6e-18	473439	-0.0150374	0.000124076	rs2846444	0	MUSK	KNOWN	0	286	0	-	YES	-
679	9:115994611:T:G	rs77392239	9	115994611	ENSG00000182752	PAPPA	159181	T	G	0.922679	0.077321	0.994654	-0.0391298	0.00337809	8.4e-23	5e-31	5.2e-35	448010	0.922822	0.077178	-0.0396146	0.00337924	9.72e-32	473871	0.00660675	0.000223538	rs77392239	0	PAPPA	KNOWN	0	287	0	-	YES	YES
680	9:116470230:A:T	rs10817895	9	116470230	ENSG00000148219	ASTN2	0	A	T	0.728185	0.271815	0.991126	-0.0156476	0.00203353	2.6e-11	1.4e-14	4.1e-14	448010	0.731175	0.268825	-0.0153643	0.00203385	4.21e-14	471415	-0.00278276	9.28e-05	rs10817895	0	ASTN2	KNOWN	0	287	0	-	-	-
681	9:123747008:C:T	rs117026123	9	123747008	ENSG00000119522	DENND1A	0	C	T	0.958799	0.041201	0.991756	0.0308	0.00455447	2.1e-07	1.4e-11	1e-11	448010	0.959545	0.040455	0.0309434	0.00455549	1.1e-11	470891	0.0168685	7.43e-05	rs117026123	0	DENND1A	KNOWN	0	288	0	-	-	-
682	9:124272079:G:C	rs35956754	9	124272079	ENSG00000119408	NEK6	0	G	C	0.633054	0.366946	0.995401	-0.0136287	0.00187278	4.6e-11	3.4e-13	1.6e-13	448010	0.637022	0.362978	-0.0137599	0.0018734	2.06e-13	473597	-0.00334558	8.76e-05	rs12379417	4622	NEK6	KNOWN	0	288	0	-	-	-
683	9:126628521:C:T	rs3829849	9	126628521	ENSG00000136944	LMX1B	0	C	T	0.630979	0.369021	0.997915	-0.0137005	0.00186808	9.8e-14	2.2e-13	6.3e-15	448010	0.627778	0.372222	-0.0143866	0.00186907	1.39e-14	474863	-0.0305641	9.67e-05	rs3829849	0	LMX1B	KNOWN	0	289	0	YES	YES	-
684	9:127558004:T:C	rs2491105	9	127558004	ENSG00000136830	NIBAN2	0	T	C	0.766314	0.233686	0.977877	-0.0225504	0.00215157	1.2e-19	1.1e-25	6.8e-24	448010	0.770439	0.229561	-0.0231754	0.00215295	5.06e-27	465394	-0.00416651	0.000189986	rs2491105	0	NIBAN2	KNOWN	0	289	0	-	-	-
685	9:130606176:C:G	rs9657746	9	130606176	ENSG00000107164	FUBP3	0	C	G	0.651058	0.348942	0.989519	0.0280154	0.00190171	4.1e-40	4e-49	1.6e-53	448010	0.651879	0.348121	0.0277036	0.00190229	4.81e-48	469474	0.000107701	0.000348337	rs9657746	0	FUBP3	KNOWN	0	290	0	-	-	-
686	9:133279427:C:T	rs635634	9	133279427	ENSG00000175164	ABO	3403	C	T	0.815545	0.184455	1	0.0298919	0.00233517	2.7e-27	1.6e-37	2.9e-40	448010	0.81357	0.18643	0.0297022	0.00233571	4.78e-37	470270	0.00683921	0.00026762	rs635634	0	ABO	KNOWN	0	291	0	-	-	-
687	9:134202513:G:A	rs11185677	9	134202513	ENSG00000196363	WDR5	42545	G	A	0.843315	0.156685	0.981403	0.0172745	0.00250079	8.4e-11	4.9e-12	1.5e-11	448010	0.842415	0.157585	0.0174601	0.00250115	2.93e-12	466937	0	8.09e-05	rs11185677	0	WDR5	KNOWN	0	291	0	-	-	-
688	10:3706425:TAC:T	rs150159360	10	3706425	ENSG00000067082	KLF6	69572	TAC	T	0.734871	0.265129	0.982275	0.0166926	0.00205126	2.8e-12	4e-16	2.9e-17	448010	0.738629	0.261371	0.0165475	0.00205145	7.25e-16	470656	0.00649165	0.000105725	rs2388854	4042	KLF6	KNOWN	0	292	0	-	-	-
689	10:3778595:T:C	rs1043003	10	3778595	ENSG00000067082	KLF6	0	T	C	0.619598	0.380402	1	0.0170705	0.00184836	6.3e-13	2.6e-20	2e-22	448010	0.62114	0.37886	0.0170613	0.00184861	2.72e-20	479149	0.00713607	0.000137001	rs1043003	0	KLF6	KNOWN	0	292	0	-	-	-
690	10:5573571:G:T	rs4880735	10	5573571	ENSG00000178363	CALML3	46800	G	T	0.809814	0.190186	0.992732	-0.0149882	0.00229199	5e-07	6.2e-11	6e-11	448010	0.812661	0.187339	-0.015107	0.00229215	4.38e-11	476920	0	6.95e-05	rs4880735	0	CALML3	KNOWN	0	293	0	-	-	-
691	10:19854180:C:T	rs74119759	10	19854180	ENSG00000120594	PLXDC2	0	C	T	0.840526	0.159474	0.978574	0.0290382	0.00247202	2.8e-28	7.3e-32	5e-35	448010	0.844178	0.155822	0.028859	0.0024733	1.85e-31	470979	0.0141821	0.000219107	rs74119759	0	PLXDC2	KNOWN	0	294	0	-	-	-
692	10:20090449:C:T	rs10764201	10	20090449	ENSG00000120594	PLXDC2	0	C	T	0.481711	0.481711	0.995061	-0.0194808	0.00179874	7.7e-20	2.5e-27	7.3e-29	448010	0.481443	0.481443	-0.0200295	0.00179964	8.99e-29	477608	0.00945021	0.000200314	rs10764201	0	PLXDC2	KNOWN	0	294	0	-	-	-
693	10:21026624:A:C	rs3858202	10	21026624	ENSG00000078114	NEBL	0	A	C	0.396497	0.396497	1	-0.0135836	0.0018333	5.2e-13	1.3e-13	3e-14	448010	0.39749	0.39749	-0.0133329	0.00183376	3.57e-13	479775	0.00711973	8.51e-05	rs3858202	0	NEBL	KNOWN	0	294	0	-	-	-
694	10:23348916:A:AT	rs112430087	10	23348916	ENSG00000179133	C10orf67	4071	A	AT	0.546252	0.453748	0.993873	-0.0128267	0.00180957	9.7e-10	1.4e-12	1.2e-12	448010	0.547033	0.452967	-0.0126888	0.00181023	2.39e-12	475411	0.00814581	7.98e-05	rs796422700	0	C10orf67	KNOWN	0	295	0	-	-	-
695	10:27593896:G:A	rs7072380	10	27593896	ENSG00000099246	RAB18	50689	G	A	0.492111	0.492111	1	0.0263476	0.0017942	3.4e-40	8.1e-49	1.4e-50	448010	0.48975	0.48975	0.0253904	0.00185049	7.61e-43	479408	-0.0695469	0.000322201	rs7072380	0	RAB18	KNOWN	0	296	0	-	-	-
696	10:27721261:GA:G	rs11337542	10	27721261	ENSG00000150051	MKX	0	GA	G	0.0744773	0.0744773	0.963279	-0.0259688	0.00348152	5.7e-13	8.7e-14	1.3e-15	448010	0.0689275	0.0689275	-0.0206831	0.00350669	3.68e-09	461820	0.0319463	5.49e-05	rs577267998	1	MKX	KNOWN	0	296	0	-	YES	-
697	10:27722299:C:T	rs75587692	10	27722299	ENSG00000150051	MKX	0	C	T	0.986239	0.013761	0.99757	0.0562869	0.00770792	9e-10	2.8e-13	7.2e-14	448010	0.986196	0.013804	0.0593827	0.00780079	2.69e-14	478541	-0.0541193	9.6e-05	rs75587692	0	MKX	KNOWN	0	296	0	-	YES	-
698	10:27867817:C:T	rs2991936	10	27867817	ENSG00000169126	ODAD2	0	C	T	0.833454	0.166546	0.984452	0.00947748	0.00242298	0.00045	9.2e-05	9.1e-05	448010	0.837278	0.162722	0.0153462	0.00250274	8.69e-10	473527	0.0894442	6.42e-05	rs76828681	9138	ODAD2	KNOWN	0	296	0	-	-	-
699	10:28153912:G:A	rs9299597	10	28153912	ENSG00000150054	MPP7	0	G	A	0.849932	0.150068	0.995439	0.0366701	0.00251503	1.4e-38	3.7e-48	5.8e-52	448010	0.850898	0.149102	0.0307085	0.00256212	4.23e-33	478104	-0.147197	0.000239281	rs9299597	0	MPP7	KNOWN	0	296	0	-	-	-
700	10:28240668:C:T	rs11006942	10	28240668	ENSG00000150054	MPP7	0	C	T	0.859857	0.140143	0.998308	-0.0263118	0.00258473	3.6e-19	2.4e-24	3.6e-26	448010	0.858905	0.141095	-0.0251039	0.00263634	1.69e-21	479239	-0.0145221	0.000152746	rs765093878	10779	MPP7	KNOWN	0	296	0	-	-	-
701	10:28711259:G:T	rs72809678	10	28711259	ENSG00000095739	BAMBI	28327	G	T	0.987815	0.012185	0.902408	0.061264	0.00861627	4.3e-10	1.2e-12	2.2e-13	448010	0.990055	0.009945	0.0507148	0.00865248	4.59e-09	431801	-0.0847892	5.06e-05	rs34718559	10230	BAMBI	KNOWN	0	296	0	-	YES	-
702	10:28802794:A:G	rs7893940	10	28802794	ENSG00000095739	BAMBI	119862	A	G	0.329888	0.329888	0.996567	-0.0189458	0.00190886	4.4e-21	3.2e-23	7.1e-24	448010	0.32987	0.32987	-0.0181404	0.0019168	2.97e-21	478986	0.0112926	0.000145487	rs7893940	0	BAMBI	KNOWN	0	296	0	-	YES	-
703	10:29183619:C:T	rs570942	10	29183619	ENSG00000120563	LYZL1	105443	C	T	0.897986	0.102014	0.986865	-0.0188207	0.00297937	5.7e-09	2.7e-10	4.9e-10	448010	0.898261	0.101739	-0.0186115	0.00298127	4.3e-10	474525	0.0233973	6.33e-05	rs570942	0	LYZL1	KNOWN	0	296	0	-	-	-
704	10:29585704:G:A	rs4572039	10	29585704	ENSG00000197321	SVIL	0	G	A	0.718534	0.281466	1	-0.0110339	0.00199616	7.8e-07	3.2e-08	1.3e-07	448010	0.7212	0.2788	-0.0119392	0.00199762	2.28e-09	478831	-0.0085613	5.73e-05	rs11007604	116118	SVIL	KNOWN	0	296	0	-	-	-
705	10:30765257:G:A	rs947091	10	30765257	ENSG00000183621	ZNF438	54951	G	A	0.516756	0.483244	0.990204	-0.0400404	0.00180303	5.2e-89	2.9e-109	6.6e-117	448010	0.517637	0.482363	-0.0412535	0.00180995	5.43e-115	474860	-0.0800769	0.000849867	rs947091	0	ZNF438	KNOWN	0	297	0	-	-	-
706	10:31041706:C:CAG	rs58714094	10	31041706	ENSG00000183621	ZNF438	9769	C	CAG	0.824675	0.175325	0.993467	-0.0135525	0.00236224	2.9e-07	9.6e-09	2.9e-09	448010	0.827079	0.172921	-0.0180032	0.00237018	3.06e-14	478266	-0.00371337	9.27e-05	rs2793112	19542	ZNF438	KNOWN	0	297	0	-	-	-
707	10:34735416:T:C	rs11009904	10	34735416	ENSG00000148498	PARD3	0	T	C	0.866378	0.133622	0.985309	0.0157605	0.00265399	4.1e-08	2.9e-09	6.1e-10	448010	0.867949	0.132051	0.0158148	0.00265454	2.56e-09	473214	0.00419268	5.73e-05	rs11009904	0	PARD3	KNOWN	0	298	0	-	-	-
708	10:43429979:CT:C	rs141325836	10	43429979	ENSG00000243660	ZNF487	6863	CT	C	0.932865	0.067135	0.998284	-0.0205597	0.00359199	8.4e-07	1e-08	2.7e-08	448010	0.932135	0.067865	-0.0223651	0.0035945	4.91e-10	477536	0.0317913	6.33e-05	rs11238526	50786	FXYD4	KNOWN	0	299	0	-	-	-
709	10:43871839:T:C	rs11238756	10	43871839	ENSG00000169740	ZNF32	222958	T	C	0.54671	0.45329	0.997948	-0.011617	0.00180171	2.3e-09	1.1e-10	3.9e-12	448010	0.547012	0.452988	-0.0109034	0.00180283	1.47e-09	479660	-0.000296864	5.89e-05	rs11238756	0	ZNF32	KNOWN	0	299	0	-	-	-
710	10:52652721:C:A	rs17662822	10	52652721	ENSG00000165471	MBL2	112660	C	A	0.675389	0.324611	0.984349	0.0387452	0.00192791	1.3e-75	7.8e-90	2.7e-92	448010	0.674331	0.325669	0.0502504	0.00215652	4.26e-120	473165	0.367187	0.00110907	rs17662822	0	MBL2	KNOWN	0	300	0	-	-	-
711	10:52652733:A:C	rs1159798	10	52652733	ENSG00000165471	MBL2	112648	A	C	0.224887	0.224887	1	0.0632035	0.00214881	2.2e-158	3.7e-190	1.8e-196	448010	0.22142	0.22142	0.0328162	0.00235889	5.38e-44	478591	0.0852419	0.000371301	rs1159798	0	MBL2	KNOWN	0	300	0	-	-	-
712	10:52653644:G:T	rs74394067	10	52653644	ENSG00000165471	MBL2	111737	G	T	0.974726	0.025274	1	0.101005	0.005716	1.1e-58	7.1e-70	2.7e-72	448010	0.97564	0.02436	0.0633243	0.00589321	6.24e-27	479126	-0.0112066	0.000190606	rs74394067	0	MBL2	KNOWN	0	300	0	-	-	-
713	10:52661637:A:C	rs56861435	10	52661637	ENSG00000165471	MBL2	103744	A	C	0.986781	0.013219	0.759217	0.161391	0.00902528	8.6e-62	1.6e-71	3e-76	448010	0.993914	0.006086	0.077959	0.009235	3.13e-17	362870	0.219179	7.35e-05	rs56861435	0	MBL2	KNOWN	0	300	0	-	-	-
714	10:52671982:CAAAACA:C	rs138578420	10	52671982	ENSG00000165471	MBL2	93399	CAAAACA	C	0.893234	0.106766	0.993012	0.129002	0.0029133	2.9E-344	3.0E-428	1.0E-457	448010	0.894914	0.105086	0.132886	0.00308688	0	474805	-0.00938304	0.00332135	rs7092106	1228	MBL2	KNOWN	0	300	0	-	-	-
715	10:52707420:G:A	rs1542117	10	52707420	ENSG00000165471	MBL2	57961	G	A	0.438745	0.438745	0.995606	-0.0312058	0.00181187	1.1e-54	1.8e-66	3.3e-68	448010	0.439481	0.439481	-0.0257993	0.00183777	9.07e-45	477065	0.00352043	0.000327926	rs138491068	2318	MBL2	KNOWN	0	300	0	-	-	-
716	10:58512164:GAA:G	rs10606460	10	58512164	ENSG00000122870	BICC1	709	GAA	G	0.538922	0.461078	0.987346	-0.0181596	0.00181156	1.4e-17	1.2e-23	1e-24	448010	0.540674	0.459326	-0.0184719	0.00181218	2.13e-24	473125	-0.0140548	0.000169477	rs7069916	100	BICC1	KNOWN	0	301	0	-	-	-
717	10:59896590:T:TA	rs201098910	10	59896590	ENSG00000108091	CCDC6	0	T	TA	0.743465	0.256535	0.986031	-0.0127169	0.0020652	1.8e-08	7.4e-10	2e-10	448010	0.747314	0.252686	-0.0140707	0.00206707	9.96e-12	474360	-0.032179	7.48e-05	rs3763745	11991	CCDC6	KNOWN	0	302	0	-	-	-
718	10:60734192:A:C	rs1904398	10	60734192	ENSG00000151150	ANK3	702	A	C	0.492346	0.492346	0.990614	-0.0149501	0.00180118	2e-16	1e-16	2.6e-16	448010	0.488891	0.488891	-0.0151928	0.00180259	3.51e-17	475838	-0.00749214	0.000115354	rs1904398	0	ANK3	KNOWN	0	302	0	-	-	-
719	10:61337772:A:AT	rs34751263	10	61337772	ENSG00000196932	TMEM26	68871	A	AT	0.205847	0.205847	0.983918	0.012924	0.00223203	8.7e-09	7e-09	2.9e-08	448010	0.205138	0.205138	0.0138179	0.0022328	6.07e-10	473799	0.014009	6.23e-05	rs2204015	5244	TMEM26	KNOWN	0	302	0	-	-	-
720	10:62049768:G:A	rs10740059	10	62049768	ENSG00000150347	ARID5B	0	G	A	0.585723	0.414277	0.990553	-0.0106367	0.00183243	4.7e-08	6.4e-09	1.1e-09	448010	0.586328	0.413672	-0.0112571	0.00183367	8.3e-10	473593	-0.0183021	6.15e-05	rs10740059	0	ARID5B	KNOWN	0	302	0	-	YES	-
721	10:63696073:A:C	rs1255471	10	63696073	ENSG00000165476	REEP3	70945	A	C	0.433384	0.433384	0.995918	-0.0106454	0.00181422	4.2e-06	4.4e-09	2.8e-09	448010	0.42985	0.42985	-0.010939	0.00181487	1.67e-09	477421	0.000178943	5.87e-05	rs1272351	935	REEP3	KNOWN	0	303	0	-	-	-
722	10:70728483:G:T	rs4747090	10	70728483	ENSG00000138316	ADAMTS14	0	G	T	0.858356	0.141644	0.998116	-0.0163512	0.00257304	8.3e-08	2.1e-10	2.5e-11	448010	0.857467	0.142533	-0.0168343	0.00257359	6.1e-11	479379	-0.00245801	6.93e-05	rs4747090	0	ADAMTS14	KNOWN	0	304	0	-	-	-
723	10:75861974:C:A	rs1535570	10	75861974	ENSG00000148655	LRMDA	0	C	A	0.438537	0.438537	0.998419	-0.0128543	0.00181025	2e-13	1.2e-12	6e-13	448010	0.438094	0.438094	-0.0124757	0.00181075	5.59e-12	478216	0.00368925	7.66e-05	rs61578783	830	LRMDA	KNOWN	0	305	0	-	-	-
724	10:76105427:G:T	rs7899083	10	76105427	ENSG00000148655	LRMDA	0	G	T	0.490606	0.490606	0.977282	-0.0112694	0.00181659	8.6e-06	5.5e-10	1.3e-10	448010	0.489907	0.489907	-0.0117535	0.00181862	1.03e-10	467884	0.0415815	6.9e-05	rs4745812	8661	LRMDA	KNOWN	0	305	0	-	-	-
725	10:76525616:C:CT	rs11436479	10	76525616	ENSG00000148655	LRMDA	0	C	CT	0.168291	0.168291	0.996031	0.0201694	0.00240201	2.9e-14	4.6e-17	1.8e-17	448010	0.168822	0.168822	0.0211704	0.00240529	1.35e-18	477780	-0.0157657	0.00012578	rs2579753	6341	LRMDA	KNOWN	0	305	0	-	-	-
726	10:77656609:C:T	rs4979905	10	77656609	ENSG00000156113	KCNMA1	18240	C	T	0.819938	0.180062	0.997758	0.0264881	0.00233656	3.1e-25	8.7e-30	2.2e-31	448010	0.820058	0.179942	0.0273598	0.00234767	2.19e-31	478631	0.0580464	0.000220919	rs4979905	0	KCNMA1	KNOWN	0	306	0	-	-	-
727	10:77664763:G:A	rs76544194	10	77664763	ENSG00000156113	KCNMA1	26394	G	A	0.998958	0.001042	0.884427	0.0575321	0.0295678	0.099	0.052	0.039	448010	0.999219	0.000781	0.226814	0.03082	1.85e-13	424050	0.137007	8.03e-05	rs10824560	7620	KCNMA1	KNOWN	0	306	0	-	-	-
728	10:77683152:G:C	rs7084879	10	77683152	ENSG00000156113	KCNMA1	44783	G	C	0.966329	0.033671	0.985846	-0.0141236	0.0049956	0.0028	0.0047	0.01	448010	0.966641	0.033359	-0.24476	0.0109335	5.35e-111	475237	0.882131	0.00386357	rs11002249	4318	KCNMA1	KNOWN	0	306	0	-	-	-
729	10:77692211:C:A	rs4979907	10	77692211	ENSG00000156113	KCNMA1	53842	C	A	0.84285	0.15715	0.998412	0.0205625	0.00246895	3.2e-15	8.2e-17	6.8e-18	448010	0.973775	0.026225	0.128711	0.00535845	1.71e-127	477883	-0.00915489	0.000846127	rs11002249	4741	KCNMA1	KNOWN	0	306	0	-	-	-
730	10:79379378:C:T	rs1463598	10	79379378	ENSG00000165424	ZCCHC24	2948	C	T	0.638664	0.361336	0.996693	-0.0158659	0.00187233	2.4e-14	2.4e-17	3.6e-17	448010	0.63832	0.36168	-0.0156473	0.0018728	6.54e-17	476936	0.00732728	0.00011305	rs1463598	0	ZCCHC24	KNOWN	0	307	0	-	-	-
731	10:80439507:T:A	rs7902460	10	80439507	ENSG00000122378	PRXL2A	2392	T	A	0.425088	0.425088	0.996311	-0.013821	0.00181531	3.8e-12	2.7e-14	2.5e-12	448010	0.42357	0.42357	-0.0138645	0.00181586	2.25e-14	479115	0.00167841	9.39e-05	rs7902460	0	PRXL2A	KNOWN	0	308	0	-	-	-
732	10:86726617:A:G	rs17335168	10	86726617	ENSG00000122367	LDB3	0	A	G	0.92391	0.07609	1	-0.0235699	0.00338539	1e-08	3.3e-12	1.6e-13	448010	0.92439	0.07561	-0.0216451	0.00339541	1.83e-10	478912	0.0113848	6.55e-05	rs4934253	5382	LDB3	KNOWN	0	309	0	-	-	-
733	10:87709196:G:A	rs17173698	10	87709196	ENSG00000198682	PAPSS2	0	G	A	0.975004	0.024996	1	-0.0472584	0.00574427	2.6e-15	1.9e-16	5.1e-16	448010	0.97475	0.02525	-0.0412159	0.00579924	1.18e-12	479807	-0.137737	8.36e-05	rs17173698	0	PAPSS2	KNOWN	0	309	0	YES	YES	YES
734	10:87722114:G:T	rs10887745	10	87722114	ENSG00000198682	PAPSS2	0	G	T	0.575226	0.424774	0.986245	0.0156878	0.00182689	2.7e-15	8.9e-18	4.4e-18	448010	0.575239	0.424761	0.0131478	0.00184949	1.17e-12	473135	-0.00498184	8.45e-05	rs10887745	0	PAPSS2	KNOWN	0	309	0	YES	YES	YES
735	10:93161961:T:A	rs6583866	10	93161961	ENSG00000095596	CYP26A1	84076	T	A	0.458125	0.458125	0.98914	0.0141323	0.00181048	4.8e-12	5.9e-15	6.3e-16	448010	0.460279	0.460279	0.014191	0.00181073	4.61e-15	474185	-0.00221045	0.000100057	rs6583866	0	CYP26A1	KNOWN	0	310	0	-	YES	-
736	10:100115087:C:T	rs12780035	10	100115087	ENSG00000120054	CPN1	33218	C	T	0.623026	0.376974	0.99371	-0.00799649	0.00185377	8.7e-05	1.6e-05	6.4e-06	448010	0.624156	0.375844	-0.0129685	0.00189018	6.84e-12	478110	-0.170586	7.89e-05	rs12776318	6167	CPN1	KNOWN	0	311	0	-	-	-
737	10:100130207:C:T	rs72840032	10	100130207	ENSG00000107566	ERLIN1	19888	C	T	0.955033	0.044967	0.985962	-0.0287928	0.00435952	4.1e-10	4e-11	2.4e-11	448010	0.955233	0.044767	-0.0370354	0.00443399	6.68e-17	472764	0.0514464	0.000117309	rs72840032	0	ERLIN1	KNOWN	0	311	0	-	YES	YES
738	10:100315722:G:A	rs603424	10	100315722	ENSG00000107593	PKD2L1	0	G	A	0.827232	0.172768	1	0.0297769	0.00238169	3.3e-28	7.2e-36	1.8e-37	448010	0.82685	0.17315	0.0323298	0.00239664	1.8e-41	475850	-0.00393832	0.000299285	rs603424	0	PKD2L1	KNOWN	0	311	0	-	-	-
739	10:101692045:C:G	rs149053406	10	101692045	ENSG00000107829	FBXW4	0	C	G	0.968875	0.031125	0.989524	-0.0335726	0.00519122	1e-06	1e-10	3.2e-11	448010	0.969764	0.030236	-0.0340923	0.0051923	5.17e-11	474810	-0.0093885	6.82e-05	rs149053406	0	FBXW4	KNOWN	0	312	0	-	-	-
740	10:110483192:T:G	rs11195154	10	110483192	ENSG00000138166	DUSP5	14716	T	G	0.828043	0.171957	0.998241	-0.0217434	0.00238068	9.6e-14	6.6e-20	2.5e-20	448010	0.829942	0.170058	-0.0217637	0.00238112	6.24e-20	478105	0.00987866	0.000133703	rs11195154	0	DUSP5	KNOWN	0	313	0	-	-	-
741	10:112624555:A:T	rs7076446	10	112624555	ENSG00000151532	VTI1A	0	A	T	0.349951	0.349951	0.994942	-0.0125741	0.00188663	6.2e-11	2.6e-11	1.3e-11	448010	0.34874	0.34874	-0.0122717	0.00188685	7.83e-11	476548	0.00322728	6.84e-05	rs4918760	8049	VTI1A	KNOWN	0	314	0	-	-	-
742	10:112962862:G:A	rs11196170	10	112962862	ENSG00000148737	TCF7L2	0	G	A	0.786548	0.213452	0.972844	0.0287319	0.00221859	3.8e-30	2.3e-38	9.2e-41	448010	0.792287	0.207713	0.0292419	0.00221973	1.24e-39	466808	-0.0213945	0.000281441	rs11196170	0	TCF7L2	KNOWN	0	314	0	-	YES	YES
743	10:113349223:G:C	rs10885434	10	113349223	ENSG00000148737	TCF7L2	181545	G	C	0.279212	0.279212	0.991748	0.0208939	0.00200584	7.8e-23	2.1e-25	1.8e-26	448010	0.277915	0.277915	0.0202382	0.00201862	1.17e-23	476476	0.109586	0.000164389	rs10885434	0	TCF7L2	KNOWN	0	314	0	-	YES	YES
744	10:113616892:G:A	rs3127084	10	113616892	ENSG00000197893	NRAP	0	G	A	0.475804	0.475804	0.982754	0.0124717	0.00180783	3.4e-08	5.2e-12	7.8e-13	448010	0.47675	0.47675	0.0107902	0.00181897	2.99e-09	473362	-0.00364065	5.81e-05	rs3127084	0	NRAP	KNOWN	0	314	0	-	-	-
745	10:121904429:C:T	rs7899628	10	121904429	ENSG00000107669	ATE1	0	C	T	0.641083	0.358917	0.993727	-0.0166664	0.00187154	2.4e-17	5.3e-19	1.2e-19	448010	0.642355	0.357645	-0.0132465	0.00190991	4.04e-12	478735	-0.19899	8.06e-05	rs7899628	0	ATE1	KNOWN	0	315	0	-	YES	-
746	10:121934789:AGTTATAAAC:A	rs142864615	10	121934789	ENSG00000107669	ATE1	5988	AGTTATAAAC	A	0.914253	0.085747	0.998536	0.0308722	0.00320379	3.8e-17	5.6e-22	2.3e-22	448010	0.913976	0.086024	0.0265627	0.00326967	4.51e-16	479487	-0.0124225	0.00011095	rs56782495	3606	ATE1	KNOWN	0	315	0	-	YES	-
747	10:122268626:A:G	rs10749452	10	122268626	ENSG00000138152	BTBD16	2671	A	G	0.470265	0.470265	0.998739	0.0163821	0.00179754	2.9e-14	8e-20	5.9e-22	448010	0.470492	0.470492	0.0166518	0.00179794	2.01e-20	479336	0.00228381	0.000138158	rs10749452	0	BTBD16	KNOWN	0	315	0	-	-	-
748	10:124795986:G:A	rs61872090	10	124795986	ENSG00000203791	EEF1AKMT2	4099	G	A	0.378437	0.378437	0.998329	-0.012228	0.00184976	1.1e-06	3.8e-11	7.6e-13	448010	0.379601	0.379601	-0.0123395	0.00184992	2.55e-11	479430	0.00202647	7.17e-05	rs61872090	0	EEF1AKMT2	KNOWN	0	316	0	-	-	-
749	10:126262329:T:C	rs7090615	10	126262329	ENSG00000148848	ADAM12	0	T	C	0.381301	0.381301	0.987603	-0.0140432	0.00185522	2.7e-14	3.7e-14	1.8e-15	448010	0.378939	0.378939	-0.0144958	0.00185555	5.62e-15	475208	0.00454427	9.89e-05	rs7090615	0	ADAM12	KNOWN	0	317	0	-	-	-
750	10:129515560:C:T	rs7477105	10	129515560	ENSG00000170430	MGMT	0	C	T	0.67123	0.32877	0.98795	0.018567	0.00192036	1.1e-16	4.1e-22	1.1e-23	448010	0.67077	0.32923	0.0185128	0.00192062	5.47e-22	474089	-0.00257554	0.000151373	rs12254582	34033	MGMT	KNOWN	0	318	0	-	-	-
751	10:132645884:A:G	rs1133400	10	132645884	ENSG00000068383	INPP5A	0	A	G	0.780344	0.219656	1	-0.0292917	0.00216594	3.8e-32	1.1e-41	1.4e-44	448010	0.78185	0.21815	-0.0295631	0.00216661	2.17e-42	479718	0	0.000298132	rs1133400	0	INPP5A	KNOWN	0	319	0	-	-	-
752	11:1461887:G:GTC	rs4046908	11	1461887	ENSG00000174672	BRSK2	0	G	GTC	0.196227	0.196227	0.995152	0.0130229	0.00226072	3.4e-08	8.4e-09	2.3e-08	448010	0.198381	0.198381	0.0134712	0.00226109	2.56e-09	478694	-0.0161453	5.77e-05	rs10835060	5026	MOB2	KNOWN	0	320	0	-	-	-
753	11:8878847:C:T	rs2653559	11	8878847	ENSG00000166444	DENND2B	0	C	T	0.834485	0.165515	0.996704	0.0292629	0.00241089	3.5e-29	6.7e-34	1.6e-36	448010	0.833383	0.166617	0.0302151	0.00241177	5.24e-36	480541	-0.00621128	0.000253537	rs2653559	0	DENND2B	KNOWN	0	321	0	-	-	-
754	11:10900486:A:C	rs16908520	11	10900486	ENSG00000236287	ZBED5	41690	A	C	0.81421	0.18579	0.968531	0.0186766	0.00233328	3.5e-12	1.2e-15	1.2e-17	448010	0.820051	0.179949	0.019636	0.00233381	3.97e-17	468514	-0.00739719	0.000113796	rs16908520	0	ZBED5	KNOWN	0	322	0	-	-	-
755	11:12818429:A:G	rs11601792	11	12818429	ENSG00000187079	TEAD1	0	A	G	0.901084	0.098916	0.977827	0.0194165	0.00303222	3.3e-08	1.5e-10	2.1e-10	448010	0.903594	0.096406	0.019807	0.00303293	6.55e-11	470850	0.00616757	6.84e-05	rs11601792	0	TEAD1	KNOWN	0	323	0	-	YES	-
756	11:15221513:G:A	rs17507577	11	15221513	ENSG00000188487	INSC	0	G	A	0.925328	0.074672	1	-0.0583563	0.00340311	6.4e-54	6.5e-66	2.1e-71	448010	0.92469	0.07531	-0.0548927	0.00342283	7.02e-58	481952	-0.0171936	0.00041967	rs17507577	0	INSC	KNOWN	0	324	0	-	-	-
757	11:15225761:C:A	rs61748861	11	15225761	ENSG00000188487	INSC	0	C	A	0.994363	0.005637	1	-0.0831022	0.0119658	4.2e-10	3.8e-12	4.4e-14	448010	0.9946	0.0054	-0.0991482	0.0119994	1.42e-16	480788	0.0666347	0.000105595	rs61748861	0	INSC	KNOWN	0	324	0	-	-	-
758	11:15417807:T:C	rs4456244	11	15417807	ENSG00000188487	INSC	170599	T	C	0.558484	0.441516	0.991812	0.0177506	0.00180935	1.2e-16	1e-22	7.8e-24	448010	0.557244	0.442756	0.0168478	0.00182415	2.56e-20	477952	-0.0116548	0.000140064	rs4456244	0	INSC	KNOWN	0	324	0	-	-	-
759	11:15743913:G:C	rs11023703	11	15743913	ENSG00000110693	SOX6	222537	G	C	0.884433	0.115567	0.96932	0.0161266	0.00283866	7.6e-07	1.3e-08	2.2e-09	448010	0.88694	0.11306	0.0232041	0.00289298	1.05e-15	468510	-0.0647408	0.000107985	rs11023703	0	SOX6	KNOWN	0	324	0	-	YES	-
760	11:15793493:G:C	rs11023719	11	15793493	ENSG00000110693	SOX6	172957	G	C	0.969418	0.030582	0.994816	-0.0514062	0.00520923	8.1e-16	5.7e-23	1.8e-22	448010	0.969148	0.030852	-0.0441497	0.00523543	3.37e-17	479581	-0.0203732	0.000116563	rs11023719	0	SOX6	KNOWN	0	324	0	-	YES	-
761	11:15828758:G:T	rs61171454	11	15828758	ENSG00000110693	SOX6	137692	G	T	0.978069	0.021931	0.959764	0.0532752	0.00618459	1.2e-16	7e-18	4.1e-19	448010	0.978691	0.021309	0.0531689	0.00621773	1.22e-17	470279	-0.0569056	0.000117911	rs61171454	0	SOX6	KNOWN	0	324	0	-	YES	-
762	11:15882713:T:C	rs11023759	11	15882713	ENSG00000110693	SOX6	83737	T	C	0.86146	0.13854	1	0.0221603	0.00259231	3.4e-14	1.2e-17	4.6e-17	448010	0.86097	0.13903	0.0249968	0.00264116	2.95e-21	481087	-0.0559434	0.000149588	rs11023759	0	SOX6	KNOWN	0	324	0	-	YES	-
763	11:16195328:T:C	rs113150176	11	16195328	ENSG00000110693	SOX6	0	T	C	0.96279	0.03721	1	-0.0353152	0.00473621	4.5e-11	8.9e-14	1.5e-14	448010	0.96172	0.03828	-0.0331221	0.00475154	3.15e-12	480143	0.027626	8.08e-05	rs113150176	0	SOX6	KNOWN	0	324	0	-	YES	-
764	11:16250288:C:CTT	rs2030290	11	16250288	ENSG00000110693	SOX6	0	C	CTT	0.205925	0.205925	0.995986	0.020441	0.00221723	5.5e-17	3e-20	7.9e-21	448010	0.205063	0.205063	0.01965	0.00225779	3.23e-18	479960	0.115709	0.000125885	rs766368749	0	SOX6	KNOWN	0	324	0	-	YES	-
765	11:16598650:T:TAAA	rs71455890	11	16598650	ENSG00000110693	SOX6	0	T	TAAA	0.822601	0.177399	0.98538	0.0277796	0.00235919	3e-23	5.2e-32	9e-33	448010	0.827031	0.172969	0.0166358	0.00248844	2.31e-11	474986	0.288811	7.92e-05	rs56074687	8722	SOX6	KNOWN	0	324	0	-	YES	-
766	11:16650802:GA:G	rs56928337	11	16650802	ENSG00000110693	SOX6	0	GA	G	0.289057	0.289057	0.990804	0.0265476	0.00198538	1.1e-31	8.9e-41	6e-42	448010	0.288576	0.288576	0.0246939	0.00209115	3.52e-32	476218	0	0.000250379	rs56928337	0	SOX6	KNOWN	0	324	0	-	YES	-
767	11:27264045:TTAG:T	rs56377122	11	27264045	ENSG00000109881	CCDC34	66783	TTAG	T	0.358806	0.358806	0.991804	0.0467583	0.00187584	7.7e-113	3.8e-137	1.8e-149	448010	0.359212	0.359212	0.0462599	0.00197951	8.77e-121	476066	0.215313	0.000985155	rs11029901	1516	CCDC34	KNOWN	0	325	0	-	-	-
768	11:27307597:G:A	rs80040580	11	27307597	ENSG00000109881	CCDC34	23231	G	A	0.91901	0.08099	0.989088	0.0481159	0.00329878	3.9e-35	3.5e-48	1.1e-55	448010	0.920708	0.079292	0.0218714	0.00348601	3.52e-10	476235	-0.194247	6.98e-05	rs80040580	0	CCDC34	KNOWN	0	325	0	-	-	-
769	11:27350692:T:C	rs10835169	11	27350692	ENSG00000109881	CCDC34	0	T	C	0.633287	0.366713	1	-0.0135608	0.0018599	6.8e-11	3.1e-13	6.4e-14	448010	0.63361	0.36639	-0.0195715	0.00194815	9.55e-24	480308	0.111591	0.000177846	rs10835169	0	CCDC34	KNOWN	0	325	0	-	-	-
770	11:27492659:T:C	rs12787251	11	27492659	ENSG00000148943	LIN7C	1760	T	C	0.93084	0.06916	0.971537	0.0337618	0.00357747	2.9e-19	3.8e-21	6e-23	448010	0.932922	0.067078	0.0226486	0.00364259	5.04e-10	468284	-0.00161244	6.42e-05	rs12787251	0	LIN7C	KNOWN	0	325	0	-	-	-
771	11:29142565:T:G	rs3912827	11	29142565	ENSG00000169519	METTL15	615524	T	G	0.866886	0.133114	0.999396	0.0166994	0.00263495	2.3e-09	2.3e-10	3.4e-10	448010	0.867335	0.132665	0.0199254	0.00263911	4.35e-14	481623	0.0129395	9.14e-05	rs10835489	4172	METTL15	KNOWN	0	326	0	-	-	-
772	11:30351271:C:T	rs74331022	11	30351271	ENSG00000152219	ARL14EP	13048	C	T	0.847767	0.152233	1	0.0183933	0.00249237	1e-12	1.6e-13	7e-13	448010	0.84766	0.15234	0.0193711	0.00250125	9.59e-15	481299	-0.0808559	9.69e-05	rs74331022	0	ARL14EP	KNOWN	0	327	0	-	-	-
773	11:30856377:T:C	rs382603	11	30856377	ENSG00000170959	DCDC1	0	T	C	0.333972	0.333972	0.983566	0.0129473	0.00191314	2.9e-09	1.3e-11	7.8e-14	448010	0.332526	0.332526	0.0142936	0.00192004	9.74e-14	473954	0.0208598	9.07e-05	rs382603	0	DCDC1	KNOWN	0	327	0	-	-	-
774	11:33114521:T:C	rs72904932	11	33114521	ENSG00000176102	CSTF3	0	T	C	0.971185	0.028815	0.986113	0.0325054	0.0053877	7.6e-08	1.6e-09	2.6e-09	448010	0.971972	0.028028	0.0322124	0.00538938	2.27e-09	475022	0.00386847	5.65e-05	rs72904932	0	CSTF3	KNOWN	0	328	0	-	-	-
775	11:35075751:A:T	rs2732536	11	35075751	ENSG00000110435	PDHX	55160	A	T	0.465164	0.465164	0.994455	-0.0275276	0.00179902	4.2e-44	7.5e-53	6.3e-57	448010	0.463411	0.463411	-0.0274885	0.00179956	1.12e-52	479030	0	0.000375786	rs387619	895	PDHX	KNOWN	0	329	0	-	-	-
776	11:46346692:C:T	rs140216308	11	46346692	ENSG00000149091	DGKZ	0	C	T	0.990144	0.009856	0.945819	0.0240165	0.00927755	0.017	0.0096	0.011	448010	0.99123	0.00877	0.0854956	0.0100426	1.69e-17	459412	0.0694986	0.000127084	rs34406563	30674	DGKZ	KNOWN	0	330	0	-	YES	-
777	11:46877220:T:C	rs6485702	11	46877220	ENSG00000134569	LRP4	0	T	C	0.339441	0.339441	1	0.0350955	0.00189191	6.8e-61	8.1e-77	9.2e-84	448010	0.33881	0.33881	0.0341576	0.00192568	2.14e-70	480492	-0.0245009	0.000522742	rs6485702	0	LRP4	KNOWN	0	330	0	YES	YES	YES
778	11:47910185:G:A	rs112396704	11	47910185	ENSG00000030066	NUP160	61630	G	A	0.893731	0.106269	0.971005	-0.0205491	0.0029181	2.7e-10	1.9e-12	2.7e-12	448010	0.997184	0.002816	-0.0208925	0.0029224	8.74e-13	477106	-0.0194208	2.45e-06	rs141016381	18060	NUP160	KNOWN	0	331	0	-	-	-
779	11:48159159:G:T	rs7950533	11	48159159	ENSG00000149177	PTPRJ	0	G	T	0.882144	0.117856	0.991762	0.0202336	0.00278799	5.5e-11	3.9e-13	3.4e-15	448010	0.882318	0.117682	0.0297699	0.00329116	1.49e-19	477477	0.462705	0.000184043	rs7117516	82215	PTPRJ	KNOWN	0	331	0	-	-	-
780	11:50141152:G:A	rs112193411	11	50141152	ENSG00000221954	OR4C12	158617	G	A	0.977749	0.022251	0.769669	-0.0404174	0.00694414	2.7e-08	5.9e-09	3.8e-09	448010	0.938384	0.061616	-0.230122	0.0119421	9.62e-83	367807	0.780426	0.00612379	rs113221947	146633	OR4C12	KNOWN	0	332	0	-	-	-
781	11:55240192:TTTC:T	rs567306079	11	55240192	ENSG00000150244	TRIM48	21964	TTTC	T	0.944567	0.055433	0.897881	0.0130073	0.00412414	0.00093	0.0016	0.00079	448010	0.961229	0.038771	0.0665094	0.00606168	5.2e-28	433307	-0.0615	0.000329708	rs77584654	87534	OR4A16	KNOWN	0	333	0	-	-	-
782	11:56484036:GAATCAGACTGATTTGATTAT:G	rs593155	11	56484036	ENSG00000181371	OR5M8	6400	GAATCAGACTGATTTGATTAT	G	0.768402	0.231598	0.994812	-0.00717828	0.0021274	0.00015	0.00074	0.0075	448010	0.769385	0.230615	-0.0157567	0.00225235	2.64e-12	479118	-0.0791029	8.81e-05	rs11606791	249815	OR9G4	KNOWN	0	334	0	-	-	-
783	11:56894508:G:A	rs10792065	11	56894508	ENSG00000181273	OR5AK2	94407	G	A	0.93965	0.06035	0.955672	0.0169395	0.00383325	3e-06	9.9e-06	2.1e-05	448010	0.943103	0.056897	0.0479366	0.00450819	2.09e-26	463103	-0.0434767	0.000246611	rs183430607	32521	OR5AK2	KNOWN	0	334	0	-	-	-
784	11:57345737:G:C	rs34555300	11	57345737	ENSG00000109991	P2RX3	0	G	C	0.959002	0.040998	1	-0.0300481	0.00451604	6.9e-10	2.9e-11	2.2e-11	448010	0.95989	0.04011	-0.0312616	0.00453503	5.45e-12	481212	-0.00645655	7.53e-05	rs71470264	55574	TNKS1BP1	KNOWN	0	334	0	-	-	-
785	11:57716610:G:A	rs560726332	11	57716610	ENSG00000288534	-	0	G	A	0.944005	0.055995	0.972316	0.0240516	0.00395159	5.5e-08	1.2e-09	6.3e-10	448010	0.948688	0.051312	0.0232037	0.00395837	4.58e-09	467490	-0.00289354	5.24e-05	rs559693545	34439	NA	KNOWN	0	334	0	-	-	-
786	11:57751049:C:T	rs559693545	11	57751049	ENSG00000288534	-	0	C	T	0.995888	0.004112	0.391609	-0.160805	0.0223208	1.5e-12	5.8e-13	2.1e-13	448010	0.999682	0.000318	-0.143873	0.0225188	1.67e-10	189092	0.191047	1.32e-05	rs559693545	0	NA	KNOWN	0	334	0	-	-	-
787	11:58070310:C:G	rs182520357	11	58070310	ENSG00000186509	OR9Q1	0	C	G	0.98422	0.01578	0.838996	-0.0676118	0.00783917	5.8e-15	6.4e-18	3.5e-18	448010	0.991406	0.008594	-0.0563595	0.00791945	1.11e-12	404255	-0.0178605	5.41e-05	rs559693545	319261	NA	KNOWN	0	334	0	-	-	-
788	11:59153019:C:G	rs116918730	11	59153019	ENSG00000166801	FAM111A	0	C	G	0.954565	0.045435	1	0.0410254	0.00430088	1.7e-17	1.4e-21	1.5e-21	448010	0.95538	0.04462	0.0386742	0.0043127	3.03e-19	480929	-0.00887286	0.00012752	rs116918730	0	FAM111A	KNOWN	0	335	0	YES	YES	-
789	11:59807246:T:C	rs535536840	11	59807246	ENSG00000166902	MRPL16	0	T	C	0.995952	0.004048	0.617885	-0.117456	0.0179034	5.1e-10	5.4e-11	1.2e-11	448010	0.998538	0.001462	-0.107078	0.0179226	2.31e-09	298581	-0.0317593	3.35e-05	rs17154511	250866	MS4A3	KNOWN	0	335	0	-	-	-
790	11:60180901:C:G	rs17602572	11	60180901	ENSG00000110077	MS4A6A	0	C	G	0.594023	0.405977	0.995568	0.0265564	0.00182812	8.3e-37	8.2e-48	1.6e-51	448010	0.594369	0.405631	0.0249335	0.00183276	3.77e-42	478595	-0.000999627	0.000299767	rs17602572	0	MS4A6A	KNOWN	0	335	0	-	-	-
791	11:61824524:GAA:G	rs57668028	11	61824524	ENSG00000134824	FADS2	0	GAA	G	0.691323	0.308677	0.98815	-0.0169397	0.00195095	5.5e-15	3.9e-18	1.4e-17	448010	0.694732	0.305268	-0.0180282	0.00195297	2.68e-20	475037	0.00609795	0.000137858	rs174574	8346	FADS2	KNOWN	0	336	0	-	-	-
792	11:62398853:C:T	rs10792352	11	62398853	ENSG00000162174	ASRGL1	5441	C	T	0.294278	0.294278	1	-0.00747411	0.00196356	0.0014	0.00014	4.6e-05	448010	0.29274	0.29274	-0.0118505	0.00197341	1.91e-09	481927	0.0896696	5.82e-05	rs10792352	0	ASRGL1	KNOWN	0	336	0	-	-	-
793	11:62433767:T:C	rs117111740	11	62433767	ENSG00000124942	AHNAK	0	T	C	0.973229	0.026771	0.962204	0.112159	0.0056598	4.1e-74	2.1e-87	5.8e-89	448010	0.975365	0.024635	0.120187	0.00570662	1.82e-98	461980	-0.0783608	0.000694168	rs117111740	0	AHNAK	KNOWN	0	336	0	-	-	-
794	11:62551058:C:A	rs17773169	11	62551058	ENSG00000124942	AHNAK	0	C	A	0.617734	0.382266	0.99854	0.0119167	0.00184513	3.5e-07	1.1e-10	1.1e-11	448010	0.616219	0.383781	0.0145704	0.0018534	3.8e-15	479971	0.0166818	0.000100413	rs17773169	0	AHNAK	KNOWN	0	336	0	-	-	-
795	11:64279169:C:T	rs11231740	11	64279169	ENSG00000002330	BAD	0	C	T	0.520552	0.479448	1	0.0131487	0.0017926	2.6e-11	2.2e-13	1.6e-12	448010	0.52192	0.47808	0.0122784	0.00179493	7.89e-12	481120	-0.0407944	7.52e-05	rs11231740	0	BAD	KNOWN	0	337	0	-	-	-
796	11:65547359:A:T	rs58621819	11	65547359	ENSG00000168056	LTBP3	0	A	T	0.782632	0.217368	0.997521	-0.0251856	0.00217751	1.4e-22	6.1e-31	4.3e-33	448010	0.784555	0.215445	-0.0236288	0.00228544	4.7e-25	478276	0.162397	0.000188744	rs58621819	0	LTBP3	KNOWN	0	338	0	YES	YES	YES
797	11:65623014:A:C	rs1151490	11	65623014	ENSG00000197136	PCNX3	0	A	C	0.424587	0.424587	1	0.0159986	0.00180973	2.3e-14	9.5e-19	2.2e-20	448010	0.42294	0.42294	0.015575	0.00188492	1.42e-16	482203	-0.177132	0.000118409	rs1151490	0	PCNX3	KNOWN	0	338	0	-	-	-
798	11:65706327:C:A	rs10750766	11	65706327	ENSG00000172977	KAT5	5670	C	A	0.289914	0.289914	0.995593	-0.0249053	0.00197722	7.1e-28	2.2e-36	2.2e-37	448010	0.288819	0.288819	-0.0173004	0.00207798	8.39e-17	479336	-0.0124372	0.000122956	rs10750766	0	KAT5	KNOWN	0	338	0	-	-	-
799	11:68041801:C:T	rs36027301	11	68041801	ENSG00000110719	TCIRG1	0	C	T	0.941501	0.058499	1	-0.0293159	0.00382002	9.8e-13	1.7e-14	3.1e-14	448010	0.94043	0.05957	-0.0260688	0.00384665	1.23e-11	480087	-0.0582071	7.61e-05	rs36027301	0	TCIRG1	KNOWN	0	339	0	YES	YES	YES
800	11:68094295:A:G	rs78361815	11	68094295	ENSG00000110721	CHKA	0	A	G	0.942058	0.057942	0.937395	0.014811	0.00394181	3.8e-05	0.00017	5.6e-05	448010	0.948098	0.051902	0.0247207	0.00397833	5.17e-10	454986	-0.0089779	6.01e-05	rs140191063	46819	TCIRG1	KNOWN	0	339	0	-	-	-
801	11:68106914:C:T	rs533680779	11	68106914	ENSG00000110721	CHKA	0	C	T	0.997872	0.002128	0.956956	-0.108073	0.0198832	0.00011	5.5e-08	9.6e-09	448010	0.998069	0.001931	-0.11928	0.0199287	2.16e-09	459650	-0.00245623	5.48e-05	rs140191063	59438	TCIRG1	KNOWN	0	339	0	-	-	-
802	11:68136878:TCAAAA:T	rs558327923	11	68136878	ENSG00000110721	CHKA	15434	TCAAAA	T	0.99675	0.00325	0.655855	0.235525	0.0193427	6.5e-25	4.2e-34	8.2e-38	448010	0.999223	0.000777	0.186858	0.0196263	1.72e-21	318250	0.202835	5.42e-05	rs555636223	47437	KMT5B	KNOWN	0	339	0	-	-	-
803	11:68332154:G:A	rs61887821	11	68332154	ENSG00000162337	LRP5	0	G	A	0.994248	0.005752	0.974581	0.207704	0.0119647	3.3e-50	1.7e-67	3.6e-72	448010	0.994455	0.005545	0.198518	0.0121583	6.26e-60	471063	-0.0031922	0.000434627	rs61887821	0	LRP5	KNOWN	0	339	0	YES	YES	YES
804	11:68389874:T:A	rs141889567	11	68389874	ENSG00000162337	LRP5	0	T	A	0.998936	0.001064	0.659576	0.23787	0.033655	3.2e-10	1.6e-12	8.9e-14	448010	0.999529	0.000471	0.24708	0.0336669	2.15e-13	320500	-0.00790088	5.75e-05	rs141889567	0	LRP5	KNOWN	0	339	0	YES	YES	YES
805	11:68406721:G:A	rs4988321	11	68406721	ENSG00000162337	LRP5	0	G	A	0.948444	0.051556	1	0.0788755	0.00405151	7.9e-69	2e-84	1.8e-93	448010	0.94821	0.05179	0.0568467	0.00432974	2.24e-39	480404	0.349815	0.000317388	rs4988321	0	LRP5	KNOWN	0	339	0	YES	YES	YES
806	11:68466976:A:AACCTT	rs79365993	11	68466976	ENSG00000110075	PPP6R3	0	A	AACCTT	0.723403	0.276597	0.989363	0.0420719	0.00200828	4.6e-80	1.9e-97	1e-104	448010	0.725416	0.274584	0.0348776	0.00216655	2.63e-58	477748	0.00940425	0.000484602	rs762246412	10695	PPP6R3	KNOWN	0	339	0	-	-	-
807	11:69087895:G:A	rs3829241	11	69087895	ENSG00000162341	TPCN2	0	G	A	0.597835	0.402165	1	-0.0308106	0.00182575	4.6e-54	6.8e-64	2e-68	448010	0.59794	0.40206	-0.0298695	0.00182908	6.01e-60	481226	0.000997055	0.000428977	rs3829241	0	TPCN2	KNOWN	0	339	0	-	-	-
808	11:72635252:C:A	rs151449	11	72635252	ENSG00000186642	PDE2A	0	C	A	0.327063	0.327063	0.990932	-0.0109973	0.00191746	5e-06	9.7e-09	4.3e-09	448010	0.326712	0.326712	-0.0112071	0.00191787	5.11e-09	476854	0.00792511	5.53e-05	rs151449	0	PDE2A	KNOWN	0	340	0	-	-	-
809	11:73598494:CCACA:C	rs4944843	11	73598494	ENSG00000054965	FAM168A	305	CCACA	C	0.166415	0.166415	0.999391	-0.014934	0.0024039	2.1e-07	5.2e-10	1.1e-10	448010	0.165113	0.165113	-0.014989	0.00240426	4.54e-10	481353	0	6.19e-05	rs1145656	3680	FAM168A	KNOWN	0	340	0	-	-	-
810	11:86942946:G:A	rs149504726	11	86942946	ENSG00000150687	PRSS23	0	G	A	0.993342	0.006658	0.907189	-0.154497	0.0115339	2.5e-33	6.5e-41	2.4e-43	448010	0.99455	0.00545	-0.18037	0.0116664	6.4e-54	438431	-0.00364728	0.000352681	rs149504726	0	PRSS23	KNOWN	0	341	0	-	-	-
811	11:86954667:G:A	rs72963450	11	86954667	ENSG00000174804	FZD4	0	G	A	0.996535	0.003465	0.792361	0.0954549	0.0171031	4.8e-05	2.4e-08	4.5e-08	448010	0.997979	0.002021	0.107705	0.017111	3.08e-10	382026	-0.00689154	4.68e-05	rs149504726	11721	PRSS23	KNOWN	0	341	0	-	-	-
812	11:87020160:T:C	rs147184600	11	87020160	ENSG00000166575	TMEM135	17685	T	C	0.971896	0.028104	0.941674	-0.0340871	0.00557117	1.6e-08	9.4e-10	1.1e-08	448010	0.975769	0.024231	-0.0637491	0.00774936	1.93e-16	455153	0.781358	0.000192175	rs921874	7198	TMEM135	KNOWN	0	341	0	-	-	-
813	11:87035181:A:T	rs75884404	11	87035181	ENSG00000166575	TMEM135	2664	A	T	0.936874	0.063126	0.707607	0.0207252	0.0044443	1.7e-06	3.1e-06	3.4e-07	448010	0.968906	0.031094	0.0895962	0.00615457	5.22e-48	330331	0.547219	0.00048369	rs921874	22219	TMEM135	KNOWN	0	341	0	-	-	-
814	11:87043045:TC:T	rs1272797038	11	87043045	ENSG00000166575	TMEM135	0	TC	T	0.901341	0.098659	0.982418	0.00326405	0.00302426	0.24	0.28	0.17	448010	0.904094	0.095906	-0.0254708	0.00368629	4.86e-12	474470	0.195195	0.000112506	rs921874	30083	TMEM135	KNOWN	0	341	0	-	-	-
815	11:87170326:T:TC	rs34575204	11	87170326	ENSG00000166575	TMEM135	0	T	TC	0.686491	0.313509	0.999437	0.0673174	0.00192891	2.5e-221	7.6e-267	2.4e-277	448010	0.686162	0.313838	0.0709143	0.00206379	9.57e-259	480691	-0.188143	0.00216586	rs34575204	0	TMEM135	KNOWN	0	341	0	-	-	-
816	11:87191657:C:T	rs74939910	11	87191657	ENSG00000166575	TMEM135	0	C	T	0.923417	0.076583	0.980425	-0.0567377	0.0033962	6e-46	1.2e-62	1.4e-66	448010	0.926626	0.073374	-0.0363476	0.00346074	8.38e-26	472826	0.00102984	0.00017965	rs75937733	2322	TMEM135	KNOWN	0	341	0	-	-	-
817	11:91791377:T:C	rs4589253	11	91791377	ENSG00000165323	FAT3	433442	T	C	0.601099	0.398901	0.990705	0.0119985	0.00183536	6e-10	6.3e-11	3.3e-12	448010	0.603149	0.396851	0.0114769	0.00183612	4.09e-10	477729	0.0256568	6.31e-05	rs4589253	0	FAT3	KNOWN	0	342	0	-	-	-
818	11:92874700:C:T	rs10765568	11	92874700	ENSG00000165323	FAT3	0	C	T	0.627057	0.372943	0.996463	0.0173586	0.00185583	4.8e-16	8.5e-21	5.6e-22	448010	0.624346	0.375654	0.017026	0.00185684	4.76e-20	479037	0.00566465	0.000135978	rs10765568	0	FAT3	KNOWN	0	343	0	-	-	-
819	11:102106502:C:CTTGTAA	rs113027672	11	102106502	ENSG00000137693	YAP1	3946	C	CTTGTAA	0.542546	0.457454	0.995265	-0.0123611	0.00180265	8.1e-09	7e-12	7.4e-12	448010	0.547108	0.452892	-0.0124547	0.00180277	4.89e-12	478437	0	7.69e-05	rs7931899	2139	YAP1	KNOWN	0	344	0	-	-	-
820	11:112273321:TC:T	rs34550321	11	112273321	ENSG00000150787	PTS	3366	TC	T	0.939807	0.060193	0.957068	0.0500461	0.00384809	5.3e-34	1.1e-38	2e-38	448010	0.941398	0.058602	0.0272937	0.00412428	3.65e-11	460510	0.347726	8.22e-05	rs3819331	44634	PTS	KNOWN	0	345	0	-	-	-
821	11:112338244:C:T	rs1404792	11	112338244	ENSG00000150787	PTS	68289	C	T	0.681189	0.318811	0.998375	0.0209925	0.00192233	1.5e-21	9.2e-28	6.4e-29	448010	0.678506	0.321494	0.0122051	0.00204861	2.56e-09	480739	0.0826224	6.5e-05	rs4542449	449	PTS	KNOWN	0	345	0	-	-	-
822	11:112566284:A:G	rs7121746	11	112566284	ENSG00000150787	PTS	296329	A	G	0.413299	0.413299	0.984393	0.0567571	0.00182995	7.8e-177	3.3e-211	1.2e-225	448010	0.410939	0.410939	0.0542068	0.00185322	4.47e-188	474280	0.0382829	0.00142257	rs7121746	0	PTS	KNOWN	0	345	0	-	-	-
823	11:112965245:G:GA	rs142867225	11	112965245	ENSG00000149294	NCAM1	0	G	GA	0.868232	0.131768	0.986905	0.0192502	0.00266601	1.7e-13	5.2e-13	6.3e-14	448010	0.870447	0.129553	0.0165586	0.00267795	6.28e-10	474523	-0.0524071	6.18e-05	rs11214440	7039	NCAM1	KNOWN	0	345	0	-	-	-
824	11:113162498:A:G	rs17510563	11	113162498	ENSG00000149294	NCAM1	0	A	G	0.906058	0.093942	0.994791	-0.0317645	0.00307653	2.7e-21	5.4e-25	2.4e-27	448010	0.906875	0.093125	-0.0315862	0.003086	1.38e-24	478894	-0.0414243	0.000168515	rs17510563	0	NCAM1	KNOWN	0	345	0	-	-	-
825	11:113185950:C:A	rs17115088	11	113185950	ENSG00000149294	NCAM1	0	C	A	0.981786	0.018214	0.986863	0.0955776	0.00672994	1.4e-37	8.9e-46	3.6e-47	448010	0.981578	0.018422	0.0981289	0.00675117	7.26e-48	476262	-0.00481387	0.000348245	rs17115088	0	NCAM1	KNOWN	0	345	0	-	-	-
826	11:115174130:C:A	rs1048932	11	115174130	ENSG00000182985	CADM1	0	C	A	0.58689	0.41311	1	-0.0347016	0.00181922	3.7e-73	4.1e-81	6.8e-86	448010	0.58828	0.41172	-0.0366664	0.00190553	1.64e-82	480565	0.278158	0.000651257	rs1048932	0	CADM1	KNOWN	0	346	0	-	-	-
827	11:115202851:G:GT	rs45458897	11	115202851	ENSG00000182985	CADM1	0	G	GT	0.940067	0.059933	0.854558	0.011734	0.00409256	0.0044	0.0041	0.009	448010	0.946551	0.053449	0.0361072	0.00449692	9.8e-16	408931	-0.0078971	0.000131917	rs141892754	6794	CADM1	KNOWN	0	346	0	-	-	-
828	11:115209645:G:A	rs141892754	11	115209645	ENSG00000182985	CADM1	0	G	A	0.997392	0.002608	0.808264	0.144235	0.0194958	1.4e-09	1.4e-13	1e-14	448010	0.998495	0.001505	0.128815	0.0195112	4.05e-11	390263	-0.017288	4.99e-05	rs141892754	0	CADM1	KNOWN	0	346	0	-	-	-
829	11:115349535:T:G	rs1013416	11	115349535	ENSG00000182985	CADM1	0	T	G	0.780414	0.219586	0.994711	-0.0134211	0.00216738	1.1e-08	5.9e-10	3.6e-11	448010	0.781716	0.218284	-0.0158438	0.00230241	5.93e-12	479335	0.166376	8.57e-05	rs11215498	17652	CADM1	KNOWN	0	346	0	-	-	-
830	11:115605209:C:A	rs12271964	11	115605209	ENSG00000182985	CADM1	100252	C	A	0.780598	0.219402	0.978641	0.0255933	0.00218431	3.2e-24	1e-31	7.3e-32	448010	0.784499	0.215501	0.0188699	0.00231229	3.33e-16	472119	0.212335	0.000120396	rs12271964	0	CADM1	KNOWN	0	346	0	-	-	-
831	11:115617054:A:G	rs2846894	11	115617054	ENSG00000182985	CADM1	112097	A	G	0.149351	0.149351	0.984807	0.0270419	0.00252497	3e-21	9.2e-27	1.8e-25	448010	0.147964	0.147964	0.0255194	0.00259271	7.36e-23	476320	0.00604585	0.000164204	rs2846894	0	CADM1	KNOWN	0	346	0	-	-	-
832	11:118648282:TTGTG:T	rs34205532	11	118648282	ENSG00000019144	PHLDB1	0	TTGTG	T	0.765105	0.234895	0.98244	0.028392	0.00213102	4.4e-30	1.7e-40	3.7e-43	448010	0.765962	0.234038	0.0288083	0.00213223	1.35e-41	472652	0.00196945	0.000297549	rs10790255	3421	PHLDB1	KNOWN	0	347	0	-	YES	YES
833	11:119107216:A:C	rs6421572	11	119107216	ENSG00000172269	DPAGT1	0	A	C	0.104556	0.104556	0.99046	-0.0181906	0.00293927	5.8e-08	6.1e-10	1.7e-09	448010	0.101772	0.101772	-0.017764	0.00294031	1.53e-09	477060	-0.0077336	5.77e-05	rs6421572	0	DPAGT1	KNOWN	0	347	0	-	-	-
834	11:120329005:G:T	rs111952858	11	120329005	ENSG00000181264	TLCD5	0	G	T	0.787571	0.212429	0.995483	0.0131846	0.00219188	7.5e-09	1.8e-09	7.9e-10	448010	0.788919	0.211081	0.0135031	0.00219268	7.35e-10	480070	0.00538619	6.07e-05	rs111952858	0	TLCD5	KNOWN	0	348	0	-	-	-
835	11:121800782:A:C	rs67575951	11	121800782	ENSG00000137642	SORL1	167019	A	C	0.933081	0.066919	0.988343	0.0276549	0.00360213	2.6e-15	1.6e-14	7e-15	448010	0.932804	0.067196	0.0253394	0.00360514	2.09e-12	476247	-0.025032	8.05e-05	rs67575951	0	SORL1	KNOWN	0	349	0	-	-	-
836	11:121930263:G:A	rs1622638	11	121930263	ENSG00000259571	BLID	185078	G	A	0.604981	0.395019	0.998153	-0.015487	0.00183344	1.5e-16	3e-17	3.2e-17	448010	0.605428	0.394572	-0.0148088	0.00183689	7.51e-16	480304	0.048053	0.000104775	rs1622638	0	BLID	KNOWN	0	349	0	-	-	-
837	11:122049409:A:G	rs12803956	11	122049409	ENSG00000259571	BLID	65932	A	G	0.352114	0.352114	0.99786	-0.0125213	0.00187738	2.5e-09	2.6e-11	2.3e-11	448010	0.351119	0.351119	-0.01159	0.00188037	7.11e-10	479896	-0.0015619	6.12e-05	rs1944461	2954	BLID	KNOWN	0	349	0	-	-	-
838	11:122505579:T:TA	rs34726892	11	122505579	ENSG00000154127	UBASH3B	150144	T	TA	0.124218	0.124218	0.98808	-0.0183923	0.00272573	1.6e-11	1.5e-11	4.8e-11	448010	0.124733	0.124733	-0.0186185	0.00272656	8.58e-12	477404	-0.00468444	7.57e-05	rs7121378	8361	UBASH3B	KNOWN	0	349	0	-	-	-
839	11:123197107:G:A	rs56186519	11	123197107	ENSG00000166250	CLMP	1859	G	A	0.418672	0.418672	0.972403	0.0116854	0.00184197	4.7e-08	2.2e-10	2e-10	448010	0.417173	0.417173	0.0118038	0.00184257	1.49e-10	467279	0.0156662	6.78e-05	rs2155572	160	CLMP	KNOWN	0	349	0	-	-	-
840	11:123546228:G:A	rs7126747	11	123546228	ENSG00000023171	GRAMD1B	0	G	A	0.894212	0.105788	0.997854	-0.0167496	0.00291218	5.2e-06	8.8e-09	1.1e-08	448010	0.894376	0.105624	-0.017579	0.00291347	1.6e-09	480984	0.000159149	5.84e-05	rs7126747	0	GRAMD1B	KNOWN	0	349	0	-	-	-
841	11:125078564:T:C	rs7949048	11	125078564	ENSG00000134955	SLC37A2	0	T	C	0.362327	0.362327	0.995866	0.0135066	0.00186764	6.3e-12	4.8e-13	5.5e-13	448010	0.362976	0.362976	0.0122423	0.00187598	6.76e-11	478786	-0.0875135	6.93e-05	rs7949048	0	SLC37A2	KNOWN	0	350	0	-	-	-
842	11:125195630:C:T	rs10893348	11	125195630	ENSG00000165495	PKNOX2	0	C	T	0.564803	0.435197	0.992254	-0.0155558	0.00181425	1.9e-13	1e-17	4.5e-18	448010	0.563385	0.436615	-0.0149313	0.00182186	2.49e-16	476903	-0.00427451	0.00010968	rs10893348	0	PKNOX2	KNOWN	0	350	0	-	-	-
843	11:125474639:C:T	rs2845847	11	125474639	ENSG00000149557	FEZ1	0	C	T	0.881035	0.118965	0.995828	0.0181525	0.00277223	3.4e-10	5.8e-11	2.6e-11	448010	0.881693	0.118307	0.0169357	0.00277381	1.02e-09	479032	-0.00382229	5.98e-05	rs2845847	0	FEZ1	KNOWN	0	350	0	-	-	-
844	11:128463160:C:T	rs76404385	11	128463160	ENSG00000134954	ETS1	0	C	T	0.916546	0.083454	0.977736	0.0191097	0.00326118	9.3e-09	4.6e-09	1.9e-09	448010	0.918576	0.081424	0.0199318	0.00326195	9.94e-10	474342	0.0144443	5.94e-05	rs12790965	113263	ETS1	KNOWN	0	351	0	-	-	-
845	11:128819737:A:T	rs34839878	11	128819737	ENSG00000151702	FLI1	6470	A	T	0.627634	0.372366	0.969721	-0.0143957	0.0018791	1.7e-11	1.8e-14	4.8e-15	448010	0.631797	0.368203	-0.0145812	0.00187949	8.62e-15	467566	0	9.89e-05	rs34839878	0	FLI1	KNOWN	0	351	0	-	-	-
846	12:480707:CCTG:C	rs139801914	12	480707	ENSG00000139044	B4GALNT3	0	CCTG	C	0.593263	0.406737	0.974452	-0.0240889	0.00184684	1e-33	6.9e-39	6.1e-40	448010	0.595928	0.404072	-0.0251205	0.00184769	4.25e-42	468702	0.00673499	0.000303906	rs745680717	0	B4GALNT3	KNOWN	0	352	0	-	-	-
847	12:1520337:A:G	rs10848507	12	1520337	ENSG00000111186	WNT5B	9555	A	G	0.877978	0.122022	0.992002	0.0267862	0.00275109	3.7e-17	2.1e-22	2.3e-22	448010	0.878153	0.121847	0.0267346	0.00275163	2.58e-22	475835	0.00569069	0.000152955	rs10848507	0	WNT5B	KNOWN	0	353	0	-	YES	YES
848	12:1527963:C:G	rs7959604	12	1527963	ENSG00000111186	WNT5B	1929	C	G	0.924537	0.075463	0.999498	0.0598278	0.003404	8.3e-57	3.8e-69	7.4e-74	448010	0.924232	0.075768	0.0513224	0.00344885	4.38e-50	477041	-0.159647	0.000368902	rs7959604	0	WNT5B	KNOWN	0	353	0	-	YES	YES
849	12:1529048:A:ACCCT	rs79877215	12	1529048	ENSG00000111186	WNT5B	844	A	ACCCT	0.762367	0.237633	0.976694	-0.0379328	0.00213545	2.4e-50	1.4e-70	1.2e-69	448010	0.764584	0.235416	-0.0331419	0.00216355	5.77e-53	466800	-0.000914609	0.000395408	rs144339224	0	WNT5B	KNOWN	0	353	0	-	YES	YES
850	12:2399405:A:G	rs7301013	12	2399405	ENSG00000151067	CACNA1C	0	A	G	0.846379	0.153621	0.997704	-0.0227694	0.00249605	6.6e-18	7.4e-20	6.7e-22	448010	0.847021	0.152979	-0.0224243	0.00249676	2.67e-19	476295	0.00159496	0.000130315	rs7301013	0	CACNA1C	KNOWN	0	353	0	-	YES	-
851	12:2799164:C:A	rs56196860	12	2799164	ENSG00000004478	FKBP4	0	C	A	0.968745	0.031255	1	-0.0330072	0.00516078	4.1e-07	1.6e-10	1.1e-09	448010	0.96849	0.03151	-0.0304842	0.00516572	3.61e-09	478495	-0.039659	5.67e-05	rs56196860	0	FKBP4	KNOWN	0	353	0	-	-	-
852	12:3105857:TCA:T	rs3062079	12	3105857	ENSG00000011105	TSPAN9	0	TCA	T	0.58511	0.41489	0.988371	0.0155577	0.00183239	5.5e-12	2.1e-17	7.3e-19	448010	0.585941	0.414059	0.0146863	0.00183421	1.18e-15	473371	0.00706326	0.000104658	rs10744592	5529	TSPAN9	KNOWN	0	353	0	-	-	-
853	12:4275678:T:G	rs76895963	12	4275678	ENSG00000118971	CCND2	0	T	G	0.979392	0.020608	0.812109	0.0760285	0.00698267	3.9e-25	1.3e-27	3e-30	448010	0.985546	0.014454	0.0792071	0.00698567	8.46e-30	392019	-0.00492819	0.000178741	rs76895963	0	CCND2	KNOWN	0	354	0	-	YES	YES
854	12:6586621:A:G	rs7965883	12	6586621	ENSG00000285238	-	0	A	G	0.820005	0.179995	1	-0.0145289	0.00234264	1.4e-07	5.6e-10	6.7e-10	448010	0.81847	0.18153	-0.014487	0.00234317	6.3e-10	476377	-0.00196467	6.24e-05	rs1639122	15360	NA	KNOWN	0	355	0	-	YES	-
855	12:12175697:AAAAAT:A	rs149122242	12	12175697	ENSG00000121380	BCL2L14	0	AAAAAT	A	0.287594	0.287594	0.987275	0.0201719	0.00199628	1e-18	5.3e-24	3.5e-24	448010	0.28345	0.28345	0.0192487	0.00199884	5.98e-22	472531	0.0498843	0.000150507	rs137926455	33993	BCL2L14	KNOWN	0	356	0	-	-	-
856	12:12267052:A:ACCGCCTCCTAGGGTCGCCG	rs539714231	12	12267052	ENSG00000070018	LRP6	8	A	ACCGCCTCCTAGGGTCGCCG	0.987786	0.012214	0.764813	0.066031	0.00932944	1.2e-10	1.5e-12	8.5e-13	448010	0.99277	0.00723	0.06144	0.00933996	4.76e-11	367437	0.0109006	5.42e-05	rs137926455	57362	BCL2L14	KNOWN	0	356	0	-	YES	YES
857	12:12725049:A:G	rs77216612	12	12725049	ENSG00000178878	APOLD1	869	A	G	0.713779	0.286221	0.996512	-0.0139393	0.00199029	8.4e-11	2.5e-12	1.3e-12	448010	0.714185	0.285815	-0.0148529	0.00199113	8.69e-14	476795	-0.00555373	9.01e-05	rs77216612	0	APOLD1	KNOWN	0	356	0	-	-	-
858	12:13075451:T:G	rs561024707	12	13075451	ENSG00000084444	FAM234B	0	T	G	0.994486	0.005514	0.665497	-0.206054	0.0148717	1e-37	1.2e-43	8.2e-46	448010	0.997742	0.002258	-0.133104	0.0152819	3.04e-18	317999	0.00549512	7.98e-05	rs561024707	0	FAM234B	KNOWN	0	356	0	-	-	-
859	12:13088276:C:T	rs190800821	12	13088276	ENSG00000084444	FAM234B	0	C	T	0.997235	0.002765	0.515265	-0.2284	0.0238123	9.7e-17	8.7e-22	6.9e-24	448010	0.99929	0.00071	-0.167156	0.0239771	3.14e-12	246728	0.0542859	3.96e-05	rs561024707	12825	FAM234B	KNOWN	0	356	0	-	-	-
860	12:13138994:A:G	rs563671869	12	13138994	ENSG00000084444	FAM234B	0	A	G	0.997703	0.002297	0.461135	-0.252247	0.027623	7.8e-14	6.7e-20	2.5e-21	448010	0.999575	0.000425	-0.191005	0.027736	5.72e-12	220601	-0.000270156	3.1e-05	rs76243438	24445	FAM234B	KNOWN	0	356	0	-	-	-
861	12:13174662:C:CATT	rs75432890	12	13174662	ENSG00000134531	EMP1	22062	C	CATT	0.947008	0.052992	0.961501	-0.032589	0.00409365	6.5e-15	1.7e-15	3e-16	448010	0.951236	0.048764	-0.0366688	0.00409713	3.56e-19	458806	-0.0341686	0.000124742	rs75432890	0	EMP1	KNOWN	0	356	0	-	-	-
862	12:13175274:C:T	rs117481343	12	13175274	ENSG00000134531	EMP1	21450	C	T	0.971062	0.028938	0.939911	-0.131326	0.0055227	7.8e-99	5.5e-125	4.7e-134	448010	0.974425	0.025575	-0.115619	0.00572049	7.76e-91	449687	0.00543425	0.000666273	rs117481343	0	EMP1	KNOWN	0	356	0	-	-	-
863	12:14897803:C:G	rs2430689	12	14897803	ENSG00000182993	C12orf60	0	C	G	0.605843	0.394157	0.996621	0.0155649	0.00183887	1.2e-16	2.6e-17	1.6e-18	448010	0.606973	0.393027	0.0160209	0.0018393	3.03e-18	477834	0.00555931	0.00012246	rs2430689	0	C12orf60	KNOWN	0	357	0	-	-	-
864	12:21212203:T:A	rs201210393	12	21212203	ENSG00000134538	SLCO1B1	0	T	A	0.843762	0.156238	0.982944	-0.0173784	0.00249536	8.6e-09	3.3e-12	2.1e-11	448010	0.848932	0.151068	-0.0177814	0.00249596	1.05e-12	470063	0.00274395	8.11e-05	rs201210393	0	SLCO1B1	KNOWN	0	358	0	-	-	-
865	12:24032522:A:C	rs11047219	12	24032522	ENSG00000134532	SOX5	0	A	C	0.911807	0.088193	0.982803	0.0225404	0.00319369	4.8e-11	1.7e-12	1.1e-13	448010	0.914063	0.085937	0.02209	0.00319408	4.65e-12	470441	-0.00544933	7.67e-05	rs76504223	12778	SOX5	KNOWN	0	359	0	-	YES	-
866	12:26076601:CT:C	rs71435690	12	26076601	ENSG00000123094	RASSF8	0	CT	C	0.608578	0.391422	0.972806	-0.0136159	0.00186801	5.3e-11	3.1e-13	4.2e-13	448010	0.612039	0.387961	-0.0129108	0.00187183	5.3e-12	464199	0.0616842	7.92e-05	rs7138742	1850	RASSF8	KNOWN	0	360	0	-	-	-
867	12:26275744:T:C	rs7974900	12	26275744	ENSG00000123096	SSPN	0	T	C	0.263253	0.263253	0.996649	-0.0203816	0.00204234	3.4e-18	1.9e-23	7.4e-26	448010	0.264294	0.264294	-0.0155651	0.00208326	7.93e-14	476909	0.186988	9.42e-05	rs7974900	0	SSPN	KNOWN	0	360	0	-	-	-
868	12:26310049:T:G	rs10842704	12	26310049	ENSG00000123096	SSPN	10759	T	G	0.763962	0.236038	0.995214	-0.0268017	0.00212005	9.1e-27	1.2e-36	2.7e-38	448010	0.764468	0.235532	-0.023765	0.00215909	3.54e-28	475973	-0.0119816	0.000203383	rs10842704	0	SSPN	KNOWN	0	360	0	-	-	-
869	12:28461206:C:G	rs1533142	12	28461206	ENSG00000123106	CCDC91	0	C	G	0.228581	0.228581	0.997298	0.0229509	0.00214384	9.1e-21	9.6e-27	8.3e-29	448010	0.230546	0.230546	0.0212255	0.00215126	5.81e-23	476052	0.0797636	0.00015984	rs1581630	5172	CCDC91	KNOWN	0	361	0	-	-	-
870	12:28950989:A:G	rs11049944	12	28950989	ENSG00000064763	FAR2	198028	A	G	0.84547	0.15453	0.999169	0.022176	0.00248619	2.6e-15	4.7e-19	6.4e-21	448010	0.844644	0.155356	0.02087	0.00249488	6.01e-17	477773	0	0.000114308	rs11049944	0	FAR2	KNOWN	0	361	0	-	-	-
871	12:48099591:G:A	rs10875742	12	48099591	ENSG00000079387	SENP1	0	G	A	0.641397	0.358603	0.99889	0.0148291	0.00187455	1.3e-09	2.6e-15	8.1e-14	448010	0.642096	0.357904	0.0121453	0.00188237	1.1e-10	477400	-0.0546273	6.78e-05	rs192096194	79734	ASB8	KNOWN	0	362	0	-	-	-
872	12:48643269:G:A	rs75728872	12	48643269	ENSG00000139620	KANSL2	9943	G	A	0.986983	0.013017	0.864181	0.0750317	0.00851937	7e-14	1.3e-18	9.6e-21	448010	0.989875	0.010125	0.0624608	0.00855408	2.84e-13	413768	0.0137658	7.82e-05	rs75728872	0	KANSL2	KNOWN	0	362	0	-	-	-
873	12:48940261:G:C	rs708242	12	48940261	ENSG00000272822	-	0	G	C	0.0271746	0.0271746	0.999435	0.0374644	0.00553026	3.8e-08	1.2e-11	3.8e-12	448010	0.02828	0.02828	0.0446058	0.00555281	9.51e-16	477247	0.0143329	0.000109354	rs12829682	15008	NA	KNOWN	0	362	0	-	-	-
874	12:48979627:T:A	rs61758378	12	48979627	ENSG00000125084	WNT1	0	T	A	0.994422	0.005578	1	0.0803879	0.0120513	2.1e-10	2.5e-11	2.5e-11	448010	0.99464	0.00536	0.10264	0.0121237	2.54e-17	478979	-0.0134182	0.00011233	rs61758378	0	WNT1	KNOWN	0	362	0	YES	YES	-
875	12:48985340:G:C	rs78150433	12	48985340	ENSG00000125084	WNT1	2720	G	C	0.97472	0.02528	1	-0.0420734	0.00572807	5.4e-12	2.1e-13	1.1e-14	448010	0.9743	0.0257	-0.0497754	0.00575779	5.39e-18	477256	-0.0181194	0.000124075	rs78150433	0	WNT1	KNOWN	0	362	0	YES	YES	-
876	12:48985754:G:T	rs118115924	12	48985754	ENSG00000125084	WNT1	3134	G	T	0.988274	0.011726	1	0.199087	0.0083376	3.4e-98	5.2e-126	5.9e-132	448010	0.98807	0.01193	0.191629	0.00870142	1.75e-107	478462	0.15716	0.000865726	rs118115924	0	WNT1	KNOWN	0	362	0	YES	YES	-
877	12:48991896:C:T	rs10875906	12	48991896	ENSG00000181418	DDN	3254	C	T	0.72303	0.27697	0.970802	-0.0269626	0.00203606	9.1e-34	5e-40	1.8e-42	448010	0.728926	0.271074	-0.0387671	0.00208987	8.15e-77	464665	0.0407661	0.00059392	rs10875906	0	DDN	KNOWN	0	362	0	-	-	-
878	12:49189102:C:T	rs559919161	12	49189102	ENSG00000167553	TUBA1C	0	C	T	0.997703	0.002297	0.612093	0.322853	0.0239218	1.7e-32	1.6e-41	8.4e-39	448010	0.999091	0.000909	0.19041	0.0246905	1.24e-14	294073	0.172526	6.59e-05	rs113543437	69846	TUBA1C	KNOWN	0	362	0	-	-	-
879	12:49687060:T:A	rs529326509	12	49687060	ENSG00000161791	FMNL3	0	T	A	0.997301	0.002699	0.477589	0.320459	0.0250394	4.2e-27	1.7e-37	5.8e-39	448010	0.99936	0.00064	0.22715	0.0254656	4.67e-19	228500	-0.000855157	6.6e-05	rs181908897	39550	TMBIM6	KNOWN	0	362	0	-	-	-
880	12:49756231:G:T	rs541330581	12	49756231	ENSG00000139644	TMBIM6	0	G	T	0.998316	0.001684	0.352614	0.270609	0.0367472	9.7e-10	1.8e-13	8.7e-14	448010	0.999717	0.000283	0.265155	0.0367564	5.44e-13	169933	0.00923991	3.98e-05	rs181908897	29621	TMBIM6	KNOWN	0	362	0	-	-	-
881	12:50750649:T:C	rs4307773	12	50750649	ENSG00000066084	DIP2B	1992	T	C	0.417739	0.417739	0.995585	-0.0140774	0.00182446	5.4e-12	1.2e-14	9.7e-16	448010	0.416531	0.416531	-0.0119319	0.00182739	6.6e-11	476572	-0.00064124	6.92e-05	rs12305097	170599	METTL7A	KNOWN	0	362	0	-	-	-
882	12:53334585:G:A	rs10783573	12	53334585	ENSG00000170374	SP7	0	G	A	0.326364	0.326364	0.997411	0.0164347	0.00191972	1.7e-11	1.1e-17	2.8e-18	448010	0.324462	0.324462	0.0155502	0.00192199	5.93e-16	476216	-0.0439895	0.000106002	rs10783573	0	SP7	KNOWN	0	363	0	YES	YES	YES
883	12:54001298:G:T	rs12300425	12	54001298	ENSG00000273049	-	0	G	T	0.415481	0.415481	0.998562	-0.0162929	0.00182406	9e-14	4.2e-19	1.7e-18	448010	0.41687	0.41687	-0.0150954	0.00182636	1.39e-16	477500	-0.00566413	0.000110786	rs12300425	0	NA	KNOWN	0	363	0	-	-	-
884	12:57052089:C:T	rs7961920	12	57052089	ENSG00000166866	MYO1A	891	C	T	0.856908	0.143092	0.996095	0.0184648	0.00257692	1.6e-09	7.8e-13	1.8e-13	448010	0.858934	0.141066	0.0199153	0.00259001	1.48e-14	473888	-0.098367	9.61e-05	rs7961920	0	MYO1A	KNOWN	0	364	0	-	-	-
885	12:57147173:G:T	rs75505823	12	57147173	ENSG00000123384	LRP1	0	G	T	0.931865	0.068135	1	0.021858	0.00356771	1.1e-10	9e-10	4.4e-10	448010	0.93122	0.06878	0.0259408	0.00358598	4.69e-13	477461	0.00892755	8.62e-05	rs75505823	0	LRP1	KNOWN	0	364	0	-	YES	-
886	12:62703166:G:A	rs17733713	12	62703166	ENSG00000111110	PPM1H	0	G	A	0.895485	0.104515	0.996048	-0.0175691	0.00294177	2.8e-08	2.3e-09	2.4e-11	448010	0.89547	0.10453	-0.0183586	0.00294259	4.41e-10	476417	-0.00878861	6.31e-05	rs17733713	0	PPM1H	KNOWN	0	365	0	-	-	-
887	12:64175106:G:A	rs1874315	12	64175106	ENSG00000174206	KICS2	11211	G	A	0.523241	0.476759	0.98937	-0.00956375	0.00180593	2.5e-05	1.2e-07	6.5e-09	448010	0.522987	0.477013	-0.0107395	0.00180699	2.79e-09	474292	0.014449	5.75e-05	rs722526	4817	SRGAP1	KNOWN	0	366	0	-	-	-
888	12:65361763:A:G	rs2218069	12	65361763	ENSG00000174099	MSRB3	0	A	G	0.32067	0.32067	0.990512	0.0134571	0.00193242	2.1e-10	3.3e-12	8.8e-12	448010	0.320584	0.320584	0.01577	0.00194293	4.8e-16	474337	-0.0887933	0.000108336	rs2218069	0	MSRB3	KNOWN	0	367	0	-	-	-
889	12:65601907:G:A	rs11175835	12	65601907	ENSG00000174099	MSRB3	110477	G	A	0.28696	0.28696	0.994831	0.023082	0.00199028	1.4e-24	4.3e-31	1.2e-32	448010	0.287604	0.287604	0.0224598	0.00204312	4.13e-28	475979	-0.203574	0.000206708	rs11175835	0	MSRB3	KNOWN	0	367	0	-	-	-
890	12:65607029:G:C	rs79129774	12	65607029	ENSG00000174099	MSRB3	115599	G	C	0.983093	0.016907	0.9941	-0.0593642	0.00699141	1e-11	2e-17	1.6e-16	448010	0.98252	0.01748	-0.0462296	0.00714443	9.75e-11	474917	-0.00366756	7.34e-05	rs11175835	5122	MSRB3	KNOWN	0	367	0	-	-	-
891	12:65954354:T:A	rs1871674	12	65954354	ENSG00000149948	HMGA2	0	T	A	0.800184	0.199816	0.996304	-0.0231546	0.00225066	9.9e-20	8e-25	4.2e-26	448010	0.800566	0.199434	-0.0240127	0.00225534	1.8e-26	476363	-0.00122953	0.000184123	rs1871674	0	HMGA2	KNOWN	0	367	0	-	YES	-
892	12:66115673:CA:C	rs145024337	12	66115673	ENSG00000139233	LLPH	883	CA	C	0.968236	0.031764	0.932426	0.0378441	0.0053136	2.7e-08	1.1e-12	3.3e-13	448010	0.970881	0.029119	0.035847	0.00531942	1.6e-11	444355	-0.0027611	7.27e-05	rs73123449	26655	LLPH	KNOWN	0	367	0	-	-	-
893	12:69434754:C:T	rs10878984	12	69434754	ENSG00000166225	FRS2	35596	C	T	0.655355	0.344645	0.990256	0.0116664	0.00190009	1e-07	8.3e-10	7.2e-12	448010	0.658054	0.341946	0.0117744	0.00190033	5.79e-10	473198	0.00141722	6.24e-05	rs10878984	0	FRS2	KNOWN	0	368	0	-	-	-
894	12:77046043:G:C	rs61754233	12	77046043	ENSG00000165891	E2F7	0	G	C	0.980089	0.019911	1	0.0422814	0.00643745	1.8e-08	5.1e-11	1.8e-11	448010	0.97995	0.02005	0.0412024	0.00643855	1.56e-10	477143	0.0157296	6.67e-05	rs61754233	0	E2F7	KNOWN	0	369	0	-	-	-
895	12:77828583:C:G	rs12811685	12	77828583	ENSG00000067798	NAV3	0	C	G	0.657026	0.342974	0.994326	0.0178418	0.00189751	6.3e-16	5.3e-21	5.6e-22	448010	0.654971	0.345029	0.0177686	0.00189806	7.87e-21	475534	-0.0120475	0.000142697	rs12811685	0	NAV3	KNOWN	0	369	0	-	-	-
896	12:82713316:CA:C	rs201021071	12	82713316	ENSG00000179104	TMTC2	0	CA	C	0.893893	0.106107	0.942216	0.0198334	0.00300223	3.2e-09	3.9e-11	2.5e-12	448010	0.90213	0.09787	0.0205566	0.00300268	7.59e-12	451351	0.00255956	7.46e-05	rs11615763	1845	TMTC2	KNOWN	0	370	0	-	-	-
897	12:89957885:A:G	rs4842700	12	89957885	ENSG00000070961	ATP2B1	248585	A	G	0.204428	0.204428	0.994531	-0.038052	0.00223256	7.4e-48	3.9e-65	2.5e-73	448010	0.203001	0.203001	-0.0173293	0.00240406	5.66e-13	475754	0.360311	9.72e-05	rs4842700	0	ATP2B1	KNOWN	0	371	0	-	YES	YES
898	12:90140138:C:T	rs55849728	12	90140138	ENSG00000070961	ATP2B1	430838	C	T	0.597557	0.402443	0.990938	-0.0511684	0.0018347	5.2e-130	3.6e-171	4.9e-183	448010	0.59789	0.40211	-0.0464644	0.00196954	4.71e-123	475939	-0.0451165	0.00103809	rs55849728	0	ATP2B1	KNOWN	0	371	0	-	YES	YES
899	12:90156622:AG:A	rs369917221	12	90156622	ENSG00000070961	ATP2B1	447322	AG	A	0.991034	0.008966	0.720675	0.0861408	0.0112132	2.6e-11	1.6e-14	8.8e-14	448010	0.996988	0.003012	0.0682249	0.0112688	1.41e-09	345345	0.0210261	2.8e-05	rs17836934	13896	ATP2B1	KNOWN	0	371	0	-	YES	YES
900	12:90309334:C:G	rs865438	12	90309334	ENSG00000197651	CCER1	596289	C	G	0.195777	0.195777	0.995724	0.010394	0.00227179	3.2e-05	4.8e-06	2.4e-06	448010	0.195289	0.195289	0.0135103	0.00227562	2.9e-09	474876	0.0204051	5.74e-05	rs865438	0	CCER1	KNOWN	0	371	0	-	-	-
901	12:91413310:T:A	rs12581831	12	91413310	ENSG00000011465	DCN	230093	T	A	0.396584	0.396584	0.994351	-0.00981587	0.00184128	2.8e-07	9.8e-08	1.3e-06	448010	0.395583	0.395583	-0.0117507	0.001843	1.82e-10	475616	0.0172944	6.6e-05	rs10859140	2354	DCN	KNOWN	0	372	0	-	YES	YES
902	12:92125513:G:A	rs7135535	12	92125513	ENSG00000133639	BTG1	14766	G	A	0.54957	0.45043	0.995355	0.0129924	0.00181049	8.6e-11	7.2e-13	7.3e-14	448010	0.55046	0.44954	0.0131179	0.00181105	4.38e-13	475537	-0.0122413	8.52e-05	rs7135535	0	BTG1	KNOWN	0	372	0	-	-	-
903	12:92566674:G:A	rs1111258	12	92566674	ENSG00000187510	PLEKHG7	136170	G	A	0.399997	0.399997	0.990549	-0.0111476	0.00183978	5.7e-09	1.4e-09	1.3e-10	448010	0.400122	0.400122	-0.0109429	0.00184017	2.74e-09	475005	-0.000324692	5.75e-05	rs1111258	0	PLEKHG7	KNOWN	0	372	0	-	-	-
904	12:93726956:G:A	rs10777536	12	93726956	ENSG00000169372	CRADD	0	G	A	0.488058	0.488058	0.995988	-0.0159145	0.00180471	4e-15	1.2e-18	1.9e-17	448010	0.490224	0.490224	-0.0150928	0.00181696	9.85e-17	474128	0.115915	0.000113853	rs10777536	0	CRADD	KNOWN	0	373	0	-	-	-
905	12:93925613:C:T	rs77553148	12	93925613	ENSG00000169372	CRADD	30773	C	T	0.907352	0.092648	0.969502	-0.0218445	0.00314269	9.3e-11	3.6e-12	1.5e-12	448010	0.911166	0.088834	-0.0187386	0.00316404	3.17e-09	464744	0.00418466	5.68e-05	rs77553148	0	CRADD	KNOWN	0	373	0	-	-	-
906	12:103919940:CA:C	rs11299643	12	103919940	ENSG00000166598	HSP90B1	10168	CA	C	0.316039	0.316039	0.975637	-0.0138936	0.00195925	6.9e-09	1.3e-12	3.4e-13	448010	0.305956	0.305956	-0.0138046	0.00195938	1.85e-12	465024	-0.00116155	8.09e-05	rs2722176	225	HSP90B1	KNOWN	0	374	0	-	-	-
907	12:106966468:T:C	rs4964511	12	106966468	ENSG00000151135	TMEM263	0	T	C	0.486939	0.486939	0.998426	0.0124501	0.00180113	3.3e-10	4.8e-12	3.4e-12	448010	0.488363	0.488363	0.0125073	0.00180133	3.83e-12	476098	-0.0105661	7.82e-05	rs4964511	0	TMEM263	KNOWN	0	375	0	-	YES	YES
908	12:108592200:G:A	rs112073168	12	108592200	ENSG00000183160	TMEM119	0	G	A	0.971403	0.028597	0.962652	0.0374664	0.00548688	4.9e-11	8.6e-12	2.9e-13	448010	0.973484	0.026516	0.0377218	0.00548749	6.24e-12	461381	-0.00300413	7.35e-05	rs112073168	0	TMEM119	KNOWN	0	376	0	-	YES	YES
909	12:114656455:A:G	rs11067228	12	114656455	ENSG00000135111	TBX3	13801	A	G	0.550299	0.449701	1	-0.0161655	0.00180501	8.3e-17	3.4e-19	6.5e-20	448010	0.55225	0.44775	-0.0161965	0.0018052	2.91e-19	478541	-0.00285443	0.000129731	rs11067228	0	TBX3	KNOWN	0	377	0	YES	YES	-
910	12:116155542:C:T	rs17498550	12	116155542	ENSG00000123066	MED13L	0	C	T	0.761137	0.238863	0.996864	0.0179808	0.00211155	8.3e-14	1.7e-17	5.5e-16	448010	0.763292	0.236708	0.0178337	0.00211175	3.04e-17	475985	0.00250166	0.000114926	rs17498550	0	MED13L	KNOWN	0	378	0	-	-	-
911	12:119986403:C:T	rs7972933	12	119986403	ENSG00000135127	BICDL1	2834	C	T	0.902271	0.097729	0.965706	0.0192102	0.00307563	4e-08	4.2e-10	5.3e-11	448010	0.908619	0.091381	0.0191529	0.00307591	4.76e-10	462603	0.00794277	6.09e-05	rs75499226	91566	BICDL1	KNOWN	0	379	0	-	YES	-
912	12:123264120:AAAAG:A	rs200807193	12	123264120	ENSG00000111328	CDK2AP1	0	AAAAG	A	0.805928	0.194072	0.966789	0.0211423	0.00231617	1.1e-15	7e-20	2.5e-22	448010	0.813117	0.186883	0.0202072	0.00231846	2.89e-18	459828	-0.0418471	0.000124098	rs758436299	0	CDK2AP1	KNOWN	0	380	0	-	-	-
913	12:124027087:T:G	rs6488915	12	124027087	ENSG00000178882	RFLNA	0	T	G	0.880271	0.119729	0.991188	-0.0235536	0.00277284	3.1e-12	2e-17	2.6e-17	448010	0.880607	0.119393	-0.0216238	0.00277953	7.27e-15	476149	-0.0554683	9.83e-05	rs825453	2876	RFLNA	KNOWN	0	380	0	YES	-	-
914	12:124291719:C:CT	rs5801541	12	124291719	ENSG00000178882	RFLNA	0	C	CT	0.761044	0.238956	0.963368	0.0135491	0.00214266	8.2e-07	2.6e-10	3.8e-11	448010	0.767721	0.232279	0.0125648	0.00214601	4.77e-09	462171	-0.00282343	5.63e-05	rs11057491	108558	RFLNA	KNOWN	0	380	0	YES	-	-
915	12:131137452:A:G	rs1880842	12	131137452	ENSG00000111452	ADGRD1	0	A	G	0.282523	0.282523	0.988256	0.0153983	0.00200722	4.6e-15	1.7e-14	5.1e-16	448010	0.281316	0.281316	0.0153384	0.00200737	2.15e-14	472463	0	9.51e-05	rs1880842	0	ADGRD1	KNOWN	0	381	0	-	YES	YES
916	13:21611655:C:G	rs912387	13	21611655	ENSG00000165487	MICU2	7474	C	G	0.438709	0.438709	0.980581	-0.010867	0.001833	2.8e-07	3.1e-09	1.8e-09	448010	0.43942	0.43942	-0.0109202	0.0018332	2.57e-09	466393	-0.00158782	5.88e-05	rs912387	0	MICU2	KNOWN	0	382	0	-	-	-
917	13:22069427:T:G	rs9509989	13	22069427	ENSG00000102678	FGF9	364929	T	G	0.120947	0.120947	0.980476	-0.0198318	0.00279246	8.6e-10	1.2e-12	2.8e-14	448010	0.116976	0.116976	-0.0202027	0.00279273	4.69e-13	465418	-0.000477551	8.43e-05	rs9509989	0	FGF9	KNOWN	0	382	0	YES	YES	-
918	13:22237801:G:A	rs8002850	13	22237801	ENSG00000102678	FGF9	533303	G	A	0.665397	0.334603	1	0.0288573	0.00191423	1e-41	2.4e-51	1.7e-55	448010	0.66396	0.33604	0.0296234	0.00191794	8.1e-54	472788	-0.0559599	0.000391591	rs8002850	0	FGF9	KNOWN	0	382	0	YES	YES	-
919	13:22430193:T:C	rs75983310	13	22430193	ENSG00000102678	FGF9	725695	T	C	0.7473	0.2527	1	0.0169031	0.00207708	1e-11	4e-16	4.4e-16	448010	0.74919	0.25081	0.0189462	0.00208066	8.56e-20	473594	-0.00501866	0.0001349	rs75983310	0	FGF9	KNOWN	0	382	0	YES	YES	-
920	13:23594013:C:T	rs7337936	13	23594013	ENSG00000127863	TNFRSF19	0	C	T	0.676803	0.323197	0.99863	-0.0168191	0.00193004	3.6e-15	2.9e-18	6.5e-19	448010	0.676962	0.323038	-0.0153521	0.00193923	2.44e-15	473524	-0.0945012	0.000103082	rs7987593	2957	TNFRSF19	KNOWN	0	383	0	-	-	-
921	13:23668662:A:G	rs7329483	13	23668662	ENSG00000127863	TNFRSF19	0	A	G	0.11832	0.11832	0.984012	0.0241662	0.0028122	3.9e-14	8.4e-18	7.6e-19	448010	0.115194	0.115194	0.0233753	0.00282928	1.43e-16	467675	0.0565077	0.000111384	rs7329483	0	TNFRSF19	KNOWN	0	383	0	-	-	-
922	13:23691684:A:C	rs118097524	13	23691684	ENSG00000127863	TNFRSF19	15580	A	C	0.973235	0.026765	0.956819	-0.0304327	0.00571412	3.3e-06	1e-07	5.1e-08	448010	0.976242	0.023758	-0.0344652	0.00572499	1.74e-09	453694	-0.00951534	5.51e-05	rs7329483	23022	TNFRSF19	KNOWN	0	383	0	-	-	-
923	13:24255078:A:G	rs2248349	13	24255078	ENSG00000273167	-	0	A	G	0.907002	0.092998	1	-0.0329144	0.00309854	1.5e-19	2.3e-26	2.3e-27	448010	0.90674	0.09326	-0.0328585	0.00309932	2.92e-26	476404	0.00040998	0.000182601	rs75439322	366	NA	KNOWN	0	383	0	-	-	-
924	13:32433932:CAA:C	rs538049938	13	32433932	ENSG00000244754	N4BP2L2	0	CAA	C	0.359749	0.359749	0.985738	-0.0126181	0.00189534	1.6e-08	2.8e-11	3.7e-13	448010	0.359228	0.359228	-0.012172	0.00189554	1.35e-10	466346	0.00264097	6.82e-05	rs7991314	118005	N4BP2L2	KNOWN	0	384	0	-	-	-
925	13:36912884:C:A	rs556429	13	36912884	ENSG00000120693	SMAD9	0	C	A	0.753035	0.246965	0.99406	-0.0172842	0.00209863	3.5e-14	1.8e-16	4.8e-17	448010	0.755488	0.244512	-0.0178285	0.00209903	2e-17	471074	-0.00264793	0.000117432	rs556429	0	SMAD9	KNOWN	0	385	0	-	-	-
926	13:40610221:A:T	rs17061453	13	40610221	ENSG00000150907	FOXO1	0	A	T	0.958662	0.041338	0.994102	-0.0421225	0.00454607	3.7e-17	1.9e-20	2.3e-20	448010	0.958801	0.041199	-0.0448048	0.0045552	7.88e-23	471094	0.0548782	0.000158597	rs17061453	0	FOXO1	KNOWN	0	386	0	-	-	-
927	13:41478275:C:CTGATGGGTCTTGACTCCTTAT	rs59477460	13	41478275	ENSG00000102760	RGCC	7404	C	CTGATGGGTCTTGACTCCTTAT	0.322274	0.322274	0.97792	0.0156194	0.00194937	7.5e-16	1.1e-15	1.9e-15	448010	0.319683	0.319683	0.0168991	0.00195784	6.06e-18	464886	-0.0168474	0.000124219	rs59477460	0	RGCC	KNOWN	0	386	0	-	-	-
928	13:42378009:C:T	rs9594738	13	42378009	ENSG00000023516	AKAP11	54748	C	T	0.513212	0.486788	1	0.0470045	0.00180689	5.1e-120	3.4e-149	2.7e-156	448010	0.51474	0.48526	0.0578496	0.00206855	4.18e-172	472446	0.475797	0.00167183	rs9594738	0	AKAP11	KNOWN	0	386	0	-	YES	-
929	13:42433058:C:T	rs2324873	13	42433058	ENSG00000023516	AKAP11	109797	C	T	0.248738	0.248738	0.996823	0.00451207	0.00209065	0.11	0.031	0.024	448010	0.248664	0.248664	-0.026655	0.00240385	1.43e-28	472469	0.0856461	0.000265482	rs2324873	0	AKAP11	KNOWN	0	386	0	-	YES	-
930	13:42579733:A:T	rs117543324	13	42579733	ENSG00000120659	TNFSF11	0	A	T	0.968434	0.031566	0.947281	-0.05786	0.00529778	5.6e-21	9.1e-28	4.6e-28	448010	0.971904	0.028096	-0.0444425	0.0053585	1.1e-16	449657	-0.077111	0.000107869	rs117543324	0	TNFSF11	KNOWN	0	386	0	YES	YES	YES
931	13:42593377:A:G	rs346592	13	42593377	ENSG00000120659	TNFSF11	0	A	G	0.826091	0.173909	0.994868	0.0146693	0.00238664	7.6e-08	7.9e-10	8.3e-11	448010	0.826142	0.173858	0.0183494	0.00240833	2.55e-14	471537	0.0223219	9.67e-05	rs346592	0	TNFSF11	KNOWN	0	386	0	YES	YES	YES
932	13:42981667:T:C	rs11618401	13	42981667	ENSG00000133106	EPSTI1	0	T	C	0.512432	0.487568	0.988079	-0.0128296	0.00181247	2e-10	1.5e-12	4.5e-12	448010	0.511203	0.488797	-0.0138717	0.00181437	2.08e-14	470126	-0.00547233	9.62e-05	rs11618401	0	EPSTI1	KNOWN	0	386	0	-	-	-
933	13:44271873:A:AT	rs11411390	13	44271873	ENSG00000151778	SERP2	101793	A	AT	0.906347	0.093653	0.992408	-0.025571	0.00310357	8.9e-13	1.7e-16	3.4e-17	448010	0.907076	0.092924	-0.0250769	0.00310427	6.57e-16	471924	-0.00703016	0.000106011	rs11411390	0	SERP2	KNOWN	0	387	0	-	-	-
934	13:49974279:C:T	rs4942901	13	49974279	ENSG00000204977	TRIM13	21610	C	T	0.751316	0.248684	0.997869	0.0195065	0.00208967	5.8e-19	1e-20	2.8e-20	448010	0.752587	0.247413	0.0147822	0.00212718	3.67e-12	472899	-0.186151	8.14e-05	rs4942901	0	TRIM13	KNOWN	0	388	0	-	-	-
935	13:50532652:G:A	rs3118906	13	50532652	ENSG00000186047	DLEU7	0	G	A	0.721353	0.278647	0.999595	-0.0263133	0.00201174	1.8e-36	4.3e-39	4.3e-40	448010	0.720794	0.279206	-0.0236554	0.00204802	7.35e-31	474211	-0.0105552	0.00022523	rs3118906	0	DLEU7	KNOWN	0	388	0	-	-	-
936	13:51771501:G:C	rs2296028	13	51771501	ENSG00000285444	-	0	G	C	0.826017	0.173983	0.991251	0.0159504	0.00239004	2.1e-07	2.5e-11	1.4e-11	448010	0.83019	0.16981	0.0156249	0.00239056	6.31e-11	470031	0	6.88e-05	rs2296028	0	NA	KNOWN	0	389	0	-	-	-
937	13:74112204:C:CTG	rs10637379	13	74112204	ENSG00000118922	KLF12	0	C	CTG	0.283074	0.283074	0.968185	-0.0175075	0.00203765	1.5e-14	8.5e-18	1.8e-18	448010	0.277318	0.277318	-0.0174665	0.00203782	1.02e-17	457900	0.00343764	0.000122283	rs773210894	0	KLF12	KNOWN	0	390	0	-	-	-
938	13:79881883:G:C	rs12584575	13	79881883	ENSG00000102471	NDFIP2	325806	G	C	0.869955	0.130045	0.971272	-0.0160422	0.00271499	3.6e-08	3.4e-09	3.3e-09	448010	0.87346	0.12654	-0.0159626	0.00271511	4.12e-09	462716	0	5.63e-05	.	.	.	NOVEL	1	391	1	-	-	-
939	13:93191715:A:C	rs554148526	13	93191715	ENSG00000183098	GPC6	35093	A	C	0.997505	0.002495	0.510722	0.191254	0.0253426	7e-11	4.5e-14	9.2e-15	448010	0.999646	0.000354	0.161175	0.0254713	2.49e-10	241371	-0.00289893	1.84e-05	rs72635657	54729	GPC6	KNOWN	0	392	0	YES	YES	-
940	13:93326444:A:ACACACG	rs141012826	13	93326444	ENSG00000183098	GPC6	0	A	ACACACG	0.875704	0.124296	0.950567	0.0214526	0.00280197	3.7e-12	1.9e-14	7.8e-15	448010	0.887728	0.112272	0.0230694	0.00284462	5.07e-16	451519	-0.0924363	0.000106085	rs141012826	0	GPC6	KNOWN	0	392	0	YES	YES	-
941	13:93363552:G:A	rs34375635	13	93363552	ENSG00000183098	GPC6	0	G	A	0.932691	0.067309	0.965246	-0.0322566	0.00366133	2.5e-13	1.3e-18	3.4e-19	448010	0.936075	0.063925	-0.0305521	0.00368669	1.16e-16	458471	-0.0240149	0.00011171	rs34375635	0	GPC6	KNOWN	0	392	0	YES	YES	-
942	13:93414699:T:C	rs72640504	13	93414699	ENSG00000183098	GPC6	0	T	C	0.989347	0.010653	0.926074	0.114101	0.0091273	6.1e-26	7.4e-36	3.1e-38	448010	0.991543	0.008457	0.10859	0.00918496	2.98e-32	439354	-0.0112521	0.00019776	rs72640504	0	GPC6	KNOWN	0	392	0	YES	YES	-
943	13:93431928:C:T	rs143290532	13	93431928	ENSG00000183098	GPC6	0	C	T	0.995471	0.004529	0.935451	-0.077654	0.0138317	8e-06	2e-08	1e-09	448010	0.996333	0.003667	-0.087606	0.0139689	3.58e-10	447364	0.00894214	5.61e-05	rs143290532	0	GPC6	KNOWN	0	392	0	YES	YES	-
944	13:93728205:T:TTTTG	rs139916413	13	93728205	ENSG00000183098	GPC6	0	T	TTTTG	0.0547469	0.0547469	0.973584	-0.0402643	0.00401684	3.9e-17	1.2e-23	1.9e-24	448010	0.052656	0.052656	-0.0421011	0.00402668	1.38e-25	462065	0.000827548	0.000176837	rs147720516	0	GPC6	KNOWN	0	392	0	YES	YES	-
945	13:98922270:C:T	rs7983462	13	98922270	ENSG00000088387	DOCK9	0	C	T	0.300759	0.300759	0.999667	0.0347596	0.00196728	2.2e-59	7.3e-70	9e-76	448010	0.29838	0.29838	0.0341457	0.00196853	2.12e-67	473816	0.00367009	0.000488173	rs7983462	0	DOCK9	KNOWN	0	393	0	-	YES	YES
946	13:99648688:C:T	rs2153672	13	99648688	ENSG00000125246	CLYBL	0	C	T	0.901945	0.098055	0.999436	-0.0197615	0.00303456	2.7e-10	7.4e-11	3.4e-12	448010	0.900644	0.099356	-0.0198883	0.00303488	5.63e-11	473799	-0.00442373	7.08e-05	rs2153672	0	CLYBL	KNOWN	0	393	0	-	-	-
947	13:99949073:T:C	rs7324365	13	99949073	ENSG00000139800	ZIC5	13892	T	C	0.197311	0.197311	0.984947	0.022113	0.00227901	1.3e-19	2.9e-22	7.2e-24	448010	0.196141	0.196141	0.0211757	0.00227992	1.57e-20	469025	-0.000650925	0.000141401	rs7324365	0	ZIC5	KNOWN	0	393	0	-	YES	-
948	13:109774524:T:C	rs9521510	13	109774524	ENSG00000185950	IRS2	0	T	C	0.676803	0.323197	0.99029	0.0216912	0.00193805	3.3e-23	4.4e-29	4.4e-31	448010	0.677752	0.322248	0.0217029	0.00193831	4.23e-29	469568	0	0.000205744	rs9521510	0	IRS2	KNOWN	0	394	0	-	-	-
949	14:22843385:G:A	rs1042704	14	22843385	ENSG00000157227	MMP14	0	G	A	0.786044	0.213956	1	0.0272801	0.00220596	5.3e-27	4e-35	4.8e-36	448010	0.78723	0.21277	0.0273842	0.00220636	2.26e-35	471375	-0.000837946	0.000251213	rs1042704	0	MMP14	KNOWN	0	395	0	YES	YES	YES
950	14:24341164:T:C	rs3212243	14	24341164	ENSG00000129465	RIPK3	1142	T	C	0.739625	0.260375	0.995771	0.0172308	0.00206288	3.7e-12	6.7e-17	1.2e-16	448010	0.742314	0.257686	0.0144154	0.00211262	8.89e-12	470816	0.215652	7.95e-05	rs3212240	528	RIPK3	KNOWN	0	396	0	-	-	-
951	14:24366294:T:C	rs36226649	14	24366294	ENSG00000100968	NFATC4	0	T	C	0.933397	0.066603	1	0.0283203	0.00362661	3.3e-11	5.8e-15	1e-14	448010	0.93383	0.06617	0.0231529	0.0037141	4.55e-10	471907	0	6.62e-05	rs3212240	24602	RIPK3	KNOWN	0	396	0	-	-	-
952	14:34755224:C:A	rs13379337	14	34755224	ENSG00000198604	BAZ1A	0	C	A	0.512086	0.487914	0.985957	-0.0226941	0.00181643	1.4e-30	8.1e-36	8.4e-35	448010	0.512353	0.487647	-0.0175459	0.00196594	4.46e-19	467957	0.384176	0.000153835	rs13379337	0	BAZ1A	KNOWN	0	397	0	-	-	-
953	14:34981088:A:T	rs3759549	14	34981088	ENSG00000100883	SRP54	870	A	T	0.507634	0.492366	0.999635	-0.0200665	0.00180655	7.8e-23	1.2e-28	2.6e-27	448010	0.509284	0.490716	-0.0133982	0.00195517	7.25e-12	472957	0	8.97e-05	rs3759549	0	SRP54	KNOWN	0	397	0	YES	-	-
954	14:50687644:A:G	rs12323717	14	50687644	ENSG00000151748	SAV1	19338	A	G	0.637186	0.362814	0.983414	-0.0146002	0.00189621	3e-10	1.4e-14	8.8e-15	448010	0.637076	0.362924	-0.0148555	0.00189656	4.77e-15	464190	0.00423555	0.00010205	rs12323717	0	SAV1	KNOWN	0	398	0	-	YES	-
955	14:52665450:CA:C	rs200977037	14	52665450	ENSG00000197930	ERO1A	0	CA	C	0.892839	0.107161	0.971007	0.0179543	0.00295792	5.5e-09	1.3e-09	2.1e-10	448010	0.894751	0.105249	0.0199994	0.00296279	1.48e-11	460953	0.00108606	7.53e-05	rs1570255	18977	ERO1A	KNOWN	0	399	0	-	-	-
956	14:53307907:C:T	rs4143691	14	53307907	ENSG00000100523	DDHD1	154584	C	T	0.674889	0.325111	0.998329	0.0193176	0.00192796	9.8e-20	1.2e-23	5.8e-26	448010	0.673954	0.326046	0.0187921	0.00193033	2.13e-22	473066	0.0156938	0.000155199	rs4143691	0	DDHD1	KNOWN	0	399	0	-	YES	YES
957	14:53689985:C:CT	rs11417354	14	53689985	ENSG00000125378	BMP4	259752	C	CT	0.254401	0.254401	0.972691	-0.014291	0.00209586	1.5e-10	9.2e-12	1.9e-12	448010	0.250551	0.250551	-0.0156551	0.00209935	8.84e-14	463107	0.0297034	9.2e-05	rs210374	740	BMP4	KNOWN	0	399	0	-	YES	YES
958	14:53950804:A:G	rs17563	14	53950804	ENSG00000125378	BMP4	0	A	G	0.428449	0.428449	1	0.0456791	0.0018256	9.3e-111	3.6e-138	2.5e-145	448010	0.42704	0.42704	0.0332114	0.00249571	2.1e-40	472208	0.146692	0.000539756	rs17563	0	BMP4	KNOWN	0	399	0	-	YES	YES
959	14:53952834:T:A	rs59035991	14	53952834	ENSG00000125378	BMP4	0	T	A	0.949287	0.050713	0.979928	-0.0356264	0.00414875	9.9e-15	8.9e-18	1.6e-18	448010	0.95022	0.04978	-0.0359793	0.00448656	1.06e-15	465644	-0.180172	0.000122466	rs59035991	0	BMP4	KNOWN	0	399	0	-	YES	YES
960	14:53953929:A:ACC	rs71446481	14	53953929	ENSG00000125378	BMP4	0	A	ACC	0.553945	0.446055	0.984399	0.0499958	0.00183282	5.7e-129	7.7e-164	2.3e-172	448010	0.556411	0.443589	0.0276571	0.00250308	2.21e-28	464177	0.111927	0.000377589	rs71446481	0	BMP4	KNOWN	0	399	0	-	YES	YES
961	14:54048517:C:T	rs116848211	14	54048517	ENSG00000125378	BMP4	89756	C	T	0.954999	0.045001	1	-0.00645607	0.00435192	0.13	0.14	0.067	448010	0.95548	0.04452	-0.0277569	0.00441364	3.2e-10	474117	0.00538463	6.55e-05	rs116848211	0	BMP4	KNOWN	0	399	0	-	YES	YES
962	14:60419432:T:C	rs1272131	14	60419432	ENSG00000179008	C14orf39	0	T	C	0.611589	0.388411	0.985213	-0.0165076	0.00187014	6.9e-15	1.1e-18	6.2e-20	448010	0.615929	0.384071	-0.0161119	0.00187067	7.13e-18	464410	0.00192383	0.000122819	rs1272131	0	C14orf39	KNOWN	0	400	0	-	YES	YES
963	14:63198854:TA:T	rs58751017	14	63198854	ENSG00000126785	RHOJ	5261	TA	T	0.534989	0.465011	0.990745	-0.0158242	0.00181884	6.9e-14	3.3e-18	6.4e-19	448010	0.53581	0.46419	-0.0152977	0.00181932	4.15e-17	468821	0.0152591	0.00011641	rs13379119	337	RHOJ	KNOWN	0	401	0	-	-	-
964	14:64493913:A:G	rs11851236	14	64493913	ENSG00000089775	ZBTB25	0	A	G	0.657219	0.342781	0.998395	-0.0136124	0.00190468	1.7e-09	8.9e-13	3.3e-13	448010	0.657978	0.342022	-0.0133213	0.00190507	2.7e-12	472124	-0.00151637	7.99e-05	rs10147522	11435	ZBTB25	KNOWN	0	402	0	-	-	-
965	14:68161696:G:A	rs2588821	14	68161696	ENSG00000182185	RAD51B	0	G	A	0.167647	0.167647	0.995873	-0.0171741	0.00242555	1.5e-08	1.4e-12	5.4e-14	448010	0.167549	0.167549	-0.0174096	0.00242588	7.15e-13	470007	0.0100577	8.45e-05	rs2478777	854	RAD51B	KNOWN	0	403	0	-	-	-
966	14:70000573:C:G	rs56031625	14	70000573	ENSG00000198732	SMOC1	0	C	G	0.803436	0.196564	0.980186	0.0133419	0.00229272	4.6e-07	5.9e-09	1.7e-08	448010	0.808	0.192	0.0138507	0.0022931	1.54e-09	464820	-0.00697209	5.95e-05	rs56031625	0	SMOC1	KNOWN	0	404	0	-	YES	-
967	14:75203508:T:G	rs7147775	14	75203508	ENSG00000170348	TMED10	26896	T	G	0.516677	0.483323	0.992009	0.0169671	0.00181245	1.1e-15	7.9e-21	1.5e-19	448010	0.513843	0.486157	0.0163915	0.00181409	1.63e-19	470332	-0.0404024	0.000134238	rs7147775	0	TMED10	KNOWN	0	405	0	-	-	-
968	14:75318219:G:GT	rs5809704	14	75318219	ENSG00000170345	FOS	35989	G	GT	0.707908	0.292092	0.961697	-0.0191437	0.00202635	1.3e-17	3.5e-21	6.6e-22	448010	0.711641	0.288359	-0.0185464	0.00202822	6.01e-20	454426	0.00042896	0.00014117	rs56225285	200	FOS	KNOWN	0	405	0	-	YES	YES
969	14:84451317:GAGAT:G	rs34315864	14	84451317	ENSG00000185070	FLRT2	1078828	GAGAT	G	0.626416	0.373584	0.996079	0.0112415	0.00186577	5.1e-07	1.7e-09	8.4e-11	448010	0.624746	0.375254	0.0110556	0.00186595	3.12e-09	473667	-0.0103232	5.73e-05	rs7147577	3096	FLRT2	KNOWN	0	406	0	-	-	-
970	14:89394042:G:A	rs72703614	14	89394042	ENSG00000053254	FOXN3	0	G	A	0.784255	0.215745	0.995649	-0.0151563	0.00220055	2e-12	5.7e-12	4.3e-14	448010	0.786091	0.213909	-0.015108	0.00220088	6.67e-12	470945	-0.000259137	7.68e-05	rs72703614	0	FOXN3	KNOWN	0	407	0	-	YES	-
971	14:90980452:C:T	rs1286075	14	90980452	ENSG00000100784	RPS6KA5	0	C	T	0.826458	0.173542	0.996908	-0.0295225	0.00239062	3.9e-29	4.9e-35	9.5e-39	448010	0.827639	0.172361	-0.0298351	0.00239204	1.05e-35	470638	-0.0288809	0.00025396	rs1286075	0	RPS6KA5	KNOWN	0	408	0	-	-	-
972	14:91955870:A:G	rs10142836	14	91955870	ENSG00000140092	FBLN5	7883	A	G	0.687279	0.312721	0.992349	-0.0125624	0.00195683	9e-10	1.4e-10	3.9e-11	448010	0.689276	0.310724	-0.0131636	0.00195783	1.77e-11	468856	0.00269442	7.42e-05	rs10142836	0	FBLN5	KNOWN	0	408	0	-	-	-
973	14:95157257:G:A	rs148499550	14	95157257	ENSG00000100697	DICER1	0	G	A	0.912371	0.087629	0.988996	0.0269845	0.0032087	5.1e-15	4.1e-17	1.3e-18	448010	0.914058	0.085942	0.0274908	0.00320908	1.07e-17	468739	3.2e-05	0.000118736	rs7146983	12716	DICER1	KNOWN	0	409	0	-	YES	YES
974	14:99913997:G:GTATC	rs112295697	14	99913997	ENSG00000066629	EML1	0	G	GTATC	0.501251	0.498749	0.994283	-0.0101951	0.00181099	1.8e-06	1.8e-08	1.1e-08	448010	0.502642	0.497358	-0.011709	0.00182562	1.42e-10	470625	0.133954	6.85e-05	rs17652784	16998	EML1	KNOWN	0	410	0	-	YES	-
975	14:100050504:C:T	rs34804741	14	100050504	ENSG00000196405	EVL	0	C	T	0.956935	0.043065	0.86989	0.0275415	0.00475514	1.1e-08	7e-09	2.3e-08	448010	0.97281	0.02719	0.0314462	0.00479337	5.37e-11	414100	-0.00172359	5.23e-05	rs17652784	153505	EML1	KNOWN	0	410	0	-	-	-
976	14:103427886:T:C	rs62007684	14	103427886	ENSG00000075413	MARK3	0	T	C	0.655509	0.344491	0.99847	0.041994	0.00190343	5.1e-86	7.3e-108	1.9e-113	448010	0.656607	0.343393	0.0421296	0.00190445	1.96e-108	471189	0	0.00080039	rs62007684	0	MARK3	KNOWN	0	411	0	-	-	-
977	15:22903836:G:A	rs7170637	15	22903836	ENSG00000273749	CYFIP1	0	G	A	0.839475	0.160525	1	0.0170766	0.00245916	6.8e-10	3.8e-12	7.5e-12	448010	0.83923	0.16077	0.0170766	0.00245928	3.82e-12	473484	0	7.87e-05	rs7170637	0	CYFIP1	KNOWN	0	412	0	-	-	-
978	15:41942418:G:GT	rs35380074	15	41942418	ENSG00000103966	EHD4	0	G	GT	0.559756	0.440244	0.992875	-0.011326	0.00182739	9e-08	5.7e-10	8.8e-10	448010	0.559531	0.440469	-0.011277	0.00182754	6.8e-10	468904	0.00205865	6.27e-05	rs11631075	557	EHD4	KNOWN	0	413	0	-	-	-
979	15:47372988:G:A	rs61998565	15	47372988	ENSG00000137872	SEMA6D	0	G	A	0.855926	0.144074	1	0.0167323	0.00257317	4.4e-09	7.9e-11	5.8e-11	448010	0.85527	0.14473	0.016879	0.00257394	5.47e-11	472581	-0.0101407	7.05e-05	rs61998565	0	SEMA6D	KNOWN	0	414	0	-	-	-
980	15:50468713:C:G	rs28840973	15	50468713	ENSG00000138592	USP8	0	C	G	0.94465	0.05535	0.992811	-0.0225598	0.00395936	3.7e-07	1.2e-08	1.6e-08	448010	0.944934	0.055066	-0.0342784	0.00399681	9.78e-18	470766	-0.0708044	0.00012228	rs28840973	0	USP8	KNOWN	0	415	0	-	-	-
981	15:51223858:C:A	rs2899472	15	51223858	ENSG00000137869	CYP19A1	0	C	A	0.743473	0.256527	1	-0.0347028	0.00206879	3.8e-53	3.8e-63	4.4e-63	448010	0.74419	0.25581	-0.0253827	0.00233923	1.98e-27	472481	0.459361	0.000245305	rs2899472	0	CYP19A1	KNOWN	0	415	0	-	YES	YES
982	15:51245609:T:C	rs2414098	15	51245609	ENSG00000137869	CYP19A1	0	T	C	0.386146	0.386146	0.988196	-0.0327983	0.00186736	5.2e-57	4.6e-69	3.4e-75	448010	0.386316	0.386316	-0.0234128	0.00212068	2.44e-28	466567	0.0609384	0.000259911	rs2414098	0	CYP19A1	KNOWN	0	415	0	-	YES	YES
983	15:51327040:ACT:A	rs34873000	15	51327040	ENSG00000137869	CYP19A1	0	ACT	A	0.615655	0.384345	0.987029	-0.0171179	0.00187019	1.2e-18	5.5e-20	1.5e-21	448010	0.616342	0.383658	-0.0180271	0.00188712	1.26e-21	466193	0	0.000153691	rs7168331	1746	CYP19A1	KNOWN	0	415	0	-	YES	YES
984	15:62412942:C:G	rs2471032	15	62412942	ENSG00000171914	TLN2	0	C	G	0.863894	0.136106	0.964886	-0.0176077	0.00267847	1.5e-10	4.9e-11	6.1e-12	448010	0.868654	0.131346	-0.0167158	0.00269113	5.25e-10	457427	-0.0967352	6.38e-05	rs2471032	0	TLN2	KNOWN	0	416	0	-	-	-
985	15:62455571:C:T	rs56259139	15	62455571	ENSG00000171914	TLN2	0	C	T	0.906104	0.093896	0.988133	0.020379	0.00311398	1.1e-07	6e-11	8.2e-12	448010	0.907645	0.092355	0.0186326	0.00312871	2.6e-09	467711	-0.00990554	5.82e-05	rs56259139	0	TLN2	KNOWN	0	416	0	-	-	-
986	15:63500287:A:C	rs17184382	15	63500287	ENSG00000140455	USP3	4225	A	C	0.574389	0.425611	1	0.0182698	0.00182712	4.5e-19	1.5e-23	6.3e-25	448010	0.57336	0.42664	0.0185625	0.00182752	3.08e-24	472747	-0.00625289	0.000168575	rs17184382	0	USP3	KNOWN	0	417	0	-	-	-
987	15:65427210:C:CT	rs35558920	15	65427210	ENSG00000103742	IGDCC4	4263	C	CT	0.753562	0.246438	0.994292	0.0212162	0.00210122	4.7e-20	5.7e-24	1.1e-26	448010	0.755517	0.244483	0.02286	0.00210823	2.15e-27	470555	-0.0798307	0.000193052	rs28665840	5735	IGDCC4	KNOWN	0	418	0	-	-	-
988	15:65493359:G:T	rs191927852	15	65493359	ENSG00000074603	DPP8	0	G	T	0.980927	0.019073	0.973635	0.0494575	0.00668761	9.3e-12	1.4e-13	6e-14	448010	0.981539	0.018461	0.0538281	0.0067103	1.04e-15	461132	-0.0129228	0.000105005	rs191927852	0	DPP8	KNOWN	0	418	0	-	YES	YES
989	15:66856860:G:A	rs11858857	15	66856860	ENSG00000137834	SMAD6	74011	G	A	0.926028	0.073972	0.990317	-0.0214284	0.00346249	6.4e-10	6.1e-10	4.5e-10	448010	0.926893	0.073107	-0.0208409	0.00346328	1.77e-09	469862	0.00886554	5.89e-05	rs11858857	0	SMAD6	KNOWN	0	419	0	YES	-	-
990	15:67075368:A:C	rs1498507	15	67075368	ENSG00000166949	SMAD3	0	A	C	0.536628	0.463372	1	0.0139537	0.00181208	1.4e-10	1.4e-14	3.2e-15	448010	0.53621	0.46379	0.0148547	0.00181335	2.57e-16	472565	-0.0309868	0.000109752	rs1498507	0	SMAD3	KNOWN	0	419	0	YES	YES	YES
991	15:67128342:A:G	rs1545161	15	67128342	ENSG00000166949	SMAD3	0	A	G	0.528581	0.471419	0.997443	0.0255609	0.00181252	1e-35	3.7e-45	6.5e-48	448010	0.528107	0.471893	0.0258237	0.00181386	5.41e-46	471201	-0.00310067	0.000332378	rs1545161	0	SMAD3	KNOWN	0	419	0	YES	YES	YES
992	15:70109756:C:T	rs868127	15	70109756	ENSG00000140332	TLE3	11580	C	T	0.714638	0.285362	0.974103	0.0162348	0.00202787	2.5e-12	1.2e-15	1.9e-15	448010	0.718242	0.281758	0.0155669	0.00203093	1.79e-14	460099	0.00697667	9.81e-05	rs868127	0	TLE3	KNOWN	0	420	0	-	-	-
993	15:70259974:G:A	rs1706708	15	70259974	ENSG00000140332	TLE3	161798	G	A	0.673117	0.326883	0.991324	0.0284488	0.00193246	1.3e-41	4.7e-49	2.8e-56	448010	0.675579	0.324421	0.0268889	0.00194326	1.53e-43	469429	-0.10274	0.000316928	rs1706708	0	TLE3	KNOWN	0	420	0	-	-	-
994	15:70355186:G:A	rs907554	15	70355186	ENSG00000140332	TLE3	257010	G	A	0.509634	0.490366	0.983691	-0.016336	0.0018217	1.2e-13	3e-19	1.3e-21	448010	0.51177	0.48823	-0.0130695	0.00183404	1.03e-12	465229	-0.00839224	8.54e-05	rs34149821	3244	TLE3	KNOWN	0	420	0	-	-	-
995	15:73338345:G:A	rs478438	15	73338345	ENSG00000138622	HCN4	0	G	A	0.909446	0.090554	0.987136	0.0184402	0.00316861	8.3e-07	5.9e-09	5.9e-09	448010	0.911092	0.088908	0.0185848	0.00316923	4.51e-09	466681	-0.0116295	5.6e-05	rs478438	0	HCN4	KNOWN	0	421	0	-	-	-
996	15:75126530:A:G	rs12102035	15	75126530	ENSG00000138621	PPCDC	9068	A	G	0.275421	0.275421	0.999019	-0.0141669	0.00202162	7.5e-09	2.4e-12	2.4e-12	448010	0.276008	0.276008	-0.014165	0.00202216	2.47e-12	473094	-0.0112787	8.02e-05	rs4886659	4111	PPCDC	KNOWN	0	422	0	-	-	-
997	15:83751615:T:C	rs9920704	15	83751615	ENSG00000156218	ADAMTSL3	0	T	C	0.927496	0.072504	1	-0.0214608	0.00348913	9.3e-07	7.7e-10	1.3e-09	448010	0.9278	0.0722	-0.020712	0.00349112	2.98e-09	471336	-0.00506738	5.75e-05	rs9920704	0	ADAMTSL3	KNOWN	0	423	0	-	YES	-
998	15:85006267:T:A	rs7183199	15	85006267	ENSG00000073417	PDE8A	0	T	A	0.169891	0.169891	0.988289	-0.012538	0.00242154	2.5e-08	2.2e-07	9.1e-08	448010	0.168477	0.168477	-0.01545	0.00243411	2.19e-10	466617	0.101163	6.69e-05	rs6496586	8731	PDE8A	KNOWN	0	424	0	-	-	-
999	15:85116953:T:C	rs7167692	15	85116953	ENSG00000073417	PDE8A	0	T	C	0.947542	0.052458	0.996	0.0469038	0.00405602	3e-26	6.3e-31	6.9e-34	448010	0.947483	0.052517	0.0487142	0.00407911	7.12e-33	471781	-0.00182771	0.000236163	rs7167692	0	PDE8A	KNOWN	0	424	0	-	-	-
1000	15:90503480:G:C	rs11073930	15	90503480	ENSG00000140575	IQGAP1	1241	G	C	0.451964	0.451964	0.992555	-0.0226672	0.0018221	2e-28	1.6e-35	5.3e-39	448010	0.450241	0.450241	-0.0225213	0.00182247	4.43e-35	469109	0.00599654	0.000251093	rs11073930	0	IQGAP1	KNOWN	0	425	0	-	YES	YES
1001	15:93041192:C:T	rs4778075	15	93041192	ENSG00000182175	RGMA	0	C	T	0.801143	0.198857	1	-0.0141976	0.00226502	6.5e-09	3.7e-10	5.8e-10	448010	0.80104	0.19896	-0.0141106	0.00226519	4.68e-10	472110	-0.000816658	6.35e-05	rs4778075	0	RGMA	KNOWN	0	426	0	-	YES	-
1002	15:94009996:C:T	rs28405309	15	94009996	ENSG00000140563	MCTP2	221543	C	T	0.512468	0.487532	0.979186	0.011968	0.00182479	2.2e-07	5.4e-11	7.5e-12	448010	0.511841	0.488159	0.0117988	0.00182494	1.01e-10	463808	0	6.96e-05	rs28405309	0	MCTP2	KNOWN	0	426	0	-	-	-
1003	16:192415:T:C	rs557311052	16	192415	ENSG00000007392	LUC7L	0	T	C	0.992196	0.007804	0.736248	0.0943196	0.0118902	1.1e-14	2.1e-15	9.9e-16	448010	0.995663	0.004337	0.0796714	0.0120261	3.48e-11	352455	-0.0052462	5.48e-05	rs557311052	0	LUC7L	KNOWN	0	427	0	-	-	-
1004	16:238045:T:G	rs186692714	16	238045	ENSG00000167930	FAM234A	0	T	G	0.983436	0.016564	0.682112	0.0778736	0.0085194	2.9e-17	6.2e-20	3.9e-20	448010	0.993011	0.006989	0.0575112	0.00881295	6.77e-11	326313	-0.00922447	4.59e-05	rs186692714	0	FAM234A	KNOWN	0	427	0	-	-	-
1005	16:297063:C:T	rs117208012	16	297063	ENSG00000103126	AXIN1	0	C	T	0.978985	0.021015	1	0.0861448	0.00628423	8.9e-32	9.1e-43	4.5e-43	448010	0.97888	0.02112	0.0790535	0.00638483	3.29e-35	474780	-0.00705114	0.000258402	rs117208012	0	AXIN1	KNOWN	0	427	0	-	YES	-
1006	16:304353:G:A	rs142097791	16	304353	ENSG00000103126	AXIN1	0	G	A	0.998952	0.001048	1	0.17302	0.0278174	3.2e-07	5e-10	2.7e-09	448010	0.999	0.001	0.174266	0.0278437	3.88e-10	476321	-0.0196863	6.07e-05	rs142097791	0	AXIN1	KNOWN	0	427	0	-	YES	-
1007	16:308161:C:A	rs11865309	16	308161	ENSG00000103126	AXIN1	0	C	A	0.740668	0.259332	0.997053	0.00458547	0.00205879	0.03	0.026	0.0069	448010	0.741269	0.258731	0.0123981	0.00209286	3.14e-09	473986	-0.162106	5.9e-05	rs2301522	1792	AXIN1	KNOWN	0	427	0	-	YES	-
1008	16:325782:C:T	rs9921222	16	325782	ENSG00000103126	AXIN1	0	C	T	0.532705	0.467295	0.99494	0.0254213	0.001809	7.4e-35	7.4e-45	5.5e-46	448010	0.532254	0.467746	0.0201581	0.00186688	3.53e-27	473520	0.0267623	0.000202329	rs9921222	0	AXIN1	KNOWN	0	427	0	-	YES	-
1009	16:373547:G:A	rs548702913	16	373547	ENSG00000129925	PGAP6	0	G	A	0.994848	0.005152	0.371984	0.165397	0.0206452	2.3e-13	1.1e-15	9.9e-16	448010	0.999448	0.000552	0.140015	0.0207564	1.52e-11	176582	0.13402	2.16e-05	rs71378512	13369	MRPL28	KNOWN	0	427	0	-	-	-
1010	16:496045:C:T	rs111528363	16	496045	ENSG00000090565	RAB11FIP3	0	C	T	0.972967	0.027033	0.821477	0.0651156	0.00610867	6.6e-24	1.6e-26	2.5e-26	448010	0.980896	0.019104	0.041592	0.00640512	8.38e-11	393064	-0.00476426	6.48e-05	rs111528363	0	RAB11FIP3	KNOWN	0	427	0	-	-	-
1011	16:1060581:T:C	rs76819935	16	1060581	ENSG00000162009	SSTR5	12167	T	C	0.940783	0.059217	0.90593	-0.0262187	0.00402081	2.3e-11	7e-11	1.4e-12	448010	0.952592	0.047408	-0.0251874	0.00402223	3.8e-10	428418	-0.00401258	5.73e-05	rs76819935	0	SSTR5	KNOWN	0	427	0	-	-	-
1012	16:1482462:G:A	rs13336428	16	1482462	ENSG00000251692	PTX4	3425	G	A	0.58827	0.41173	1	0.0126571	0.00182906	4.9e-10	4.5e-12	2.3e-14	448010	0.58742	0.41258	0.0126256	0.00183001	5.23e-12	476195	0.0180945	7.73e-05	rs13336428	0	PTX4	KNOWN	0	427	0	-	-	-
1013	16:2094298:T:G	rs34123233	16	2094298	ENSG00000008710	PKD1	0	T	G	0.819828	0.180172	0.991247	-0.0215335	0.0023541	1.9e-17	5.8e-20	1.2e-21	448010	0.821435	0.178565	-0.0226386	0.00235568	7.24e-22	471343	-0.0137377	0.000150348	rs34123233	0	PKD1	KNOWN	0	427	0	-	YES	YES
1014	16:3314997:C:G	rs12325187	16	3314997	ENSG00000162086	ZNF75A	0	C	G	0.738859	0.261141	0.990636	-0.0114958	0.00205902	7.7e-07	2.4e-08	2e-09	448010	0.740574	0.259426	-0.0121044	0.00205993	4.2e-09	471724	-0.00719785	5.63e-05	rs12325187	0	ZNF75A	KNOWN	0	428	0	-	-	-
1015	16:3741392:C:A	rs130017	16	3741392	ENSG00000005339	CREBBP	0	C	A	0.925629	0.074371	0.978784	0.0222419	0.00346866	5.5e-08	1.4e-10	3.2e-12	448010	0.927092	0.072908	0.0234039	0.00347007	1.54e-11	465877	0.00860818	7.4e-05	rs130017	0	CREBBP	KNOWN	0	428	0	YES	YES	-
1016	16:3971733:A:G	rs2531992	16	3971733	ENSG00000162104	ADCY9	0	A	G	0.154402	0.154402	0.991289	-0.0253856	0.00249873	4e-20	3e-24	3.8e-27	448010	0.153879	0.153879	-0.0257737	0.00249983	6.34e-25	473286	0.00494774	0.00017298	rs2531992	0	ADCY9	KNOWN	0	428	0	-	YES	-
1017	16:4299110:T:C	rs9921192	16	4299110	ENSG00000126603	GLIS2	15652	T	C	0.48352	0.48352	0.977691	0.0129155	0.00181886	1.5e-11	1.2e-12	4.1e-13	448010	0.485777	0.485777	0.012305	0.00182027	1.38e-11	467047	0.0242594	7.56e-05	rs3901638	11173	GLIS2	KNOWN	0	428	0	-	-	-
1018	16:4375527:A:G	rs8052826	16	4375527	ENSG00000103426	CORO7-PAM16	0	A	G	0.211005	0.211005	0.988992	0.0145251	0.00222009	2.3e-10	6e-11	3.3e-10	448010	0.206203	0.206203	0.0143094	0.00222311	1.22e-10	470247	0.0398625	6.7e-05	rs8052826	0	CORO7-PAM16	KNOWN	0	428	0	-	-	-
1019	16:4381767:C:T	rs140229140	16	4381767	ENSG00000103426	CORO7-PAM16	0	C	T	0.994818	0.005182	1	0.0961243	0.012553	2e-14	1.9e-14	1.4e-14	448010	0.99508	0.00492	0.0926326	0.0125672	1.69e-13	474990	0.00402436	8.4e-05	rs148092711	1	CORO7-PAM16	KNOWN	0	428	0	-	-	-
1020	16:10542081:C:T	rs2354415	16	10542081	ENSG00000213853	EMP2	0	C	T	0.595659	0.404341	0.991936	-0.0116141	0.00184193	1.1e-08	2.9e-10	5.1e-10	448010	0.598907	0.401093	-0.0112778	0.00184226	9.26e-10	472221	0.000843758	6.11e-05	rs2354413	338	EMP2	KNOWN	0	429	0	-	-	-
1021	16:11548386:T:C	rs7102	16	11548386	ENSG00000189067	LITAF	0	T	C	0.634732	0.365268	0.98977	0.0199507	0.00187756	2.3e-19	2.3e-26	7.2e-27	448010	0.635756	0.364244	0.019467	0.00187849	3.65e-25	472042	-0.0229474	0.000175514	rs7102	0	LITAF	KNOWN	0	430	0	-	-	-
1022	16:11836153:T:C	rs8045421	16	11836153	ENSG00000171490	RSL1D1	0	T	C	0.755225	0.244775	0.96741	-0.0170423	0.00212936	1.6e-12	1.2e-15	2.7e-17	448010	0.761715	0.238285	-0.0158332	0.00213299	1.15e-13	460333	-0.0515478	9.1e-05	rs8045421	0	RSL1D1	KNOWN	0	430	0	-	-	-
1023	16:11841828:CAAAGA:C	rs367971645	16	11841828	ENSG00000171490	RSL1D1	0	CAAAGA	C	0.98834	0.01166	0.939969	0.0593376	0.00863834	2e-10	6.5e-12	3.4e-12	448010	0.990327	0.009673	0.0537246	0.00865189	5.31e-10	448707	-0.0103963	5.53e-05	rs8045421	5675	RSL1D1	KNOWN	0	430	0	-	-	-
1024	16:18917144:T:C	rs71382581	16	18917144	ENSG00000157106	SMG1	0	T	C	0.911685	0.088315	0.974389	-0.0204023	0.00321655	5.9e-09	2.3e-10	6.5e-11	448010	0.913556	0.086444	-0.0197253	0.00321721	8.72e-10	463208	-0.0101723	6.15e-05	rs71382581	0	SMG1	KNOWN	0	431	0	-	YES	-
1025	16:19920683:CCAA:C	rs35090332	16	19920683	ENSG00000167191	GPRC5B	34516	CCAA	C	0.849654	0.150346	0.996325	0.0152436	0.00252677	1.1e-07	1.6e-09	6.5e-10	448010	0.84948	0.15052	0.0148616	0.00252735	4.1e-09	473124	-0.00528736	5.65e-05	rs71382583	997281	SMG1	KNOWN	0	432	0	-	-	-
1026	16:22215672:C:A	rs4783443	16	22215672	ENSG00000103319	EEF2K	0	C	A	0.918274	0.081726	0.999683	-0.0218093	0.00329126	6.1e-10	3.4e-11	7.7e-12	448010	0.918298	0.081702	-0.0220108	0.00329155	2.28e-11	474654	0.00398448	7.27e-05	rs4783443	0	EEF2K	KNOWN	0	433	0	-	-	-
1027	16:23189527:T:C	rs5735	16	23189527	ENSG00000166828	SCNN1G	0	T	C	0.691023	0.308977	0.992024	0.0176012	0.00195847	4.3e-16	2.5e-19	8.8e-20	448010	0.690448	0.309552	0.0175887	0.00195889	2.73e-19	471137	-0.00703404	0.00013224	rs5735	0	SCNN1G	KNOWN	0	433	0	-	-	-
1028	16:24808485:A:G	rs11647120	16	24808485	ENSG00000090905	TNRC6A	0	A	G	0.804423	0.195577	0.999151	0.0147047	0.00227165	1.2e-08	9.6e-11	5.4e-10	448010	0.803135	0.196865	0.015112	0.00227194	2.9e-11	475281	-0.00775705	7.22e-05	rs12923918	24597	TNRC6A	KNOWN	0	434	0	-	-	-
1029	16:30622979:A:G	rs9927137	16	30622979	ENSG00000156853	ZNF689	0	A	G	0.523824	0.476176	0.992719	0.0122922	0.00181012	1.7e-10	1.1e-11	6.8e-12	448010	0.525392	0.474608	0.0124563	0.00181028	5.95e-12	472133	0	7.74e-05	rs9927137	0	ZNF689	KNOWN	0	435	0	-	-	-
1030	16:49840765:A:G	rs933561	16	49840765	ENSG00000102935	ZNF423	0	A	G	0.65293	0.34707	0.995486	0.0144339	0.00189653	2.9e-10	2.7e-14	4.1e-14	448010	0.654662	0.345338	0.0143116	0.00189708	4.56e-14	473389	0.00113057	9.26e-05	rs933561	0	ZNF423	KNOWN	0	436	0	-	-	-
1031	16:50829220:C:T	rs146030699	16	50829220	ENSG00000083799	CYLD	27285	C	T	0.992874	0.007126	0.968714	-0.0546561	0.0108796	1.3e-06	5.1e-07	6.9e-08	448010	0.99277	0.00723	-0.0653567	0.0109368	2.29e-09	460770	0.00325956	6.13e-05	rs146030699	0	CYLD	KNOWN	0	436	0	-	-	-
1032	16:50897844:A:AT	rs567568782	16	50897844	ENSG00000083799	CYLD	95909	A	AT	0.998983	0.001017	0.697294	0.2046	0.03412	8.4e-10	2e-09	1.7e-09	448010	0.999659	0.000341	0.20236	0.0341559	3.13e-09	326234	0.0229291	2.79e-05	rs6500348	36183	CYLD	KNOWN	0	436	0	-	-	-
1033	16:50973133:G:C	rs10852610	16	50973133	ENSG00000103449	SALL1	162850	G	C	0.544226	0.455774	0.998419	0.0174579	0.00181185	7.3e-19	5.7e-22	1.1e-22	448010	0.5435	0.4565	0.0139597	0.00187788	1.06e-13	473822	-0.169759	9.67e-05	rs10852610	0	SALL1	KNOWN	0	436	0	YES	YES	-
1034	16:50979523:C:T	rs79028154	16	50979523	ENSG00000103449	SALL1	156460	C	T	0.953604	0.046396	1	-0.0300918	0.00428166	4.4e-07	2.1e-12	6.8e-13	448010	0.95375	0.04625	-0.034064	0.00438765	8.26e-15	475725	-0.0232896	0.000102369	rs79028154	0	SALL1	KNOWN	0	436	0	YES	YES	-
1035	16:50991515:G:C	rs140144628	16	50991515	ENSG00000103449	SALL1	144468	G	C	0.990493	0.009507	0.874375	-0.0674964	0.00990368	2.2e-11	9.4e-12	5.5e-13	448010	0.99252	0.00748	-0.0666406	0.00993005	1.93e-11	417770	-0.0229905	6.59e-05	rs140144628	0	SALL1	KNOWN	0	436	0	YES	YES	-
1036	16:50994098:A:G	rs77718124	16	50994098	ENSG00000103449	SALL1	141885	A	G	0.940173	0.059827	0.905192	-0.0474104	0.00398373	1.9e-27	1.2e-32	2.4e-35	448010	0.948851	0.051149	-0.0425775	0.00404917	7.36e-26	432162	-0.0243481	0.000175965	rs77718124	0	SALL1	KNOWN	0	436	0	YES	YES	-
1037	16:51034374:G:A	rs17249128	16	51034374	ENSG00000103449	SALL1	101609	G	A	0.506465	0.493535	1	0.0128594	0.00180085	5.9e-11	9.3e-13	3e-14	448010	0.50562	0.49438	0.0120867	0.00181739	2.92e-11	475998	0.0113488	7.3e-05	rs17249128	0	SALL1	KNOWN	0	436	0	YES	YES	-
1038	16:51082199:T:G	rs140174016	16	51082199	ENSG00000103449	SALL1	53784	T	G	0.960646	0.039354	0.998111	0.0201341	0.00464083	2.8e-07	1.4e-05	8.9e-07	448010	0.96071	0.03929	0.0279206	0.00466521	2.17e-09	473929	-0.00743575	5.89e-05	rs17250080	9251	SALL1	KNOWN	0	436	0	YES	YES	-
1039	16:51152313:G:A	rs149685227	16	51152313	ENSG00000103449	SALL1	0	G	A	0.976747	0.023253	0.891484	0.0498765	0.00631695	1.5e-15	2.9e-15	8.1e-15	448010	0.983287	0.016713	0.0404687	0.00635797	1.95e-10	425730	0.106196	5.38e-05	rs149685227	0	SALL1	KNOWN	0	436	0	YES	YES	-
1040	16:51154521:G:A	rs2052285	16	51154521	ENSG00000103449	SALL1	2187	G	A	0.391456	0.391456	1	0.0215112	0.00184804	1.2e-23	2.6e-31	3.7e-33	448010	0.39091	0.39091	0.0207202	0.00187413	2.05e-28	474190	-0.0551295	0.000204445	rs2052285	0	SALL1	KNOWN	0	436	0	YES	YES	-
1041	16:51388775:C:T	rs1420996	16	51388775	ENSG00000224578	HNRNPA1P48	164662	C	T	0.261648	0.261648	0.991584	-0.0189349	0.00206081	5.6e-15	4e-20	4.7e-21	448010	0.262353	0.262353	-0.0158735	0.00207776	2.18e-14	470261	0.0585833	9.75e-05	rs1420996	0	HNRNPA1P48	KNOWN	0	436	0	-	-	-
1042	16:51590218:C:A	rs2647978	16	51590218	ENSG00000224578	HNRNPA1P48	0	C	A	0.706894	0.293106	1	0.0131873	0.00197916	3.8e-07	2.7e-11	7.6e-13	448010	0.70712	0.29288	0.0184911	0.00199821	2.17e-20	475437	-0.0420315	0.000141624	rs2647978	0	HNRNPA1P48	KNOWN	0	436	0	-	-	-
1043	16:51675952:C:T	rs1563999	16	51675952	ENSG00000224578	HNRNPA1P48	28820	C	T	0.375341	0.375341	0.996959	0.0211768	0.00185923	9.4e-23	4.7e-30	2.9e-33	448010	0.376667	0.376667	0.0189512	0.00187001	3.89e-24	476015	-0.00381105	0.000168648	rs35392886	23200	HNRNPA1P48	KNOWN	0	436	0	-	-	-
1044	16:51745764:A:AT	rs34852921	16	51745764	ENSG00000224578	HNRNPA1P48	98632	A	AT	0.597689	0.402311	0.995893	0.0306667	0.00183883	1e-48	1.9e-62	6.3e-65	448010	0.598547	0.401453	0.029162	0.00186676	5.18e-55	474350	0.00185207	0.000408693	rs7191269	5243	HNRNPA1P48	KNOWN	0	436	0	-	-	-
1045	16:51865966:C:T	rs1110494	16	51865966	ENSG00000224578	HNRNPA1P48	218834	C	T	0.675279	0.324721	0.993518	0.0142605	0.00193108	1.1e-12	1.5e-13	6e-13	448010	0.674779	0.325221	0.0172663	0.00197072	1.93e-18	471878	-0.180307	0.000130848	rs1110494	0	HNRNPA1P48	KNOWN	0	436	0	-	-	-
1046	16:51870070:C:A	rs72805220	16	51870070	ENSG00000224578	HNRNPA1P48	222938	C	A	0.932317	0.067683	0.966434	0.0581811	0.0036412	4.4e-52	1.8e-57	2.9e-61	448010	0.935604	0.064396	0.0558588	0.00374059	2.01e-50	461000	0.007023	0.000375979	rs72805220	0	HNRNPA1P48	KNOWN	0	436	0	-	-	-
1047	16:53778872:TTTTG:T	rs74269879	16	53778872	ENSG00000140718	FTO	0	TTTTG	T	0.608803	0.391197	0.97815	-0.0199849	0.00186591	8e-20	9.1e-27	1.7e-28	448010	0.615832	0.384168	-0.0201633	0.00186775	3.61e-27	465279	0.0285902	0.00019237	rs8063057	351	FTO	KNOWN	0	437	0	-	YES	YES
1048	16:53989672:C:T	rs9933805	16	53989672	ENSG00000140718	FTO	0	C	T	0.402313	0.402313	0.974197	0.0122064	0.00185861	1.8e-08	5.1e-11	3.2e-10	448010	0.400401	0.400401	0.0122149	0.00186019	5.15e-11	464536	-0.0122122	7.16e-05	rs9924983	3142	FTO	KNOWN	0	437	0	-	YES	YES
1049	16:54883712:GA:G	rs35315799	16	54883712	ENSG00000176842	IRX5	47154	GA	G	0.776034	0.223966	0.971396	0.0174529	0.00218729	3.6e-12	1.5e-15	1.2e-16	448010	0.780829	0.219171	0.016535	0.00218901	4.23e-14	464022	-0.0118545	9.36e-05	rs12933070	58111	IRX5	KNOWN	0	437	0	-	-	-
1050	16:55025218:A:G	rs12149673	16	55025218	ENSG00000176842	IRX5	90733	A	G	0.695813	0.304187	0.990403	-0.0288774	0.00196692	6.5e-42	8.5e-49	2.2e-50	448010	0.697885	0.302115	-0.025406	0.00204772	2.4e-35	471052	0.276374	0.000272182	rs12149673	0	IRX5	KNOWN	0	437	0	-	-	-
1051	16:55093279:T:C	rs12918462	16	55093279	ENSG00000176842	IRX5	158794	T	C	0.933023	0.066977	0.978715	-0.0386254	0.00362	1.6e-25	1.4e-26	3.7e-27	448010	0.935229	0.064771	-0.0245303	0.00376945	7.63e-11	471123	0.00845312	7.29e-05	rs12918462	0	IRX5	KNOWN	0	437	0	-	-	-
1052	16:55477625:G:A	rs243866	16	55477625	ENSG00000087245	MMP2	0	G	A	0.745725	0.254275	0.99838	-0.0220002	0.00206737	1.1e-20	1.9e-26	2.5e-27	448010	0.743507	0.256493	-0.0221649	0.0020683	8.52e-27	476049	0	0.00018738	rs243866	0	MMP2	KNOWN	0	437	0	YES	YES	YES
1053	16:66971706:C:T	rs71649607	16	66971706	ENSG00000172828	CES3	0	C	T	0.840597	0.159403	0.998544	-0.0221554	0.0024664	8.1e-19	2.6e-19	2.3e-20	448010	0.840171	0.159829	-0.0225136	0.00247069	8.07e-20	473357	0.0145172	0.000136127	rs71649607	0	CES3	KNOWN	0	438	0	-	-	-
1054	16:67168531:GAAGA:G	rs149904572	16	67168531	ENSG00000102878	HSF4	0	GAAGA	G	0.971149	0.028851	0.994418	0.0730649	0.0053964	7.2e-34	9.1e-42	1.9e-46	448010	0.972098	0.027902	0.0562829	0.00565336	2.38e-23	472771	0.31182	0.000171842	rs61733768	11516	KIAA0895L	KNOWN	0	438	0	-	-	-
1055	16:67538227:C:T	rs567068501	16	67538227	ENSG00000039523	RIPOR1	0	C	T	0.992792	0.007208	0.822681	0.137273	0.0117224	8.8e-25	1.1e-31	2.5e-35	448010	0.997042	0.002958	0.0971991	0.0122336	1.94e-15	392298	0.045928	5.57e-05	rs567068501	0	RIPOR1	KNOWN	0	438	0	-	-	-
1056	16:68529567:C:T	rs527737437	16	68529567	ENSG00000184939	ZFP90	524	C	T	0.993331	0.006669	0.649793	0.110105	0.0137061	2.2e-14	9.5e-16	4.5e-17	448010	0.997674	0.002326	0.090236	0.013773	5.69e-11	310028	-0.0125392	3.78e-05	rs557350916	387184	TANGO6	KNOWN	0	438	0	-	-	-
1057	16:69079466:T:A	rs8044066	16	69079466	ENSG00000103047	TANGO6	0	T	A	0.913884	0.086116	0.987737	-0.0207728	0.00322402	5.9e-08	1.2e-10	8.4e-11	448010	0.915495	0.084505	-0.0189616	0.00322947	4.32e-09	471700	-0.0262238	5.56e-05	rs74615093	8674	TANGO6	KNOWN	0	438	0	-	-	-
1058	16:69602013:A:G	rs11643240	16	69602013	ENSG00000102908	NFAT5	0	A	G	0.732239	0.267761	0.998868	0.0154486	0.00203648	9.9e-13	3.3e-14	1.7e-14	448010	0.732051	0.267949	0.0154666	0.00203878	3.29e-14	474527	-0.013238	9.38e-05	rs11643240	0	NFAT5	KNOWN	0	438	0	-	-	-
1059	16:72877507:G:A	rs7197197	16	72877507	ENSG00000140836	ZFHX3	0	G	A	0.416253	0.416253	0.98625	-0.0159496	0.0018379	2.1e-13	4e-18	7.1e-19	448010	0.415857	0.415857	-0.0148111	0.00183956	8.18e-16	470087	-0.00948028	0.000106578	rs7197197	0	ZFHX3	KNOWN	0	439	0	-	-	-
1060	16:73883400:ATGTG:A	rs72281851	16	73883400	ENSG00000140836	ZFHX3	0	ATGTG	A	0.423477	0.423477	0.97877	0.013229	0.00184044	1.1e-08	6.6e-13	4.9e-14	448010	0.422395	0.422395	0.0126312	0.00184097	6.83e-12	466591	0.00726884	7.79e-05	rs374035142	0	ZFHX3	KNOWN	0	440	0	-	-	-
1061	16:80796916:T:C	rs2580315	16	80796916	ENSG00000166446	CDYL2	0	T	C	0.917871	0.082129	0.982682	0.0268782	0.0033003	4.8e-15	3.8e-16	5.4e-16	448010	0.918743	0.081257	0.0284783	0.00330617	7.07e-18	469924	0.0547587	0.000121091	rs2580315	0	CDYL2	KNOWN	0	441	0	-	-	-
1062	16:80900598:A:C	rs7186061	16	80900598	ENSG00000286221	-	0	A	C	0.151353	0.151353	1	-0.016769	0.00251371	3.8e-09	2.5e-11	5.3e-12	448010	0.14955	0.14955	-0.0184114	0.00251781	2.62e-13	475428	0.0033863	8.62e-05	rs7186061	0	NA	KNOWN	0	441	0	-	-	-
1063	16:81546483:G:A	rs12448684	16	81546483	ENSG00000153815	CMIP	0	G	A	0.511344	0.488656	0.993943	0.0234944	0.00180705	1.2e-31	1.2e-38	1.7e-39	448010	0.510787	0.489213	0.0236275	0.00180759	4.8e-39	472783	-0.00217136	0.000278999	rs12932885	165	CMIP	KNOWN	0	441	0	-	-	-
1064	16:86681109:G:C	rs71390846	16	86681109	ENSG00000176678	FOXL1	97631	G	C	0.811948	0.188052	0.986943	0.0404238	0.00231879	6.3e-59	4.6e-68	3.6e-72	448010	0.814775	0.185225	0.0385213	0.00233941	6.42e-61	469747	0.133114	0.000447888	rs71390846	0	FOXL1	KNOWN	0	442	0	-	-	-
1065	16:86684380:GTGTGTGTA:G	rs566594281	16	86684380	ENSG00000176678	FOXL1	100902	GTGTGTGTA	G	0.917028	0.082972	0.932139	0.0301983	0.00337833	3.3e-15	3.9e-19	7.1e-21	448010	0.927488	0.072512	0.0236093	0.00340783	4.27e-12	444301	-0.0031238	7.5e-05	rs68110026	593	FOXL1	KNOWN	0	442	0	-	-	-
1066	16:87067140:G:T	rs4081747	16	87067140	ENSG00000260456	C16orf95	16423	G	T	0.3771	0.3771	0.980102	0.0133456	0.00187505	9.8e-11	1.1e-12	1.7e-12	448010	0.375779	0.375779	0.0135916	0.00187548	4.26e-13	467225	-0.0112173	8.67e-05	rs4081747	0	C16orf95	KNOWN	0	442	0	-	-	-
1067	16:88263219:C:T	rs113896694	16	88263219	ENSG00000225614	ZNF469	119741	C	T	0.881552	0.118448	0.976249	0.0197195	0.00282268	1.4e-09	2.8e-12	6.2e-13	448010	0.886514	0.113486	0.0189253	0.00282586	2.12e-11	463799	0.0404053	7.21e-05	rs113896694	0	ZNF469	KNOWN	0	443	0	-	-	-
1068	16:88400016:A:G	rs4782351	16	88400016	ENSG00000225614	ZNF469	0	A	G	0.388665	0.388665	0.996834	0.0142993	0.00185186	2.8e-13	1.1e-14	2.8e-15	448010	0.388632	0.388632	0.0140835	0.00185391	3.04e-14	473531	0.00644692	9.43e-05	rs4782351	0	ZNF469	KNOWN	0	443	0	-	-	-
1069	16:88722526:A:G	rs4238686	16	88722526	ENSG00000103335	PIEZO1	0	A	G	0.472004	0.472004	0.995578	-0.00756763	0.0018089	0.0007	2.9e-05	0.00013	448010	0.469645	0.469645	-0.0146963	0.00189217	8.04e-15	473208	-0.166901	0.000107593	rs4238686	0	PIEZO1	KNOWN	0	443	0	-	-	-
1070	16:88767606:A:C	rs11643303	16	88767606	ENSG00000103335	PIEZO1	0	A	C	0.88312	0.11688	0.952956	-0.0202811	0.00286285	5.8e-13	1.4e-12	2.7e-13	448010	0.890044	0.109956	-0.0222614	0.00290433	1.79e-14	456110	-0.0449433	9.7e-05	rs11643303	0	PIEZO1	KNOWN	0	443	0	-	-	-
1071	16:88787600:C:T	rs2272443	16	88787600	ENSG00000103335	PIEZO1	2380	C	T	0.771719	0.228281	0.979608	0.0207387	0.00216349	4.7e-20	9.2e-22	6.3e-24	448010	0.773391	0.226609	0.0236854	0.00223591	3.21e-26	467897	0.0370124	0.000196638	rs2272443	0	PIEZO1	KNOWN	0	443	0	-	-	-
1072	16:89506697:A:C	rs13339485	16	89506697	ENSG00000197912	SPG7	0	A	C	0.521861	0.478139	0.996852	0.0114392	0.00180572	3e-07	2.4e-10	3.1e-10	448010	0.521546	0.478454	0.0111256	0.00180928	7.79e-10	474272	0	6.18e-05	rs57696383	440	SPG7	KNOWN	0	443	0	-	YES	-
1073	17:835712:T:C	rs56336971	17	835712	ENSG00000167693	NXN	0	T	C	0.689458	0.310542	0.997458	0.017658	0.00194493	1e-14	1.1e-19	1.1e-20	448010	0.689399	0.310601	0.0184247	0.00194529	2.76e-21	476390	-9.98e-05	0.00014538	rs56336971	0	NXN	KNOWN	0	444	0	YES	YES	YES
1074	17:1024838:G:A	rs2376600	17	1024838	ENSG00000159842	ABR	0	G	A	0.689857	0.310143	0.988143	0.0314424	0.00195173	4.4e-47	2.2e-58	7.6e-62	448010	0.692396	0.307604	0.0316003	0.0019526	6.58e-59	473233	0.00131335	0.000425362	rs2376600	0	ABR	KNOWN	0	444	0	-	-	-
1075	17:2066975:G:A	rs8068234	17	2066975	ENSG00000070366	SMG6	0	G	A	0.984128	0.015872	0.991193	-0.0684095	0.00721213	5.2e-18	2.4e-21	7.3e-22	448010	0.984296	0.015704	-0.0528272	0.0072408	2.97e-13	474877	-0.00457371	8.63e-05	rs8068234	0	SMG6	KNOWN	0	445	0	-	-	-
1076	17:2091856:T:TG	rs111955911	17	2091856	ENSG00000070366	SMG6	0	T	TG	0.984994	0.015006	0.87975	-0.0585074	0.00786254	6.2e-12	1e-13	9.2e-15	448010	0.99967	0.00033	-0.0582155	0.00786375	1.33e-13	422273	0.00456259	2.24e-06	rs140760578	12460	SMG6	KNOWN	0	445	0	-	-	-
1077	17:2123124:GA:G	rs35401268	17	2123124	ENSG00000070366	SMG6	0	GA	G	0.315765	0.315765	0.990781	-0.053448	0.00194155	5.5e-130	8e-167	3.5e-178	448010	0.31517	0.31517	-0.0522679	0.00195058	3.59e-158	473056	0.000423363	0.00117931	rs35401268	0	SMG6	KNOWN	0	445	0	-	-	-
1078	17:4077854:G:C	rs8074454	17	4077854	ENSG00000074755	ZZEF1	0	G	C	0.673219	0.326781	0.99836	-0.0115988	0.00191915	4.4e-09	1.5e-09	9.9e-10	448010	0.673438	0.326562	-0.0114863	0.00191946	2.18e-09	476222	0.00375262	5.8e-05	rs8070737	82	ZZEF1	KNOWN	0	446	0	-	YES	YES
1079	17:4910109:T:C	rs66863998	17	4910109	ENSG00000108556	CHRNE	0	T	C	0.867635	0.132365	0.972502	-0.0140738	0.00269384	0.00094	1.7e-07	2.2e-07	448010	0.874169	0.125831	-0.0159216	0.00269482	3.46e-09	463015	0.00787696	5.58e-05	rs1806269	509799	RPAIN	KNOWN	0	446	0	-	-	-
1080	17:7502815:A:G	rs11658168	17	7502815	ENSG00000181222	POLR2A	0	A	G	0.361737	0.361737	0.997136	-0.0136075	0.00187224	2.9e-11	3.6e-13	5.4e-14	448010	0.361124	0.361124	-0.0162173	0.00189207	1.02e-17	476771	0.0617719	0.000121356	rs11658168	0	POLR2A	KNOWN	0	447	0	-	-	-
1081	17:7631360:C:T	rs6258	17	7631360	ENSG00000129214	SHBG	0	C	T	0.992991	0.007009	0.9662	-0.0950636	0.0109649	1.8e-13	4.3e-18	1.5e-18	448010	0.993358	0.006642	-0.0888672	0.0109878	6.08e-16	461097	-0.00519979	0.000104212	rs6258	0	SHBG	KNOWN	0	447	0	-	-	-
1082	17:7877702:G:A	rs76833657	17	7877702	ENSG00000183011	NAA38	0	G	A	0.92506	0.07494	0.998753	0.0418025	0.00341782	5.4e-24	2.1e-34	1.5e-36	448010	0.926105	0.073895	0.0446559	0.00344827	2.34e-38	476382	-0.00572642	0.000272937	rs76833657	0	NAA38	KNOWN	0	447	0	-	-	-
1083	17:9013151:A:T	rs11078776	17	9013151	ENSG00000065320	NTN1	8360	A	T	0.546926	0.453074	0.987421	-0.0123302	0.00181537	1.8e-10	1.1e-11	1e-11	448010	0.547092	0.452908	-0.0128716	0.00182321	1.67e-12	472502	-0.0851884	8.21e-05	rs11078776	0	NTN1	KNOWN	0	448	0	-	-	-
1084	17:9128957:G:A	rs12938040	17	9128957	ENSG00000065320	NTN1	0	G	A	0.959993	0.040007	0.990748	-0.0294245	0.00460542	5.1e-07	1.7e-10	2.4e-11	448010	0.960718	0.039282	-0.0347498	0.00462432	5.71e-14	473690	-0.00624555	9.11e-05	rs12938040	0	NTN1	KNOWN	0	448	0	-	-	-
1085	17:9231297:G:GC	rs111548967	17	9231297	ENSG00000065320	NTN1	0	G	GC	0.799183	0.200817	0.914899	0.021288	0.00234121	8.5e-18	9.7e-20	5.8e-20	448010	0.995541	0.004459	0.0227251	0.00234261	2.99e-22	438596	-0.0298136	4.58e-06	rs56235417	8232	NTN1	KNOWN	0	448	0	-	-	-
1086	17:9239529:G:C	rs56235417	17	9239529	ENSG00000065320	NTN1	0	G	C	0.837144	0.162856	0.991549	0.0316367	0.00244156	3.6e-32	2.1e-38	4.8e-39	448010	0.83888	0.16112	0.0315273	0.00244508	4.85e-38	474659	-0.00613603	0.000268691	rs56235417	0	NTN1	KNOWN	0	448	0	-	-	-
1087	17:10128325:C:T	rs9914258	17	10128325	ENSG00000007237	GAS7	0	C	T	0.558661	0.441339	1	-0.0123438	0.00181214	2.1e-08	9.6e-12	1.8e-13	448010	0.55927	0.44073	-0.0130703	0.00181263	5.57e-13	476571	-0.00585365	8.42e-05	rs9914258	0	GAS7	KNOWN	0	448	0	-	YES	YES
1088	17:17233577:C:T	rs10459910	17	17233577	ENSG00000264187	-	0	C	T	0.424947	0.424947	0.996788	0.0140971	0.00182144	1.3e-11	1e-14	3.7e-15	448010	0.425911	0.425911	0.0139086	0.00182166	2.26e-14	475934	0.00567273	9.46e-05	rs10459910	0	NA	KNOWN	0	449	0	-	-	-
1089	17:20145042:A:C	rs8066143	17	20145042	ENSG00000128487	SPECC1	0	A	C	0.389291	0.389291	0.998204	-0.0111223	0.00184758	7.2e-09	1.7e-09	5.3e-09	448010	0.389786	0.389786	-0.0110808	0.00184787	2.02e-09	475473	-0.00282381	5.84e-05	rs7222984	28661	SPECC1	KNOWN	0	450	0	-	-	-
1090	17:28367840:G:A	rs704	17	28367840	ENSG00000273171	-	0	G	A	0.524634	0.475366	1	0.0158257	0.00179947	6.3e-13	1.4e-18	1.1e-19	448010	0.52653	0.47347	0.01442	0.0018024	1.24e-15	477782	-0.0351488	0.000103675	rs704	0	NA	KNOWN	0	451	0	-	-	-
1091	17:29339285:C:T	rs2530394	17	29339285	ENSG00000108256	NUFIP2	45137	C	T	0.340353	0.340353	0.987691	-0.0135432	0.0019104	5.8e-10	1.3e-12	2.5e-13	448010	0.341942	0.341942	-0.0128625	0.0019197	2.08e-11	470910	0.0434879	7.45e-05	rs2530394	0	NUFIP2	KNOWN	0	451	0	-	-	-
1092	17:29621826:C:T	rs3760456	17	29621826	ENSG00000167549	CORO6	0	C	T	0.559971	0.440029	0.995711	0.0228411	0.00181498	2.1e-27	2.6e-36	1.2e-38	448010	0.560671	0.439329	0.0211034	0.00182355	5.67e-31	475268	0.0449881	0.000219398	rs3760456	0	CORO6	KNOWN	0	451	0	-	-	-
1093	17:31500411:G:A	rs2097719	17	31500411	ENSG00000131242	RAB11FIP4	0	G	A	0.393189	0.393189	0.989282	0.0207108	0.00185222	2.2e-25	5e-29	9e-30	448010	0.391378	0.391378	0.0169438	0.00189663	4.12e-19	471323	0.213708	0.000136772	rs2097719	0	RAB11FIP4	KNOWN	0	452	0	-	-	-
1094	17:31564410:G:A	rs62063930	17	31564410	ENSG00000131242	RAB11FIP4	26199	G	A	0.849686	0.150314	0.96743	0.0244122	0.00255387	1.2e-18	1.2e-21	5.1e-21	448010	0.853864	0.146136	0.0163982	0.00262489	4.18e-10	463162	-0.000241858	6.71e-05	rs62063930	0	RAB11FIP4	KNOWN	0	452	0	-	-	-
1095	17:38757554:T:C	rs12951408	17	38757554	ENSG00000277791	PSMB3	0	T	C	0.440662	0.440662	0.989878	0.013144	0.00181964	5.8e-12	5.1e-13	7.8e-15	448010	0.4395	0.4395	0.0133541	0.00182005	2.18e-13	472798	0.000598891	8.79e-05	rs12951408	0	PSMB3	KNOWN	0	453	0	-	-	-
1096	17:41757519:C:T	rs143043662	17	41757519	ENSG00000173801	JUP	0	C	T	0.9876	0.0124	0.903977	-0.0694983	0.00853784	1.8e-10	4e-16	5.7e-18	448010	0.990532	0.009468	-0.0717041	0.00855297	5.14e-17	432224	-0.0566438	9.64e-05	rs143043662	0	JUP	KNOWN	0	454	0	-	-	-
1097	17:42546140:T:C	rs601999	17	42546140	ENSG00000108784	NAGLU	1691	T	C	0.33206	0.33206	0.996109	-0.0109187	0.00191235	7.4e-09	1.1e-08	2.5e-09	448010	0.33083	0.33083	-0.0130898	0.00191925	9.09e-12	475724	-0.0436937	7.59e-05	rs630539	4814	NAGLU	KNOWN	0	454	0	YES	YES	-
1098	17:43723878:A:C	rs7217502	17	43723878	ENSG00000167941	SOST	29861	A	C	0.615898	0.384102	0.974301	-0.0400201	0.00187416	3.3e-78	3.6e-101	2.1e-108	448010	0.619428	0.380572	-0.0256988	0.00204918	4.45e-36	463958	0.351028	0.000311375	rs7217502	0	SOST	KNOWN	0	455	0	YES	YES	YES
1099	17:43749471:G:C	rs2741856	17	43749471	ENSG00000167941	SOST	4268	G	C	0.918586	0.081414	1	-0.0737563	0.00329239	4.3e-90	3.8e-111	2.5e-116	448010	0.91921	0.08079	-0.0599693	0.00352339	5.8e-65	475526	0.0875091	0.000534146	rs2741856	0	SOST	KNOWN	0	455	0	YES	YES	YES
1100	17:43834656:T:G	rs1237669	17	43834656	ENSG00000161647	MPP3	1486	T	G	0.103545	0.103545	1	0.0121783	0.00295108	5.1e-06	3.7e-05	3.5e-05	448010	0.10328	0.10328	0.0196213	0.00299121	5.39e-11	477352	0.000316089	7.13e-05	rs12950756	7652	MPP3	KNOWN	0	455	0	-	-	-
1101	17:43872868:G:A	rs550218336	17	43872868	ENSG00000108852	MPP2	2490	G	A	0.991859	0.008141	0.601743	-0.0932471	0.0128954	7e-13	4.8e-13	7.7e-15	448010	0.999597	0.000403	-0.0841138	0.0129045	7.12e-11	287341	-0.0313247	5.7e-06	rs74636831	9305	MPP2	KNOWN	0	455	0	-	-	-
1102	17:44087216:A:G	rs190144	17	44087216	ENSG00000108840	HDAC5	0	A	G	0.256559	0.256559	0.995494	0.0357467	0.00206184	1.2e-53	2.5e-67	2.2e-72	448010	0.255507	0.255507	0.0281323	0.00210172	7.36e-41	475615	-0.038005	0.000301095	rs190144	0	HDAC5	KNOWN	0	455	0	-	-	-
1103	17:45014355:C:A	rs4436817	17	45014355	ENSG00000136448	NMT1	0	C	A	0.508492	0.491508	0.983477	-0.0148126	0.00181187	2.9e-13	3e-16	5.3e-18	448010	0.507593	0.492407	-0.0140693	0.00182099	1.11e-14	470266	-0.0427171	9.89e-05	rs4436817	0	NMT1	KNOWN	0	455	0	-	-	-
1104	17:45495530:T:G	rs5026246	17	45495530	ENSG00000225190	PLEKHM1	4781	T	G	0.773553	0.226447	1	0.0242738	0.00214884	1.4e-24	1.4e-29	1.3e-30	448010	0.77439	0.22561	0.0208536	0.00215552	3.87e-22	476972	0.0462182	0.000151953	rs375822897	15841	PLEKHM1	KNOWN	0	455	0	YES	YES	YES
1105	17:48064482:T:C	rs9909922	17	48064482	ENSG00000082641	NFE2L1	2937	T	C	0.891512	0.108488	0.999298	0.0254635	0.00289634	1.2e-13	1.5e-18	2.6e-19	448010	0.891946	0.108054	0.0241675	0.00290071	7.98e-17	475549	0.00185263	0.000112583	rs9909922	0	NFE2L1	KNOWN	0	456	0	-	-	-
1106	17:50168801:G:A	rs16948744	17	50168801	ENSG00000108823	SGCA	0	G	A	0.640604	0.359396	0.995971	0.00642682	0.00187728	0.00099	0.00062	0.0011	448010	0.641459	0.358541	0.013929	0.0019513	9.45e-13	475601	0.271431	8.92e-05	rs16948744	0	SGCA	KNOWN	0	457	0	-	-	-
1107	17:50183463:C:T	rs79409705	17	50183463	ENSG00000108821	COL1A1	639	C	T	0.95837	0.04163	0.983126	-0.0508161	0.00452417	4.6e-21	2.8e-29	2.4e-31	448010	0.959546	0.040454	-0.0494429	0.0047757	4.05e-25	472433	0.186556	0.000189786	rs79409705	0	COL1A1	KNOWN	0	457	0	YES	YES	YES
1108	17:50255988:G:A	rs2696264	17	50255988	ENSG00000167105	TMEM92	15419	G	A	0.772822	0.227178	1	-0.0304648	0.00214267	2e-38	7.1e-46	1.7e-48	448010	0.77538	0.22462	-0.0265001	0.00218185	6.04e-34	478558	0.0200242	0.000244618	rs2696264	0	TMEM92	KNOWN	0	457	0	-	-	-
1109	17:50559300:C:G	rs7501581	17	50559300	ENSG00000006283	CACNA1G	1416	C	G	0.642579	0.357421	0.985561	-0.0113639	0.00188893	5e-08	1.8e-09	6.1e-09	448010	0.644986	0.355014	-0.0121293	0.00189071	1.41e-10	470871	-0.0035401	6.74e-05	rs6504675	2304	SPATA20	KNOWN	0	457	0	-	-	-
1110	17:50980180:C:T	rs4794198	17	50980180	ENSG00000008294	SPAG9	0	C	T	0.440463	0.440463	0.998928	-0.0136163	0.00181052	1.2e-12	5.5e-14	2.2e-15	448010	0.439271	0.439271	-0.0139932	0.00181105	1.1e-14	477615	-0.00537216	9.65e-05	rs9332407	3102	SPAG9	KNOWN	0	457	0	-	-	-
1111	17:55410303:A:C	rs11079173	17	55410303	ENSG00000108960	MMD	0	A	C	0.532831	0.467169	0.998829	-0.011361	0.00180283	5.4e-07	2.9e-10	1.1e-09	448010	0.533425	0.466575	-0.0107218	0.00180369	2.78e-09	476941	0.0176343	5.72e-05	rs11079173	0	MMD	KNOWN	0	458	0	-	YES	-
1112	17:56185926:GA:G	rs11284568	17	56185926	ENSG00000153930	ANKFN1	0	GA	G	0.598379	0.401621	0.996307	-0.0289974	0.00183851	9.5e-46	4.8e-56	1.2e-55	448010	0.598268	0.401732	-0.0313549	0.00185899	7.92e-64	474812	-0.143915	0.000472577	rs60891864	10311	ANKFN1	KNOWN	0	458	0	-	-	-
1113	17:56431545:C:T	rs980081	17	56431545	ENSG00000153930	ANKFN1	0	C	T	0.325073	0.325073	0.996758	-0.0120152	0.00192482	1.1e-08	4.3e-10	5.2e-11	448010	0.326925	0.326925	-0.0163658	0.00194572	4.06e-17	474701	0.00613396	0.000117873	rs7211043	1989	ANKFN1	KNOWN	0	458	0	-	-	-
1114	17:60313656:T:C	rs566836317	17	60313656	ENSG00000170832	USP32	0	T	C	0.996722	0.003278	0.427786	-0.16747	0.0239733	4.1e-09	2.8e-12	3.6e-13	448010	0.999306	0.000694	-0.144292	0.0240069	1.85e-09	205463	-0.00370517	2.89e-05	rs78524350	251712	HEATR6	KNOWN	0	459	0	-	-	-
1115	17:60577996:C:CTT	rs545164273	17	60577996	ENSG00000170836	PPM1D	22198	C	CTT	0.983883	0.016117	0.72997	-0.0865218	0.00862769	1.2e-16	1.1e-23	1.9e-24	448010	0.995264	0.004736	-0.0695619	0.00867012	1.03e-15	326832	0.0114729	4.56e-05	rs545164273	0	PPM1D	KNOWN	0	459	0	-	-	-
1116	17:60677806:G:A	rs573536922	17	60677806	ENSG00000141376	BCAS3	0	G	A	0.994636	0.005364	0.538123	-0.160238	0.0167259	7.8e-16	9.7e-22	2e-21	448010	0.998098	0.001902	-0.136019	0.0167822	5.28e-16	258457	0.101626	7.02e-05	rs573536922	0	BCAS3	KNOWN	0	459	0	-	-	-
1117	17:60946637:C:T	rs57043009	17	60946637	ENSG00000141376	BCAS3	0	C	T	0.851859	0.148141	0.99231	-0.0531284	0.0025392	1.1e-76	3.3e-97	1.3e-102	448010	0.853906	0.146094	-0.0486567	0.00256977	5.95e-80	473845	0.0530742	0.000590687	rs57043009	0	BCAS3	KNOWN	0	459	0	-	-	-
1118	17:61129827:C:T	rs142187133	17	61129827	ENSG00000141376	BCAS3	0	C	T	0.996872	0.003128	0.422196	-0.167233	0.0247861	1.6e-07	1.5e-11	6.2e-12	448010	0.999532	0.000468	-0.148197	0.0248064	2.31e-09	201398	-0.00968488	2.05e-05	rs1012383	11123	BCAS3	KNOWN	0	459	0	-	-	-
1119	17:61289060:C:T	rs56834327	17	61289060	ENSG00000141376	BCAS3	0	C	T	0.853505	0.146495	0.978274	-0.0138888	0.00256643	2.7e-07	6.2e-08	3.1e-09	448010	0.85788	0.14212	-0.0170971	0.00257251	3.01e-11	468553	-0.0119353	7.13e-05	rs7215879	266	BCAS3	KNOWN	0	459	0	-	-	-
1120	17:61395722:C:T	rs74521943	17	61395722	ENSG00000141376	BCAS3	2884	C	T	0.947887	0.052113	0.990015	-0.0260284	0.004064	3.5e-08	1.5e-10	3.7e-10	448010	0.947751	0.052249	-0.0275372	0.00407336	1.38e-11	472962	0.0521627	7.51e-05	rs740753	23844	TBX2	KNOWN	0	459	0	-	-	-
1121	17:61439144:T:C	rs12944985	17	61439144	ENSG00000121075	TBX4	13261	T	C	0.807338	0.192662	0.977157	-0.0174504	0.00230462	1.7e-10	3.7e-14	5.5e-13	448010	0.814387	0.185613	-0.0151452	0.00231183	5.71e-11	467058	-0.00768657	6.93e-05	rs71373880	2674	TBX4	KNOWN	0	459	0	YES	YES	-
1122	17:61533656:T:C	rs12943370	17	61533656	ENSG00000121075	TBX4	48546	T	C	0.345369	0.345369	0.990781	-0.0134702	0.00189785	4.6e-12	1.3e-12	2.9e-13	448010	0.345196	0.345196	-0.0149696	0.00190015	3.32e-15	473832	0.0134893	0.000101304	rs12943370	0	TBX4	KNOWN	0	459	0	YES	YES	-
1123	17:62456841:G:A	rs181324758	17	62456841	ENSG00000146872	TLK2	1818	G	A	0.933324	0.066676	0.960208	-0.0224022	0.00367779	2e-07	1.1e-09	6.9e-09	448010	0.937005	0.062995	-0.0276845	0.003745	1.44e-13	458419	-0.187894	9.05e-05	rs139355991	23733	TLK2	KNOWN	0	459	0	-	YES	YES
1124	17:62642697:T:G	rs12452590	17	62642697	ENSG00000011028	MRC2	0	T	G	0.638199	0.361801	0.974003	-0.013422	0.00189326	5.2e-08	1.3e-12	1.8e-14	448010	0.639832	0.360168	-0.016338	0.00193038	2.59e-17	466209	0.0107949	0.000123027	rs12452590	0	MRC2	KNOWN	0	459	0	-	-	-
1125	17:64483156:A:C	rs17650301	17	64483156	ENSG00000256525	POLG2	0	A	C	0.706662	0.293338	1	0.0181844	0.00197432	6.2e-19	3.2e-20	3.8e-22	448010	0.70535	0.29465	0.0183986	0.00197513	1.22e-20	477509	0.00438137	0.000140705	rs17650301	0	POLG2	KNOWN	0	460	0	-	-	-
1126	17:65281920:C:A	rs9896306	17	65281920	ENSG00000108370	RGS9	54217	C	A	0.727129	0.272871	0.993111	0.026141	0.00202464	1.3e-26	3.9e-38	5.2e-40	448010	0.728771	0.271229	0.0255176	0.00202708	2.45e-36	474304	-0.0387728	0.000257417	rs9896306	0	RGS9	KNOWN	0	460	0	-	-	-
1127	17:65553861:G:A	rs11869530	17	65553861	ENSG00000168646	AXIN2	0	G	A	0.364235	0.364235	1	-0.0262239	0.00186973	7e-39	1.1e-44	7.1e-47	448010	0.36565	0.36565	-0.0254004	0.00187193	6.11e-42	476495	0.000400623	0.000299299	rs11869530	0	AXIN2	KNOWN	0	460	0	-	YES	YES
1128	17:68687038:T:C	rs4491596	17	68687038	ENSG00000108950	FAM20A	85671	T	C	0.763552	0.236448	0.982739	0.0173059	0.00213533	3.9e-13	5.3e-16	1.4e-16	448010	0.767678	0.232322	0.0168338	0.00213576	3.23e-15	468715	-0.0022163	0.00010108	rs4491596	0	FAM20A	KNOWN	0	461	0	-	YES	YES
1129	17:69960552:C:G	rs180071	17	69960552	ENSG00000153822	KCNJ16	92878	C	G	0.320849	0.320849	0.996587	-0.0122378	0.00192536	1.3e-06	2.1e-10	2.2e-11	448010	0.31933	0.31933	-0.0130788	0.00192612	1.12e-11	477690	-0.00444784	7.44e-05	rs180067	1081	KCNJ16	KNOWN	0	462	0	-	-	-
1130	17:71209978:T:C	rs56320441	17	71209978	ENSG00000125398	SOX9	911043	T	C	0.912233	0.087767	0.992763	-0.0232322	0.00319163	3.3e-12	3.4e-13	4.2e-14	448010	0.912698	0.087302	-0.026299	0.00320651	2.37e-16	473111	0.091912	0.00011022	rs56320441	0	SOX9	KNOWN	0	463	0	YES	YES	-
1131	17:71361364:G:C	rs9901257	17	71361364	ENSG00000125398	SOX9	759657	G	C	0.572207	0.427793	0.991596	0.0109836	0.00182324	4.4e-09	1.7e-09	1.2e-09	448010	0.572338	0.427662	0.0115806	0.00183227	2.61e-10	474205	0.0215782	6.57e-05	rs9901257	0	SOX9	KNOWN	0	463	0	YES	YES	-
1132	17:71648734:A:G	rs9897789	17	71648734	ENSG00000125398	SOX9	472287	A	G	0.886815	0.113185	0.994982	0.0138183	0.00284156	0.00012	1.2e-06	1.6e-06	448010	0.887453	0.112547	0.0187637	0.00287476	6.71e-11	476120	-0.147434	7.03e-05	rs66470941	22381	SOX9	KNOWN	0	463	0	YES	YES	-
1133	17:71890163:G:C	rs12941874	17	71890163	ENSG00000125398	SOX9	230858	G	C	0.489626	0.489626	0.998992	0.0200446	0.00179914	5.3e-24	7.9e-29	3.5e-31	448010	0.48875	0.48875	0.0213933	0.0018203	6.84e-32	476956	-0.00328304	0.000228721	rs8069036	11911	SOX9	KNOWN	0	463	0	YES	YES	-
1134	17:77320798:A:G	rs1436138	17	77320798	ENSG00000184640	SEPTIN9	0	A	G	0.639368	0.360632	0.989482	0.0199097	0.00188046	2.4e-19	3.4e-26	1.6e-27	448010	0.639613	0.360387	0.0211931	0.00188642	2.76e-29	473182	-0.0765452	0.000207064	rs1436138	0	SEPTIN9	KNOWN	0	464	0	-	-	-
1135	17:77402416:C:T	rs34587622	17	77402416	ENSG00000184640	SEPTIN9	0	C	T	0.887788	0.112212	1	0.016664	0.00284942	1.3e-08	5e-09	6.5e-10	448010	0.88611	0.11389	0.019016	0.0028582	2.87e-11	477069	0.0020271	7.3e-05	rs34587622	0	SEPTIN9	KNOWN	0	464	0	-	-	-
1136	17:78397594:C:CCCG	rs10642898	17	78397594	ENSG00000087157	PGS1	0	C	CCCG	0.598684	0.401316	0.975763	0.0156261	0.00185702	4.7e-15	3.9e-17	2.1e-18	448010	0.605146	0.394854	0.0158539	0.00185772	1.41e-17	465683	-0.00670956	0.000120115	rs10642898	0	PGS1	KNOWN	0	464	0	-	-	-
1137	17:78818318:A:G	rs62075626	17	78818318	ENSG00000055483	USP36	0	A	G	0.801587	0.198413	0.995717	-0.0123694	0.00226195	1.1e-09	4.5e-08	1.6e-07	448010	0.80382	0.19618	-0.0133193	0.00226773	4.27e-09	474198	0.0695724	5.6e-05	rs900348	19029	USP36	KNOWN	0	464	0	-	-	-
1138	17:78910285:C:T	rs35881190	17	78910285	ENSG00000035862	TIMP2	0	C	T	0.651583	0.348417	0.977561	0.0151609	0.00190585	8.9e-13	1.8e-15	9.8e-16	448010	0.657832	0.342168	0.0163738	0.0019112	1.06e-17	467917	0.00156607	0.000120693	rs35881190	0	TIMP2	KNOWN	0	464	0	-	-	-
1139	17:81420736:A:G	rs7212578	17	81420736	ENSG00000266074	BAHCC1	0	A	G	0.218314	0.218314	0.983444	-0.0214406	0.00218761	3.4e-19	1.1e-22	1.2e-23	448010	0.215169	0.215169	-0.0205565	0.0021892	6e-21	472424	-0.0250019	0.00014272	rs7212578	0	BAHCC1	KNOWN	0	465	0	-	-	-
1140	17:82046218:T:C	rs12945403	17	82046218	ENSG00000169733	RFNG	1685	T	C	0.342886	0.342886	0.986582	0.0166751	0.00190814	9.1e-17	2.4e-18	8.6e-19	448010	0.341033	0.341033	0.0158341	0.00190924	1.1e-16	470319	-0.0188808	0.000112688	rs12945403	0	RFNG	KNOWN	0	465	0	-	YES	-
1141	17:82569480:T:C	rs12452440	17	82569480	ENSG00000141568	FOXK2	0	T	C	0.421933	0.421933	0.996582	-0.0180467	0.00182169	2.9e-21	3.9e-23	4.8e-22	448010	0.425173	0.425173	-0.0173251	0.00182278	2e-21	476666	0	0.000146718	rs12452440	0	FOXK2	KNOWN	0	465	0	-	YES	YES
1142	18:9109486:T:G	rs4148965	18	9109486	ENSG00000178127	NDUFV2	0	T	G	0.306312	0.306312	0.996898	-0.0117419	0.00196204	1.5e-07	2.2e-09	2.7e-10	448010	0.303802	0.303802	-0.0121072	0.00196238	6.84e-10	471734	-0.00845977	6.2e-05	rs4148965	0	NDUFV2	KNOWN	0	466	0	-	-	-
1143	18:10039263:T:TG	rs11416789	18	10039263	ENSG00000101558	VAPA	79242	T	TG	0.674563	0.325437	0.998611	0.013901	0.00192881	7.2e-12	5.7e-13	1.6e-12	448010	0.675001	0.324999	0.0138614	0.00192913	6.7e-13	472452	-0.0104514	8.43e-05	rs613223	2709	VAPA	KNOWN	0	466	0	-	-	-
1144	18:10348337:T:C	rs11875132	18	10348337	ENSG00000154856	APCDD1	106299	T	C	0.562812	0.437188	0.988188	0.019494	0.00183489	1.9e-22	2.3e-26	1.3e-28	448010	0.565454	0.434546	0.0200512	0.0018355	8.84e-28	465712	0.00805526	0.00019758	rs11875132	0	APCDD1	KNOWN	0	466	0	-	YES	YES
1145	18:13084981:A:G	rs111859507	18	13084981	ENSG00000101639	CEP192	0	A	G	0.900873	0.099127	0.986592	-0.0164759	0.00304222	8.1e-07	6.1e-08	6.8e-09	448010	0.902179	0.097821	-0.0180002	0.00304288	3.31e-09	466885	0.0085253	5.72e-05	rs72636758	107035	SEH1L	KNOWN	0	467	0	-	-	-
1146	18:13711003:T:C	rs1296042	18	13711003	ENSG00000177150	FAM210A	0	T	C	0.0867565	0.0867565	0.999586	0.0427453	0.0032109	1.3e-32	2e-40	7.6e-43	448010	0.0870739	0.0870739	0.0247836	0.00330085	5.99e-14	472247	0.231051	9.77e-05	rs1296042	0	FAM210A	KNOWN	0	467	0	-	YES	YES
1147	18:13719511:G:A	rs4635400	18	13719511	ENSG00000177150	FAM210A	0	G	A	0.640335	0.359665	1	0.0486466	0.00188356	3.7e-119	4.4e-147	6.4e-157	448010	0.64477	0.35523	0.0455999	0.00193753	1.78e-122	471624	0.000652562	0.000952516	rs4635400	0	FAM210A	KNOWN	0	467	0	-	YES	YES
1148	18:23155444:T:C	rs4369779	18	23155444	ENSG00000134508	CABLES1	0	T	C	0.211005	0.211005	1	0.0178983	0.00221581	2.6e-13	6.6e-16	1.3e-17	448010	0.21148	0.21148	0.0178784	0.00221596	7.15e-16	472043	0	0.000106603	rs4369779	0	CABLES1	KNOWN	0	468	0	-	-	-
1149	18:35572657:G:A	rs8095921	18	35572657	ENSG00000141429	GALNT1	8461	G	A	0.774684	0.225316	0.984577	-0.0152761	0.00217857	1.6e-09	2.3e-12	1.1e-13	448010	0.775936	0.224064	-0.0155989	0.00217891	8.12e-13	465767	0.00105524	8.46e-05	rs8095921	0	GALNT1	KNOWN	0	469	0	-	-	-
1150	18:36709322:G:T	rs61735998	18	36709322	ENSG00000134775	FHOD3	0	G	T	0.974868	0.025132	1	-0.0427684	0.00579002	9.1e-10	1.5e-13	8.3e-14	448010	0.97533	0.02467	-0.0426905	0.00579046	1.67e-13	469776	-0.00455551	8.77e-05	rs61735998	0	FHOD3	KNOWN	0	470	0	-	-	-
1151	18:44293062:C:T	rs3951468	18	44293062	ENSG00000152217	SETBP1	387112	C	T	0.472125	0.472125	0.986888	-0.0115278	0.00182379	2.5e-07	2.6e-10	4.4e-10	448010	0.473908	0.473908	-0.0116988	0.00182671	1.51e-10	465478	0.036839	6.82e-05	rs3951468	0	SETBP1	KNOWN	0	471	0	-	-	-
1152	18:44974706:A:G	rs7241605	18	44974706	ENSG00000152217	SETBP1	0	A	G	0.88965	0.11035	0.996503	0.0184574	0.00288686	5.2e-09	1.6e-10	2.8e-10	448010	0.888146	0.111854	0.0198118	0.00288948	7.06e-12	471621	0.00372578	7.8e-05	rs11082416	5193	SETBP1	KNOWN	0	471	0	-	-	-
1153	18:45316852:G:C	rs1462151	18	45316852	ENSG00000132874	SLC14A2	0	G	C	0.845969	0.154031	0.979207	0.0169985	0.00252377	6.4e-09	1.6e-11	4.5e-12	448010	0.846689	0.153311	0.0162873	0.00252603	1.13e-10	464911	-0.0043672	6.89e-05	rs1462151	0	SLC14A2	KNOWN	0	471	0	-	-	-
1154	18:48073063:T:C	rs9963868	18	48073063	ENSG00000184828	ZBTB7C	0	T	C	0.647617	0.352383	0.991246	-0.0135687	0.00189817	3.3e-10	8.8e-13	1.1e-13	448010	0.650258	0.349742	-0.0143688	0.00190727	4.93e-14	469271	0.102334	9.39e-05	rs144488974	215	ZBTB7C	KNOWN	0	472	0	-	-	-
1155	18:48073278:C:G	rs144488974	18	48073278	ENSG00000184828	ZBTB7C	0	C	G	0.992184	0.007816	0.857616	0.0547915	0.0110317	1.4e-05	6.8e-07	3.5e-08	448010	0.994419	0.005581	0.0649627	0.0110842	4.61e-09	408871	0.0125023	4.68e-05	rs144488974	0	ZBTB7C	KNOWN	0	472	0	-	-	-
1156	18:48934533:C:G	rs2337106	18	48934533	ENSG00000101665	SMAD7	0	C	G	0.482582	0.482582	0.986474	-0.0185477	0.0018207	9.1e-17	2.3e-24	3.6e-27	448010	0.482715	0.482715	-0.0198552	0.00183006	2.01e-27	466109	-0.0990771	0.000196879	rs2337106	0	SMAD7	KNOWN	0	472	0	-	-	-
1157	18:48946251:A:C	rs12956326	18	48946251	ENSG00000101665	SMAD7	0	A	C	0.717945	0.282055	0.972171	-0.0127161	0.00203598	1.4e-07	4.2e-10	1.3e-10	448010	0.722382	0.277618	-0.0149798	0.00204616	2.46e-13	459690	0.00714977	9e-05	rs12956326	0	SMAD7	KNOWN	0	472	0	-	-	-
1158	18:55784526:A:AT	rs138089239	18	55784526	ENSG00000196628	TCF4	119739	A	AT	0.838234	0.161766	0.994784	0.0163512	0.00246095	2.3e-08	3e-11	6.6e-12	448010	0.839035	0.160965	0.016582	0.00246125	1.61e-11	469867	-0.00236626	7.43e-05	rs9952111	1356	TCF4	KNOWN	0	473	0	-	-	-
1159	18:59661164:G:A	rs72966926	18	59661164	ENSG00000183287	CCBE1	0	G	A	0.870237	0.129763	1	-0.0169834	0.00269334	8.1e-09	2.9e-10	2e-11	448010	0.87098	0.12902	-0.0167884	0.00269356	4.58e-10	471050	-0.0041774	6.33e-05	rs72966926	0	CCBE1	KNOWN	0	474	0	-	-	-
1160	18:60196401:C:CG	rs34712774	18	60196401	ENSG00000166603	MC4R	174662	C	CG	0.733989	0.266011	0.994387	-0.0159892	0.00205117	3.7e-09	6.4e-15	2e-15	448010	0.733205	0.266795	-0.016233	0.00205136	2.51e-15	469705	-0.000349213	0.000103093	rs12954782	458	MC4R	KNOWN	0	474	0	-	YES	YES
1161	18:62384801:A:G	rs117028614	18	62384801	ENSG00000141655	TNFRSF11A	0	A	G	0.998945	0.001055	0.975171	-0.142711	0.0281776	2.4e-05	4.1e-07	2.6e-08	448010	0.99896	0.00104	-0.16807	0.0282256	2.61e-09	461156	-0.0511246	5.87e-05	rs117028614	0	TNFRSF11A	KNOWN	0	475	0	YES	YES	YES
1162	18:62387624:A:C	rs884205	18	62387624	ENSG00000141655	TNFRSF11A	0	A	C	0.251964	0.251964	0.981695	-0.0249838	0.00209819	3.8e-26	1.1e-32	3.3e-35	448010	0.247546	0.247546	-0.0258165	0.00210189	1.12e-34	464934	0.0212226	0.000248291	rs884205	0	TNFRSF11A	KNOWN	0	475	0	YES	YES	YES
1163	18:63136639:G:A	rs56087288	18	63136639	ENSG00000171791	BCL2	0	G	A	0.692165	0.307835	0.983943	0.0116689	0.00197117	6.5e-07	3.2e-09	7.5e-10	448010	0.695817	0.304183	0.0131042	0.00197457	3.21e-11	466085	0.0485551	7.27e-05	rs56087288	0	BCL2	KNOWN	0	475	0	-	-	-
1164	18:63279878:T:C	rs7236090	18	63279878	ENSG00000171791	BCL2	0	T	C	0.442387	0.442387	1	-0.0135744	0.00182045	6.2e-07	8.9e-14	6.5e-14	448010	0.44244	0.44244	-0.0140276	0.00182299	1.42e-14	471987	0	9.71e-05	rs7236090	0	BCL2	KNOWN	0	475	0	-	-	-
1165	18:79397433:CCAGCTCT:C	rs11276781	18	79397433	ENSG00000131196	NFATC1	0	CCAGCTCT	C	0.429515	0.429515	0.970372	0.0134333	0.00185166	1.4e-10	4e-13	8.5e-14	448010	0.427366	0.427366	0.0133035	0.00185476	7.36e-13	459282	-0.0439059	8.66e-05	rs8096658	896	NFATC1	KNOWN	0	476	0	-	YES	YES
1166	18:79488691:G:A	rs78015143	18	79488691	ENSG00000131196	NFATC1	0	G	A	0.901576	0.098424	0.995878	-0.0274597	0.00304352	7.7e-16	1.8e-19	2.2e-21	448010	0.901616	0.098384	-0.0255633	0.00304893	5.1e-17	469400	0.0370319	0.000115934	rs78015143	0	NFATC1	KNOWN	0	476	0	-	YES	YES
1167	18:79589635:G:A	rs3848474	18	79589635	ENSG00000131196	NFATC1	60310	G	A	0.556128	0.443872	0.991691	-0.0154625	0.0018264	9.3e-13	2.5e-17	3.1e-18	448010	0.557237	0.442763	-0.0153549	0.00182902	4.65e-17	468580	0	0.000116342	rs3848474	0	NFATC1	KNOWN	0	476	0	-	YES	YES
1168	19:816540:T:C	rs72982156	19	816540	ENSG00000129951	PLPPR3	0	T	C	0.611089	0.388911	0.970149	0.0229343	0.00188107	1.6e-28	3.4e-34	5.3e-36	448010	0.614741	0.385259	0.0230852	0.00188173	1.34e-34	458742	-0.0107266	0.000252431	rs72982156	0	PLPPR3	KNOWN	0	477	0	-	-	-
1169	19:1169067:A:G	rs11668064	19	1169067	ENSG00000064932	SBNO2	0	A	G	0.685106	0.314894	0.988991	0.0332399	0.00195332	1.3e-52	6.1e-65	7.8e-67	448010	0.685696	0.314304	0.0336609	0.00195429	1.75e-66	468529	-0.00646728	0.000488386	rs11668064	0	SBNO2	KNOWN	0	477	0	-	YES	YES
1170	19:2176404:G:A	rs11880992	19	2176404	ENSG00000104885	DOT1L	0	G	A	0.591561	0.408439	0.998197	0.015779	0.00183868	1.3e-14	9.3e-18	1.2e-19	448010	0.589774	0.410226	0.016259	0.00183896	9.46e-19	472354	-0.00274542	0.000127916	rs11880992	0	DOT1L	KNOWN	0	478	0	-	YES	-
1171	19:2523783:G:T	rs4806862	19	2523783	ENSG00000176533	GNG7	0	G	T	0.671947	0.328053	0.981598	-0.01908	0.00193773	6.7e-22	7.1e-23	4.6e-24	448010	0.67575	0.32425	-0.0188554	0.00193818	2.28e-22	466142	-0.00223771	0.0001558	rs4806862	0	GNG7	KNOWN	0	478	0	-	-	-
1172	19:3376044:C:T	rs76287541	19	3376044	ENSG00000141905	NFIC	0	C	T	0.806999	0.193001	0.983052	-0.0169294	0.00230997	4e-10	2.3e-13	1.1e-14	448010	0.811163	0.188837	-0.0177486	0.00231621	1.82e-14	464278	-0.0735255	9.65e-05	rs76287541	0	NFIC	KNOWN	0	478	0	-	YES	-
1173	19:3386120:C:T	rs181684743	19	3386120	ENSG00000141905	NFIC	0	C	T	0.969576	0.030424	0.923165	-0.0287542	0.00545021	1e-07	1.3e-07	2.1e-07	448010	0.973398	0.026602	-0.032263	0.00546503	3.56e-09	440374	0.0031478	5.39e-05	rs76287541	10076	NFIC	KNOWN	0	478	0	-	YES	-
1174	19:3996957:C:CT	rs112694951	19	3996957	ENSG00000105229	PIAS4	10780	C	CT	0.897289	0.102711	0.959194	0.0196252	0.00303589	2e-07	1e-10	7.9e-12	448010	0.902669	0.097331	0.0192473	0.00303624	2.31e-10	454269	-0.000743624	6.51e-05	rs67820526	86961	MAP2K2	KNOWN	0	478	0	-	-	-
1175	19:6093385:A:T	rs10405373	19	6093385	ENSG00000087903	RFX2	0	A	T	0.89931	0.10069	0.997601	0.0185361	0.00299988	3.5e-09	6.5e-10	2e-09	448010	0.900394	0.099606	0.0183956	0.00300045	8.74e-10	473517	0.00849012	6.07e-05	rs10405373	0	RFX2	KNOWN	0	479	0	-	-	-
1176	19:8435167:C:T	rs11259979	19	8435167	ENSG00000099785	MARCHF2	0	C	T	0.693975	0.306025	0.990146	0.0136121	0.00196955	5e-09	4.8e-12	8.4e-12	448010	0.697198	0.302802	0.0133457	0.00196984	1.24e-11	468376	0.00212757	7.52e-05	rs11259979	0	MARCHF2	KNOWN	0	480	0	-	-	-
1177	19:10107945:C:A	rs113903089	19	10107945	ENSG00000243207	PPAN-P2RY11	0	C	A	0.94823	0.05177	0.924022	0.0245771	0.00422057	5.5e-07	5.8e-09	5.9e-10	448010	0.955819	0.044181	0.025303	0.00422122	2.04e-09	441272	-0.00167754	5.41e-05	rs117952191	15001	EIF3G	KNOWN	0	481	0	-	-	-
1178	19:12983404:C:A	rs78512588	19	12983404	ENSG00000179284	DAND5	8644	C	A	0.971336	0.028664	0.950885	0.0435658	0.00553786	1e-11	3.6e-15	3.3e-15	448010	0.973853	0.026147	0.044338	0.0055387	1.19e-15	451881	0.0087407	0.000100115	rs144412371	110196	NFIX	KNOWN	0	482	0	-	-	-
1179	19:15868934:C:A	rs77420750	19	15868934	ENSG00000186115	CYP4F2	9090	C	A	0.697885	0.302115	0.991918	-0.0135038	0.00197419	1.8e-10	7.9e-12	2.2e-11	448010	0.698338	0.301662	-0.0134428	0.00197442	9.86e-12	469566	-0.0014717	7.61e-05	rs77420750	0	CYP4F2	KNOWN	0	483	0	-	-	-
1180	19:18011158:T:C	rs8104679	19	18011158	ENSG00000105643	ARRDC2	0	T	C	0.777731	0.222269	0.998641	0.013658	0.00217315	1.3e-07	3.3e-10	6.1e-11	448010	0.778462	0.221538	0.0161392	0.00218744	1.61e-13	472661	0.115265	8.98e-05	rs8104679	0	ARRDC2	KNOWN	0	484	0	-	YES	YES
1181	19:18035258:C:T	rs59813731	19	18035258	ENSG00000105643	ARRDC2	21156	C	T	0.798761	0.201239	0.967968	-0.0211998	0.00228653	2.1e-15	1.8e-20	2.6e-21	448010	0.805039	0.194961	-0.0230585	0.00230175	1.27e-23	459103	0.00137953	0.0001669	rs59813731	0	ARRDC2	KNOWN	0	484	0	-	YES	YES
1182	19:18438074:T:C	rs2303696	19	18438074	ENSG00000105655	ISYNA1	0	T	C	0.620772	0.379228	0.989966	-0.0151352	0.00187032	9.2e-15	5.9e-16	3.7e-18	448010	0.619781	0.380219	-0.0150637	0.00187048	8.05e-16	468542	0	0.000106946	rs2303696	0	ISYNA1	KNOWN	0	484	0	-	-	-
1183	19:32996276:A:G	rs11084689	19	32996276	ENSG00000131941	RHPN2	0	A	G	0.26251	0.26251	0.991514	0.00192232	0.00206162	0.45	0.35	0.4	448010	0.261659	0.261659	0.0136057	0.00209771	8.81e-11	468980	0.0893626	7.15e-05	rs11084689	0	RHPN2	KNOWN	0	485	0	-	-	-
1184	19:33026609:C:T	rs28626308	19	33026609	ENSG00000131941	RHPN2	0	C	T	0.954932	0.045068	1	-0.116117	0.00435491	8.3e-119	1.3e-156	5.2e-163	448010	0.95538	0.04462	-0.0523944	0.0051742	4.23e-24	472086	0.537163	0.000234048	rs28626308	0	RHPN2	KNOWN	0	485	0	-	-	-
1185	19:33053281:G:A	rs60507951	19	33053281	ENSG00000131941	RHPN2	0	G	A	0.905122	0.094878	0.990251	-0.101083	0.00309535	8e-179	6.5e-234	2.9e-246	448010	0.905756	0.094244	-0.0861635	0.00369357	2.31e-120	467943	-0.0758794	0.00126748	rs35713211	3839	RHPN2	KNOWN	0	485	0	-	-	-
1186	19:33076659:T:C	rs8100568	19	33076659	ENSG00000076650	GPATCH1	4241	T	C	0.835165	0.164835	0.99341	-0.0256883	0.00243922	1.2e-19	6.2e-26	3.2e-25	448010	0.837987	0.162013	-0.0327213	0.00248245	1.13e-39	471029	-0.00541639	0.000290722	rs12460389	2182	GPATCH1	KNOWN	0	485	0	-	-	-
1187	19:33149325:A:AAAAC	rs3884141	19	33149325	ENSG00000166359	WDR88	0	A	AAAAC	0.817676	0.182324	0.946505	-0.0332369	0.00240325	2e-35	1.7e-43	9.8e-44	448010	0.99971	0.00029	-0.0339056	0.0024041	3.63e-45	447987	-0.00162772	6.67e-07	rs10416265	34931	GPATCH1	KNOWN	0	485	0	-	-	-
1188	19:34304325:CAAA:C	rs34976378	19	34304325	ENSG00000166398	GARRE1	0	CAAA	C	0.936115	0.063885	0.996264	-0.0259665	0.00369743	3.1e-10	2.2e-12	1.1e-11	448010	0.936639	0.063361	-0.0260533	0.00369777	1.85e-12	471955	-0.00180987	8.06e-05	rs34308190	13876	GARRE1	KNOWN	0	486	0	-	-	-
1189	19:41218980:G:A	rs28364580	19	41218980	ENSG00000167601	AXL	244	G	A	0.750972	0.249028	0.9734	0.0224976	0.00211317	1.7e-20	1.8e-26	3.8e-28	448010	0.756318	0.243682	0.0244323	0.00213245	2.16e-30	461984	0.133527	0.000220032	rs28364580	0	AXL	KNOWN	0	487	0	-	-	-
1190	19:41228154:C:T	rs4802111	19	41228154	ENSG00000167601	AXL	0	C	T	0.54123	0.45877	0.995671	-0.0157364	0.00181667	2.4e-14	4.6e-18	1.2e-18	448010	0.539769	0.460231	-0.0182288	0.00183318	2.68e-23	470843	0.00849545	0.000165093	rs4802111	0	AXL	KNOWN	0	487	0	-	-	-
1191	19:43834688:C:T	rs79371986	19	43834688	ENSG00000167637	ZNF283	0	C	T	0.794582	0.205418	0.999436	-0.0137382	0.00223467	7.1e-08	7.9e-10	4.5e-10	448010	0.79447	0.20553	-0.0132008	0.00223515	3.51e-09	473408	0.0143432	5.69e-05	rs79371986	0	ZNF283	KNOWN	0	488	0	-	-	-
1192	19:45239240:C:T	rs183657985	19	45239240	ENSG00000007047	MARK4	0	C	T	0.74058	0.25942	0.989169	-0.0133256	0.00207261	1.1e-11	1.3e-10	2.4e-12	448010	0.742266	0.257734	-0.014291	0.00207816	6.12e-12	467547	0.0628091	7.81e-05	rs11670562	1142	MARK4	KNOWN	0	489	0	-	-	-
1193	19:45455036:A:G	rs8109532	19	45455036	ENSG00000012061	ERCC1	0	A	G	0.687792	0.312208	0.971848	0.0168747	0.0019736	4.7e-15	1.2e-17	4.8e-18	448010	0.692841	0.307159	0.014408	0.00201508	8.67e-13	461302	0.191262	8.84e-05	rs8109532	0	ERCC1	KNOWN	0	489	0	-	YES	YES
1194	19:45469798:T:C	rs2238686	19	45469798	ENSG00000012061	ERCC1	0	T	C	0.883004	0.116996	0.991913	0.0279233	0.00282223	2.3e-19	4.4e-23	1.2e-25	448010	0.884379	0.115621	0.0240384	0.00287636	6.42e-17	468883	-0.000132739	0.000118172	rs2238686	0	ERCC1	KNOWN	0	489	0	-	YES	YES
1195	19:46692822:T:C	rs314675	19	46692822	ENSG00000105287	PRKD2	0	T	C	0.864059	0.135941	1	0.0206161	0.00263697	6e-12	5.4e-15	4.4e-16	448010	0.86246	0.13754	0.0208846	0.0026374	2.4e-15	472404	0.00101827	0.000103479	rs314675	0	PRKD2	KNOWN	0	490	0	-	-	-
1196	19:49055190:G:A	rs33949355	19	49055190	ENSG00000196337	CGB7	0	G	A	0.470458	0.470458	0.980944	-0.0108294	0.00182407	6.6e-10	2.9e-09	1.4e-09	448010	0.469565	0.469565	-0.0106792	0.0018251	4.88e-09	465518	0.0308598	5.68e-05	rs33949355	0	CGB7	KNOWN	0	491	0	-	-	-
1197	19:49657834:A:G	rs61743199	19	49657834	ENSG00000126461	SCAF1	0	A	G	0.928206	0.071794	1	-0.0205936	0.00349783	4.7e-08	3.9e-09	1.8e-09	448010	0.92798	0.07202	-0.0203657	0.00349995	5.93e-09	473274	0.00304795	5.54e-05	rs61743199	0	SCAF1	KNOWN	0	491	0	-	-	-
1198	19:57288250:T:C	rs10407062	19	57288250	ENSG00000197714	ZNF460	0	T	C	0.546883	0.453117	0.993644	0.0138036	0.00181838	4.1e-12	3.2e-14	2.2e-15	448010	0.546145	0.453855	0.0138501	0.0018185	2.61e-14	470920	0.00221543	9.51e-05	rs10407062	0	ZNF460	KNOWN	0	492	0	-	-	-
1199	19:58496846:T:C	rs73066226	19	58496846	ENSG00000083807	SLC27A5	0	T	C	0.834884	0.165116	0.989417	-0.0148719	0.00244547	5.6e-09	1.2e-09	1.2e-08	448010	0.834368	0.165632	-0.0149258	0.00244558	1.04e-09	468058	0	6.16e-05	rs73066226	0	SLC27A5	KNOWN	0	493	0	-	-	-
1200	20:5688068:C:T	rs805770	20	5688068	ENSG00000171984	SHLD1	62326	C	T	0.6047	0.3953	1	-0.0111444	0.00185074	5e-06	1.7e-09	5.3e-12	448010	0.6037	0.3963	-0.0118558	0.0018513	1.51e-10	471284	0.00686834	6.73e-05	rs805770	0	SHLD1	KNOWN	0	494	0	-	-	-
1201	20:6402880:G:A	rs2423151	20	6402880	ENSG00000101311	FERMT1	279850	G	A	0.347581	0.347581	0.995786	0.0369341	0.0018973	1.1e-70	2.1e-84	4e-89	448010	0.346595	0.346595	0.035973	0.00190021	6.32e-80	472358	-0.0392216	0.000586122	rs2423151	0	FERMT1	KNOWN	0	494	0	-	-	-
1202	20:6492271:A:G	rs6054308	20	6492271	ENSG00000125845	BMP2	275416	A	G	0.388345	0.388345	0.98413	-0.0174846	0.00186231	1.5e-16	6.1e-21	1.6e-20	448010	0.38608	0.38608	-0.0161473	0.00186442	4.69e-18	468343	-0.00095089	0.0001236	rs6054308	0	BMP2	KNOWN	0	494	0	YES	YES	YES
1203	20:6774362:C:T	rs13043599	20	6774362	ENSG00000125845	BMP2	0	C	T	0.927945	0.072055	0.994321	-0.0395613	0.00349788	5.2e-21	1.2e-29	3e-30	448010	0.92792	0.07208	-0.0420064	0.00350627	4.5e-33	471585	0.0641445	0.00023604	rs13043599	0	BMP2	KNOWN	0	494	0	YES	YES	YES
1204	20:6875700:T:TGCG	rs10668467	20	6875700	ENSG00000125845	BMP2	95454	T	TGCG	0.37936	0.37936	0.991774	0.0146221	0.00186749	8.8e-12	4.9e-15	1.8e-16	448010	0.378628	0.378628	0.0172644	0.00187203	2.91e-20	469904	-0.0155254	0.000140248	rs10668467	0	BMP2	KNOWN	0	494	0	YES	YES	YES
1205	20:7158953:A:T	rs6107934	20	7158953	ENSG00000125845	BMP2	378707	A	T	0.709987	0.290013	0.973951	0.0184399	0.00201659	7.6e-14	6e-20	1.9e-21	448010	0.715656	0.284344	0.0182824	0.00201902	1.36e-19	460778	0.0359646	0.000136033	rs6117652	6115	BMP2	KNOWN	0	494	0	YES	YES	YES
1206	20:7570907:G:A	rs6117854	20	7570907	ENSG00000101323	HAO1	312079	G	A	0.674009	0.325991	0.982063	0.0385067	0.00194278	3.8e-66	2e-87	1.8e-96	448010	0.677044	0.322956	0.0433486	0.00205118	3.91e-99	464931	-0.319844	0.000821751	rs6117854	0	HAO1	KNOWN	0	494	0	-	-	-
1207	20:7652917:A:C	rs6086148	20	7652917	ENSG00000101323	HAO1	230069	A	C	0.563846	0.436154	0.995626	0.00154701	0.00182354	0.18	0.4	0.45	448010	0.562962	0.437038	0.0140378	0.00192384	2.95e-13	471892	0.00257597	9.7e-05	rs6086143	8817	HAO1	KNOWN	0	494	0	-	-	-
1208	20:10617428:G:A	rs1232602	20	10617428	ENSG00000149346	SLX4IP	0	G	A	0.672854	0.327146	0.997147	-0.0117996	0.00192799	8.2e-09	9.3e-10	3.6e-12	448010	0.672927	0.327073	-0.01687	0.00203396	1.09e-16	471593	-0.0812082	0.000125277	rs117026974	3669	SLX4IP	KNOWN	0	495	0	-	-	-
1209	20:10648877:T:C	rs35308216	20	10648877	ENSG00000101384	JAG1	0	T	C	0.918058	0.081942	1	0.0597207	0.00329046	1.7e-59	1.3e-73	1.6e-77	448010	0.91849	0.08151	0.0378928	0.00350292	2.85e-27	473459	0.285207	0.000214995	rs35308216	0	JAG1	KNOWN	0	495	0	-	YES	-
1210	20:10654011:CA:C	rs141094380	20	10654011	ENSG00000101384	JAG1	0	CA	C	0.923751	0.076249	0.987681	0.0657218	0.00341881	1.8e-65	2.3e-82	1e-89	448010	0.924734	0.075266	0.0314345	0.00371909	2.86e-17	468374	0.288712	0.000137549	rs78438678	16	JAG1	KNOWN	0	495	0	-	YES	-
1211	20:10663510:A:G	rs2235811	20	10663510	ENSG00000101384	JAG1	0	A	G	0.524466	0.475534	0.987441	0.0307014	0.00181822	1.2e-45	5.8e-64	3.9e-69	448010	0.523767	0.476233	0.0230876	0.00201957	2.9e-30	467754	-0.0158357	0.000265916	rs2235811	0	JAG1	KNOWN	0	495	0	-	YES	-
1212	20:10789229:T:C	rs4813944	20	10789229	ENSG00000101384	JAG1	115230	T	C	0.575576	0.424424	0.978602	0.023979	0.00184078	1.1e-30	8.6e-39	1.1e-41	448010	0.576955	0.423045	0.0192384	0.00186044	4.61e-25	466025	-0.0533242	0.000180674	rs6134038	3891	JAG1	KNOWN	0	495	0	-	YES	-
1213	20:10874341:T:C	rs534222792	20	10874341	ENSG00000101384	JAG1	200342	T	C	0.987453	0.012547	0.662494	-0.0861922	0.0099398	7e-16	4.3e-18	1.4e-18	448010	0.995317	0.004683	-0.0630393	0.00999325	2.82e-10	315180	-0.0408701	3.7e-05	rs534222792	0	JAG1	KNOWN	0	495	0	-	YES	-
1214	20:10994637:A:G	rs6077999	20	10994637	ENSG00000101384	JAG1	320638	A	G	0.727073	0.272927	0.992216	-0.00485839	0.00203201	0.026	0.017	0.012	448010	0.728701	0.271299	-0.0169388	0.00222294	2.54e-14	470969	-0.386517	0.000113447	rs6077999	0	JAG1	KNOWN	0	495	0	-	YES	-
1215	20:11003961:C:G	rs6074226	20	11003961	ENSG00000101384	JAG1	329962	C	G	0.711461	0.288539	0.997612	-0.0368538	0.00199633	5.8e-68	4.3e-76	1.8e-80	448010	0.711977	0.288023	-0.0359294	0.00220265	8.12e-60	471346	0.0693736	0.000529448	rs6040283	249	JAG1	KNOWN	0	495	0	-	YES	-
1216	20:11040995:A:G	rs7270518	20	11040995	ENSG00000101384	JAG1	366996	A	G	0.949771	0.050229	0.991005	-0.0347164	0.00414825	3.7e-12	5.8e-17	4.2e-17	448010	0.950752	0.049248	-0.0315727	0.00416563	3.47e-14	470009	0.00423348	9.33e-05	rs7270518	0	JAG1	KNOWN	0	495	0	-	YES	-
1217	20:11169946:T:C	rs34778574	20	11169946	ENSG00000101384	JAG1	495947	T	C	0.962028	0.037972	1	0.0732671	0.00472343	1.2e-45	2.9e-54	3.9e-55	448010	0.96142	0.03858	0.0833571	0.00486451	8.03e-66	473246	-0.0319367	0.000515455	rs34778574	0	JAG1	KNOWN	0	495	0	-	YES	-
1218	20:11210913:G:C	rs139326808	20	11210913	ENSG00000101384	JAG1	536914	G	C	0.987606	0.012394	0.955474	0.0616159	0.00835908	2.7e-10	1.7e-13	2e-12	448010	0.988135	0.011865	0.0723942	0.00844763	1.04e-17	451138	-0.130036	0.000122891	rs139326808	0	JAG1	KNOWN	0	495	0	-	YES	-
1219	20:11224235:A:T	rs2223853	20	11224235	ENSG00000101384	JAG1	550236	A	T	0.365367	0.365367	0.980688	0.00556735	0.00189179	0.0088	0.0033	0.00054	448010	0.363397	0.363397	0.0136208	0.00197449	5.26e-12	465016	0.112516	8.58e-05	rs2223853	0	JAG1	KNOWN	0	495	0	-	YES	-
1220	20:11246464:C:T	rs55716188	20	11246464	ENSG00000101384	JAG1	572465	C	T	0.976586	0.023414	0.954553	0.0444508	0.00608485	1.5e-12	2.8e-13	9.3e-15	448010	0.977607	0.022393	0.04833	0.00613231	3.24e-15	455761	0.00736514	0.000102268	rs55716188	0	JAG1	KNOWN	0	495	0	-	YES	-
1221	20:17774711:A:G	rs7274668	20	17774711	ENSG00000125888	BANF2	38840	A	G	0.91478	0.08522	0.987112	-0.02291	0.00323874	5.6e-09	1.5e-12	4.2e-12	448010	0.9159	0.0841	-0.0230427	0.00323952	1.14e-12	471865	0	8.18e-05	rs7274668	0	BANF2	KNOWN	0	496	0	-	-	-
1222	20:31637989:C:T	rs6088855	20	31637989	ENSG00000131055	COX4I2	0	C	T	0.800448	0.199552	0.983956	-0.01712	0.00227488	1.1e-09	5.2e-14	2.2e-15	448010	0.805535	0.194465	-0.0174745	0.00227583	1.61e-14	466783	-0.0193233	9.57e-05	rs6088855	0	COX4I2	KNOWN	0	497	0	-	-	-
1223	20:33693023:G:T	rs6059412	20	33693023	ENSG00000101412	E2F1	6638	G	T	0.700548	0.299452	0.979132	-0.0191596	0.00199139	2.1e-23	6.5e-22	1.2e-21	448010	0.70476	0.29524	-0.0192862	0.00201201	9.2e-22	463777	0.0734233	0.000154789	rs6059412	0	E2F1	KNOWN	0	498	0	-	-	-
1224	20:34352836:AT:A	rs11475860	20	34352836	ENSG00000078747	ITCH	10406	AT	A	0.483293	0.483293	0.975061	0.0180757	0.00183044	3.2e-17	5.3e-23	5.3e-24	448010	0.47959	0.47959	0.0141319	0.00200541	1.83e-12	461123	-0.397935	9.97e-05	rs6142137	36738	AHCY	KNOWN	0	498	0	-	YES	YES
1225	20:35035898:C:A	rs6120804	20	35035898	ENSG00000100991	TRPC4AP	0	C	A	0.818749	0.181251	0.994355	-0.0258201	0.00235013	5.9e-25	4.4e-28	8.1e-30	448010	0.818043	0.181957	-0.0168116	0.00257614	6.76e-11	470704	-0.00578497	8.41e-05	rs6120804	0	TRPC4AP	KNOWN	0	498	0	-	-	-
1226	20:39846239:T:G	rs211840	20	39846239	ENSG00000101452	DHX35	806516	T	G	0.647597	0.352403	0.994355	0.0112549	0.00189417	2.7e-08	2.8e-09	2.3e-09	448010	0.646468	0.353532	0.01108	0.00189704	5.2e-09	471258	0.0507997	5.61e-05	rs211839	437	DHX35	KNOWN	0	499	0	-	YES	-
1227	20:40126065:A:AT	rs5841366	20	40126065	ENSG00000204103	MAFB	559784	A	AT	0.720844	0.279156	0.976397	0.0150508	0.00203342	1.9e-10	1.3e-13	7e-13	448010	0.725836	0.274164	0.0141945	0.00203699	3.21e-12	463746	0.021734	8.02e-05	rs572186767	0	MAFB	KNOWN	0	499	0	YES	YES	-
1228	20:41203988:T:C	rs17265513	20	41203988	ENSG00000174306	ZHX3	0	T	C	0.801494	0.198506	1	0.0330106	0.00226491	1.5e-36	4.1e-48	2.2e-55	448010	0.80149	0.19851	0.032679	0.0022662	3.87e-47	472610	-0.00551378	0.000339819	rs17265513	0	ZHX3	KNOWN	0	500	0	-	YES	YES
1229	20:46002657:C:A	rs8121146	20	46002657	ENSG00000100985	MMP9	6252	C	A	0.462225	0.462225	0.988644	0.0112092	0.00181955	3.9e-08	7.3e-10	7.1e-11	448010	0.462575	0.462575	0.0113137	0.00182007	5.1e-10	468875	-0.0172876	6.36e-05	rs8121146	0	MMP9	KNOWN	0	501	0	YES	YES	YES
1230	20:46948268:A:T	rs1206751	20	46948268	ENSG00000064655	EYA2	0	A	T	0.528845	0.471155	0.98664	-0.0160036	0.00181631	3e-16	1.2e-18	8.2e-21	448010	0.531738	0.468262	-0.0130716	0.00182948	9e-13	469386	0.117697	8.51e-05	rs1206751	0	EYA2	KNOWN	0	501	0	-	-	-
1231	20:46976389:G:GGTTTTGTTTGTGTGTTTATTT	rs78853648	20	46976389	ENSG00000064655	EYA2	0	G	GGTTTTGTTTGTGTGTTTATTT	0.256885	0.256885	0.979308	-0.0300928	0.00208509	1.2e-32	3.2e-47	2.7e-48	448010	0.256659	0.256659	-0.0281523	0.00210004	5.61e-41	464767	0	0.000302414	rs78853648	0	EYA2	KNOWN	0	501	0	-	-	-
1232	21:27401704:G:A	rs2830913	21	27401704	ENSG00000154736	ADAMTS5	434616	G	A	0.5576	0.4424	0.992097	-0.0230441	0.00183382	7.4e-30	3.2e-36	8.1e-38	448010	0.558154	0.441846	-0.0230561	0.00183445	3.15e-36	465024	0.00616202	0.000262196	rs2830913	0	ADAMTS5	KNOWN	0	502	0	-	YES	-
1233	21:34188414:T:G	rs12482821	21	34188414	ENSG00000243927	MRPS6	45380	T	G	0.97657	0.02343	0.931798	-0.0609626	0.00620522	7.4e-15	8.8e-23	5.9e-25	448010	0.979349	0.020651	-0.0447781	0.00639374	2.5e-12	437914	0.248039	8.11e-05	rs12482821	0	MRPS6	KNOWN	0	503	0	-	-	-
1234	21:34219525:T:C	rs8134775	21	34219525	ENSG00000243927	MRPS6	76491	T	C	0.800455	0.199545	1	-0.0261343	0.00227025	5.9e-24	1.2e-30	1.3e-33	448010	0.80147	0.19853	-0.0158024	0.00240419	4.94e-11	468626	-0.175358	7.95e-05	rs8134775	0	MRPS6	KNOWN	0	503	0	-	-	-
1235	21:34221526:G:A	rs28451064	21	34221526	ENSG00000243927	MRPS6	78492	G	A	0.868893	0.131107	0.955171	0.0188276	0.00274414	1.1e-08	6.8e-12	4.8e-12	448010	0.876605	0.123395	0.0171446	0.00280243	9.49e-10	449805	-0.0787934	6.36e-05	rs28451064	0	MRPS6	KNOWN	0	503	0	-	-	-
1236	21:34345538:T:G	rs55787537	21	34345538	ENSG00000159197	KCNE2	18469	T	G	0.824291	0.175709	0.984743	0.0260781	0.00239718	5.5e-21	1.5e-27	2.6e-32	448010	0.825969	0.174031	0.0243477	0.00244154	2.02e-23	463540	0.000731356	0.000170426	rs55787537	0	KCNE2	KNOWN	0	503	0	-	-	-
1237	21:35051694:C:T	rs17227210	21	35051694	ENSG00000159216	RUNX1	0	C	T	0.855254	0.144746	0.984955	-0.0177636	0.00258679	5.9e-12	6.6e-12	2.5e-13	448010	0.857049	0.142951	-0.0172592	0.00259005	2.67e-11	465807	-0.0428669	7.3e-05	rs17227210	0	RUNX1	KNOWN	0	503	0	-	YES	-
1238	21:35204202:C:T	rs2834839	21	35204202	ENSG00000159216	RUNX1	0	C	T	0.825553	0.174447	0.991816	-0.0163926	0.00239759	3.9e-12	8.1e-12	1e-11	448010	0.827125	0.172875	-0.0171145	0.00240308	1.06e-12	466093	-0.0339575	8.38e-05	rs2834839	0	RUNX1	KNOWN	0	503	0	-	YES	-
1239	21:35508644:G:C	rs7276825	21	35508644	ENSG00000159216	RUNX1	0	G	C	0.562266	0.437734	0.992159	0.0170064	0.00183232	8.7e-17	1.7e-20	1.1e-20	448010	0.562071	0.437929	0.0122043	0.00192331	2.22e-10	466916	-0.301447	7.33e-05	rs9984655	489	RUNX1	KNOWN	0	503	0	-	YES	-
1240	21:35554555:CT:C	rs60603861	21	35554555	ENSG00000159216	RUNX1	0	CT	C	0.472348	0.472348	0.987658	-0.0200575	0.00182633	2.4e-19	4.6e-28	6.7e-29	448010	0.471182	0.471182	-0.0154348	0.00192974	1.26e-15	464080	0.120961	0.000118721	rs9976876	43497	RUNX1	KNOWN	0	503	0	-	YES	-
1241	21:35794411:G:A	rs8132316	21	35794411	ENSG00000159216	RUNX1	0	G	A	0.95184	0.04816	0.982682	-0.0308091	0.00426746	2.2e-11	5.2e-13	7.8e-12	448010	0.952916	0.047084	-0.0278882	0.00430374	9.17e-11	462206	0.0105337	6.98e-05	rs71330619	7087	RUNX1	KNOWN	0	503	0	-	YES	-
1242	21:36548471:G:A	rs398591	21	36548471	ENSG00000159261	CLDN14	0	G	A	0.0989803	0.0989803	0.993152	-0.0287089	0.00304241	1.3e-15	3.9e-21	3.8e-22	448010	0.0973107	0.0973107	-0.0286908	0.00304332	4.2e-21	467383	-0.00374009	0.000144615	rs399711	369	CLDN14	KNOWN	0	503	0	-	-	-
1243	21:38675252:G:A	rs2836613	21	38675252	ENSG00000157554	ERG	13472	G	A	0.247346	0.247346	0.990602	-0.0292788	0.00211055	1.1e-35	9.3e-44	2e-47	448010	0.245394	0.245394	-0.028383	0.00211235	3.69e-41	465161	0.0316456	0.000298353	rs2836613	0	ERG	KNOWN	0	504	0	-	YES	-
1244	21:38951148:ATGTT:A	rs151023949	21	38951148	ENSG00000157557	ETS2	126193	ATGTT	A	0.949991	0.050009	0.977431	-0.040087	0.00419385	5e-19	1.2e-21	6.9e-23	448010	0.951692	0.048308	-0.0254219	0.00424082	2.04e-09	461737	-0.143509	5.94e-05	rs7283257	1362	ETS2	KNOWN	0	504	0	-	-	-
1245	21:38978194:A:G	rs11088458	21	38978194	ENSG00000157557	ETS2	153239	A	G	0.286924	0.286924	0.982654	0.0440756	0.00201969	9.1e-87	1.4e-105	9.6e-112	448010	0.284039	0.284039	0.0420553	0.002042	3.03e-94	461907	-0.00343537	0.000719348	rs11088458	0	ETS2	KNOWN	0	504	0	-	-	-
1246	21:44934140:A:G	rs9974172	21	44934140	ENSG00000160255	ITGB2	2151	A	G	0.14697	0.14697	0.980343	-0.0179738	0.0025799	2.5e-08	3.2e-12	2.3e-12	448010	0.144367	0.144367	-0.0181883	0.00258029	1.8e-12	462413	0.00074919	8.17e-05	rs9974172	0	ITGB2	KNOWN	0	505	0	-	YES	YES
1247	21:46433244:A:G	rs59500178	21	46433244	ENSG00000160299	PCNT	0	A	G	0.455718	0.455718	0.999328	0.0115634	0.0018217	2.5e-09	2.2e-10	5.3e-11	448010	0.457777	0.457777	0.0119495	0.00182189	5.42e-11	468773	0	7.09e-05	rs59500178	0	PCNT	KNOWN	0	506	0	YES	YES	-
1248	22:18918451:C:T	rs2904552	22	18918451	ENSG00000283809	-	0	C	T	0.895774	0.104226	0.943621	-0.0169027	0.00304582	2.5e-07	2.9e-08	3.4e-09	448010	0.905272	0.094728	-0.0178293	0.00305746	5.5e-09	445514	-0.0872716	5.45e-05	rs2904552	0	NA	KNOWN	0	507	0	-	-	-
1249	22:19043703:AC:A	rs5844369	22	19043703	ENSG00000070413	DGCR2	0	AC	A	0.802426	0.197574	0.976333	-0.0135931	0.0023008	2.2e-08	3.5e-09	2.8e-08	448010	0.805399	0.194601	-0.0146823	0.00231038	2.09e-10	459778	-0.0250848	6.76e-05	rs2904552	125252	NA	KNOWN	0	507	0	-	YES	YES
1250	22:19690164:G:A	rs5746816	22	19690164	ENSG00000184702	SEPTIN5	24340	G	A	0.713714	0.286286	0.993567	-0.0323596	0.00200737	3e-43	1.8e-58	1.5e-55	448010	0.715124	0.284876	-0.0175162	0.00205323	1.45e-17	468440	-0.210761	0.000125011	rs5746816	0	SEPTIN5	KNOWN	0	507	0	-	YES	YES
1251	22:19691780:G:A	rs9606139	22	19691780	ENSG00000184702	SEPTIN5	22724	G	A	0.892233	0.107767	0.958117	0.114888	0.00297461	3.9e-251	2.5E-326	1.3E-346	448010	0.897982	0.102018	0.109817	0.00304599	1.23e-284	452084	-0.00156977	0.0022096	rs9606139	0	SEPTIN5	KNOWN	0	507	0	-	YES	YES
1252	22:21562950:C:CA	rs131655	22	21562950	ENSG00000185651	UBE2L3	0	C	CA	0.808656	0.191344	0.994439	0.0151541	0.00230432	6.2e-09	4.8e-11	5.2e-12	448010	0.807267	0.192733	0.0151796	0.0023045	4.49e-11	469645	0.000653517	7.17e-05	rs5754387	57464	UBE2L3	KNOWN	0	508	0	-	-	-
1253	22:28870322:CG:C	rs67512854	22	28870322	ENSG00000183579	ZNRF3	13251	CG	C	0.943362	0.056638	0.992694	0.0457032	0.00392691	1.2e-22	2.6e-31	1.7e-32	448010	0.94405	0.05595	0.0328805	0.00400736	2.31e-16	468231	0.192223	0.000114209	rs542247589	3429	ZNRF3	KNOWN	0	509	0	-	-	-
1254	22:28950269:C:T	rs536806289	22	28950269	ENSG00000183579	ZNRF3	0	C	T	0.996405	0.003595	0.875149	0.15619	0.0160791	1.2e-16	2.6e-22	6.2e-24	448010	0.9978	0.0022	0.114087	0.0163658	3.15e-12	416598	-0.02705	5.71e-05	rs540182926	22341	ZNRF3	KNOWN	0	509	0	-	-	-
1255	22:29021921:A:G	rs9613775	22	29021921	ENSG00000183579	ZNRF3	0	A	G	0.765876	0.234124	0.969516	-0.022193	0.00216742	1.6e-17	1.3e-24	1e-24	448010	0.77111	0.22889	-0.0253222	0.0021827	4.06e-31	458020	0.0919516	0.000226348	rs9613775	0	ZNRF3	KNOWN	0	509	0	-	-	-
1256	22:29078494:A:AAAG	rs10646183	22	29078494	ENSG00000183762	KREMEN1	0	A	AAAG	0.35433	0.35433	0.985513	0.0436802	0.00190566	5.9e-96	2.8e-116	5.3e-122	448010	0.355274	0.355274	0.0444041	0.00192161	3.87e-118	463952	0.0602352	0.000903264	rs377326799	0	KREMEN1	KNOWN	0	509	0	-	-	-
1257	22:29275926:T:G	rs80317435	22	29275926	ENSG00000182944	EWSR1	0	T	G	0.922768	0.077232	0.994562	0.0356172	0.0033969	2.8e-19	1e-25	7.5e-28	448010	0.923791	0.076209	0.0314571	0.00340722	2.64e-20	469156	-0.00593384	0.000139331	rs75337432	61595	AP1B1	KNOWN	0	509	0	-	YES	-
1258	22:30244004:C:T	rs41281637	22	30244004	ENSG00000128342	LIF	0	C	T	0.992218	0.007782	1	0.0829258	0.0102967	4e-14	8e-16	2.7e-17	448010	0.99253	0.00747	0.0913385	0.0103372	9.93e-19	471324	-0.0831292	0.000123709	rs41281637	0	LIF	KNOWN	0	509	0	-	YES	YES
1259	22:30273894:G:A	rs6006426	22	30273894	ENSG00000099985	OSM	7043	G	A	0.458572	0.458572	1	0.0119932	0.00181751	2.1e-07	4.1e-11	2.9e-12	448010	0.45736	0.45736	0.0120097	0.00182876	5.13e-11	470470	-0.00447999	7.16e-05	rs6006426	0	OSM	KNOWN	0	509	0	-	YES	YES
1260	22:32778995:C:T	rs8142064	22	32778995	ENSG00000185666	SYN3	0	C	T	0.856198	0.143802	0.994978	0.0177147	0.00258336	2.1e-08	7e-12	2e-12	448010	0.857561	0.142439	0.0179243	0.0025837	3.99e-12	469593	0.000561447	7.85e-05	rs8142064	0	SYN3	KNOWN	0	510	0	-	YES	YES
1261	22:36276249:T:C	rs767855	22	36276249	ENSG00000100345	MYH9	5032	T	C	0.338848	0.338848	0.99465	0.0153075	0.00191269	1.2e-10	1.2e-15	3.7e-15	448010	0.336776	0.336776	0.0158033	0.00191507	1.56e-16	470782	0.0469703	0.000111565	rs767855	0	MYH9	KNOWN	0	511	0	-	-	-
1262	22:36375211:G:C	rs2294358	22	36375211	ENSG00000100345	MYH9	0	G	C	0.946179	0.053821	0.992325	-0.0350333	0.00402888	9e-13	3.5e-18	3.4e-19	448010	0.946574	0.053426	-0.0363974	0.00403444	1.85e-19	466778	0.0120705	0.000133992	rs2294358	0	MYH9	KNOWN	0	511	0	-	-	-
1263	22:37908851:G:T	rs4254591	22	37908851	ENSG00000100139	MICALL1	0	G	T	0.658031	0.341969	0.997257	-0.0159909	0.0019068	6e-11	5e-17	2.3e-17	448010	0.658757	0.341243	-0.0160304	0.00190729	4.29e-17	471591	0.000963062	0.000115533	rs4254591	0	MICALL1	KNOWN	0	512	0	-	-	-
1264	22:38648422:A:C	rs7290979	22	38648422	ENSG00000184949	FAM227A	0	A	C	0.711544	0.288456	0.993648	0.0239548	0.00200335	3.8e-25	5.9e-33	1.3e-37	448010	0.713392	0.286608	0.0240322	0.00200411	3.94e-33	468324	-0.0016102	0.000236175	rs7290979	0	FAM227A	KNOWN	0	512	0	-	-	-
1265	22:41244094:C:T	rs139497	22	41244094	ENSG00000100401	RANGAP1	686	C	T	0.311275	0.311275	0.988449	-0.0204089	0.00196484	1.7e-19	2.8e-25	3.2e-27	448010	0.310893	0.310893	-0.0202872	0.00196525	5.55e-25	466154	-0.00337453	0.000176349	rs139497	0	RANGAP1	KNOWN	0	513	0	-	-	-
1266	22:45331684:T:G	rs1569414	22	45331684	ENSG00000100376	FAM118A	0	T	G	0.738989	0.261011	0.99972	0.0175761	0.00205562	2.7e-17	1.2e-17	2.6e-18	448010	0.738086	0.261914	0.0182824	0.00205729	6.3e-19	473396	-0.0081716	0.00012923	rs1569414	0	FAM118A	KNOWN	0	514	0	-	-	-
1267	22:45705926:C:T	rs77114534	22	45705926	ENSG00000130638	ATXN10	0	C	T	0.958067	0.041933	0.986984	-0.0383579	0.00454728	2e-15	3.3e-17	6.4e-18	448010	0.959889	0.040111	-0.0353601	0.0045966	1.44e-14	464464	-0.0784118	9.63e-05	rs77114534	0	ATXN10	KNOWN	0	514	0	-	-	-
1268	22:45755241:C:T	rs9626436	22	45755241	ENSG00000130638	ATXN10	0	C	T	0.871109	0.128891	0.994449	-0.0174069	0.0027053	9.2e-08	1.2e-10	4.3e-11	448010	0.871341	0.128659	-0.0188429	0.00271759	4.1e-12	469580	-0.0210841	7.96e-05	rs9626436	0	ATXN10	KNOWN	0	514	0	-	-	-
1269	22:45969257:G:A	rs570639864	22	45969257	ENSG00000188064	WNT7B	0	G	A	0.997276	0.002724	0.927822	0.138131	0.0179652	3.4e-12	1.5e-14	2.8e-15	448010	0.997667	0.002333	0.130947	0.0179764	3.23e-13	440077	-0.0195175	7.98e-05	rs570639864	0	WNT7B	KNOWN	0	514	0	-	YES	YES
1270	22:45979731:C:T	rs62654723	22	45979731	ENSG00000188064	WNT7B	2569	C	T	0.832786	0.167214	0.975808	-0.0253418	0.0024499	5.2e-19	4.5e-25	1.8e-26	448010	0.838092	0.161908	-0.0222466	0.00247047	2.16e-19	461605	-0.0082344	0.000134313	rs62654723	0	WNT7B	KNOWN	0	514	0	-	YES	YES
1271	22:46409110:G:A	rs35717986	22	46409110	ENSG00000075275	CELSR1	0	G	A	0.946844	0.053156	0.979551	-0.0228932	0.00406953	4.7e-08	1.8e-08	1.5e-08	448010	0.948347	0.051653	-0.0245404	0.00407133	1.66e-09	462940	0.000303274	5.9e-05	rs35717986	0	CELSR1	KNOWN	0	514	0	-	YES	-
1272	22:49860035:C:T	rs6009333	22	49860035	ENSG00000100426	ZBED4	0	C	T	0.113072	0.113072	0.998401	-0.0236524	0.0028602	3.7e-16	1.3e-16	1.2e-16	448010	0.112726	0.112726	-0.0236503	0.00286087	1.38e-16	470300	-0.0101871	0.000111888	rs932536	6789	ZBED4	KNOWN	0	515	0	-	-	-
1273	22:50439289:G:A	rs5770908	22	50439289	ENSG00000100239	PPP6R2	0	G	A	0.674959	0.325041	0.996222	0.0164681	0.00193305	1.3e-18	1.6e-17	6.1e-19	448010	0.675775	0.324225	0.0167551	0.00193368	4.52e-18	470658	-0.0181067	0.000123019	rs5770908	0	PPP6R2	KNOWN	0	515	0	-	-	-
1274	22:50446377:C:CCGGGTCT	rs59403049	22	50446377	ENSG00000100241	SBF1	0	C	CCGGGTCT	0.855888	0.144112	0.901707	0.0173817	0.00271013	7.3e-10	1.4e-10	2e-12	448010	0.99922	0.00078	0.0176454	0.00271117	7.6e-11	425927	0	4.85e-07	rs5770908	7088	PPP6R2	KNOWN	0	515	0	-	YES	YES
1275	23:8938654:T:C	rs111386834	23	8938654	ENSG00000177138	FAM9B	85579	T	C	0.732237	0.267763	0.997761	-0.0213174	0.00169571	4e-27	3e-36	3.9e-38	448010	0.732213	0.267787	-0.0213174	0.0016959	3.09e-36	684334	0	0.000178207	rs17307280	9951	FAM9B	KNOWN	0	516	0	-	-	-
1276	23:22161383:G:C	rs148243584	23	22161383	ENSG00000102174	PHEX	0	G	C	0.984345	0.015655	0.860642	-0.045342	0.00635469	1.1e-08	9.7e-13	6.2e-13	448010	0.987034	0.012966	-0.045342	0.00635495	9.68e-13	620082	0	5.26e-05	.	.	.	NOVEL	1	517	1	YES	YES	YES
1277	23:43994087:C:A	rs3859957	23	43994087	ENSG00000124479	NDP	20692	C	A	0.848339	0.151661	0.927171	0.0305833	0.00214581	5.2e-36	4.3e-46	4e-50	448010	0.8605	0.1395	0.0233547	0.00221776	6.23e-26	651197	-0.25697	0.000130949	rs12832436	11243	NDP	KNOWN	0	518	0	-	YES	-
1278	23:44017929:T:C	rs5906421	23	44017929	ENSG00000124479	NDP	44534	T	C	0.703398	0.296602	0.982143	-0.027254	0.00165197	1.9e-45	3.8e-61	1.8e-65	448010	0.704339	0.295661	-0.0227876	0.0017075	1.26e-40	677516	0.00850431	0.000216273	rs5906426	300	NDP	KNOWN	0	518	0	-	YES	-
1279	23:45774892:G:A	rs6521039	23	45774892	ENSG00000147113	DIPK2B	573991	G	A	0.708635	0.291365	0.952197	-0.0131286	0.00167608	7.9e-11	4.8e-15	3.7e-15	448010	0.713368	0.286632	-0.0131957	0.00167641	3.51e-15	665249	-0.0132036	7.12e-05	.	.	.	NOVEL	1	519	1	-	YES	YES
1280	23:47253114:C:T	rs5905595	23	47253114	ENSG00000102226	USP11	4786	C	T	0.330202	0.330202	0.997866	-0.0113304	0.00159656	7.8e-08	1.3e-12	1.6e-13	448010	0.327867	0.327867	-0.011947	0.00159686	7.34e-14	684459	0.00426983	6.29e-05	.	.	.	NOVEL	1	520	1	-	-	-
1281	23:53087548:G:C	rs111433517	23	53087548	ENSG00000184205	TSPYL2	0	G	C	0.82727	0.17273	0.994107	0.0128927	0.0019864	1e-08	8.6e-11	2.5e-11	448010	0.82752	0.17248	0.0130054	0.001987	5.94e-11	684382	0.0185991	4.83e-05	.	.	.	NOVEL	1	521	1	-	-	-
1282	23:56928141:A:G	rs6612720	23	56928141	ENSG00000204271	SPIN3	0	A	G	0.208286	0.208286	0.99698	0.0252146	0.00185639	1.3e-31	5.1e-42	1.9e-42	448010	0.207443	0.207443	0.0250433	0.00185703	1.9e-41	678874	0.0045328	0.000206226	rs5914035	53642	SPIN3	KNOWN	0	522	0	-	-	-
1283	23:66699767:C:A	rs189723310	23	66699767	ENSG00000131080	EDA2R	60469	C	A	0.928925	0.071075	0.989349	0.0195362	0.00292684	4.4e-09	2.5e-11	1.7e-12	448010	0.929898	0.070102	0.0193682	0.00292716	3.67e-11	682260	-0.00667506	4.89e-05	.	.	.	NOVEL	1	523	1	-	-	-
1284	23:69259233:T:C	rs2885283	23	69259233	ENSG00000181191	PJA1	93712	T	C	0.260747	0.260747	0.987482	0.00734449	0.00171513	0.0001	1.9e-05	3.2e-06	448010	0.259932	0.259932	0.0120698	0.00178528	1.37e-11	680543	-0.27774	5.6e-05	rs17302855	63928	PJA1	KNOWN	0	524	0	-	-	-
1285	23:69323161:A:C	rs17302855	23	69323161	ENSG00000181191	PJA1	157640	A	C	0.538481	0.461519	1	0.0121738	0.00150704	9.7e-14	6.6e-16	7.7e-17	448010	0.537208	0.462792	0.0152185	0.00156903	3.04e-22	683633	-0.0107089	0.00011516	rs17302855	0	PJA1	KNOWN	0	524	0	-	-	-
1286	23:70514099:C:G	rs5980712	23	70514099	ENSG00000082458	DLG3	8609	C	G	0.609888	0.390112	0.976269	-0.0100916	0.00155165	1.2e-10	7.8e-11	2e-11	448010	0.606094	0.393906	-0.00980381	0.00155201	2.67e-10	673627	-0.00567556	4.59e-05	.	.	.	NOVEL	1	525	1	-	YES	YES
1287	23:77682471:G:C	rs3088074	23	77682471	ENSG00000085224	ATRX	0	G	C	0.705568	0.294432	1	0.0126645	0.00164915	1.1e-10	1.6e-14	5.9e-16	448010	0.707563	0.292437	0.0146271	0.0016775	2.79e-18	682955	-0.181166	8.85e-05	.	.	.	NOVEL	1	526	1	-	-	-
1288	23:79082833:T:G	rs5912736	23	79082833	ENSG00000147138	GPR174	61856	T	G	0.406172	0.406172	0.992103	0.00742342	0.00152987	7.5e-07	1.2e-06	1.7e-06	448010	0.400746	0.400746	0.0100988	0.00155577	8.52e-11	683564	0.00989387	4.9e-05	.	.	.	NOVEL	1	527	1	-	-	-
1289	23:84056321:A:G	rs12859528	23	84056321	ENSG00000072133	RPS6KA6	2026	A	G	0.830342	0.169658	0.989986	-0.0120426	0.00200673	1.7e-06	2e-09	6.3e-09	448010	0.832861	0.167139	-0.0118233	0.00200721	3.85e-09	680208	0	3.89e-05	.	.	.	NOVEL	1	528	1	-	-	-
1290	23:110487249:G:A	rs12847546	23	110487249	ENSG00000243978	RTL9	30915	G	A	0.614996	0.385004	0.984726	0.0134476	0.00154809	2.4e-12	3.7e-18	1.4e-17	448010	0.618501	0.381499	0.0134918	0.00154819	2.92e-18	679979	0.00397655	8.59e-05	.	.	.	NOVEL	1	529	1	-	-	-
1291	23:115573429:A:T	rs2522180	23	115573429	ENSG00000102024	PLS3	0	A	T	0.0299054	0.0299054	0.901306	-0.0332566	0.00453558	1.4e-11	2.3e-13	1.1e-15	448010	0.026534	0.026534	-0.0334099	0.0045358	1.76e-13	646559	0	5.77e-05	.	.	.	NOVEL	1	530	1	YES	YES	YES
1292	23:132119333:T:C	rs5933080	23	132119333	ENSG00000165694	FRMD7	0	T	C	0.74667	0.25333	1	0.010694	0.00172377	1.7e-09	5.5e-10	2.8e-10	448010	0.745217	0.254783	0.0107059	0.00172382	5.28e-10	686555	-0.00105648	4.35e-05	rs5933080	0	FRMD7	KNOWN	0	531	0	-	-	-
1293	23:136208025:C:T	rs113303918	23	136208025	ENSG00000022267	FHL1	0	C	T	0.97195	0.02805	1	0.0296389	0.00454104	3.7e-09	6.7e-11	8.1e-12	448010	0.971944	0.028056	0.0296687	0.00454118	6.44e-11	686372	0	4.8e-05	.	.	.	NOVEL	1	532	1	-	-	-
1294	23:154572404:T:G	rs4323635	23	154572404	ENSG00000269335	IKBKG	7358	T	G	0.887799	0.112201	0.991991	-0.0164784	0.00238325	4.4e-08	4.7e-12	1.5e-13	448010	0.886675	0.113325	-0.0164784	0.00238333	4.71e-12	682013	0	5.46e-05	.	.	.	NOVEL	1	533	1	YES	-	-
																															16		16
INDEX	Unique index assigned to each conditionally independent eBMD associated variant
SNPID	Unique variant identifier denoted by chromosome:position:effect allele:non effect allele, used to differentiate multi-allelic variants that have the same rsid and share the same position
RSID	Reference SNP cluster ID (dbSNP151)
CHR	Chromosome
BP	Base pair position of the variant according to human reference sequence (GRCh38), Hg38
C.ENSEMBLE.ID	Ensemble ID of closest protein coding gene to reported variant (Ensemble Genes Version 1.05)
C.GENE	Gene symobol of closest protein coding gene gene to reported variant
C.DIST	Distance in base pairs between conditionally independent eBMD associated variant and the closest gene
EA	Effect allele
NEA	Non-effect allele
EAF	Effect allele frequency
MAF	Minor allele frequency
INFO	Imputation information score
β	Per allele effect in standard deviations of rank-based inverse normally transformed eBMD
SE	Standard error of the β
P	Strength of evidence against the null hypothesis of no association between variant and eBMD (i.e. P-value) from standard linear regression
P.I	p-value from infinitesimal mixed model assocoation test
P.NI	p-value from non-infinitesimal mixed model association test
N	Sample size
EAF.J	Frequency of the effect allele in the reference sample used for conditional and joint genome-wide association analysis
MAF.J	Minor allele frequency of variant in reference databases used for conditional and joint genome-wide association analysis
β.J	Per allele effect estimated from joint analysis of conditionally associated snps in standard deviations of rank-based inverse normally transformed eBMD
SE.J	Standard error of β.J
P.J	Strength of evidence against the null hypothesis of no association between the variant and eBMD as estimated by conditional and joint genome-wide association analysis (i.e. P-value) *Yellow highligted cells indivate P-values that exceeded the precision of GCTA and were returned as 0
N.J	Estimated effective sample size
LD.R	LD correlation between the SNP i and SNP i + 1
VAR	Proportion of variance explained by the conditionally associated variant
T.VAR	Closest BMD associated variant reported in the NGRI GWAS Catalgogue (Search Term EFO_000392, downloaded on 05/3/2024)
T.DIST	Distance between conditionally independent eBMD associated variant and closest reported BMD associated variant
T.GENE	Closest gene to reported BMD associated variant
STATUS	Status of locus: novel - reported BMD variant is not within 1mb of any conditionally associated variant
LOCUS.BIN	Class interval used to group variants into loci - based on a 1mb sliding window
NOVEL.COUNT	Numeric annotation of novel variants (novel=1)
NOSOLOGY.2023	YES denotes that the closest protein coding gene (C.GENE) is present in the Nosology and Classification of Genetic Skeletal Dysplasias database and causes a rare skeletal disorder when mutated
MGI.ABNORMAL.SKELETON	YES denotes that the closest protein coding gene (C.GENE) is present in the MGI database and corresponding mouse knockout model has abnormal skeletal phenotypes (MP:0005390)
MGI.ABNORMAL.BONE.STRUCTURE	YES denotes that the closest protein coding gene (C.GENE) is present in the MGI database and corresponding mouse knockout model has abnormal bone structure (MP:0003795)

## Sheet: 6d
DESCRIPTION: GRCh38			PROTEIN CODING GENES LOCATED CLOSEST TO LEAD eBMD-ASSOCIATED VARIANTS (D.N = 903 / 19,964)
DISORDER.GROUP	TOTAL GENES IN DISORDER GROUP	EXPECTED SUCCESSES	OBSERVED SUCCESSES	FOLD ENRICHMENT	RAW P VALUE	ADJ P VALUE	IDENTIFIED GENES
All Dysplasias	533	24.1083	79	3.27687	5.1962e-21	2.13044e-19	ALPL, ARID1A, COL11A1, TBX15, GORAB, PRRX1, HHAT, TGFB2, DNMT3A, SIX2, ARHGAP25, CYP26B1, ANAPC1, EN1, MTX2, HDAC4, TGFBR2, MECOM, IDUA, RBPJ, DMP1, INTU, ARSB, XRCC4, CEP120, FBN2, SLC26A2, TENT5A, GJA1, ARID1B, HOXA13, SFRP4, GLI3, COL1A2, DLX6, DLX5, SLC4A2, SHH, RSPO2, TRPS1, TNFRSF11B, COLEC10, ZNF462, LMX1B, PAPSS2, LRP4, FAM111A, LTBP3, TCIRG1, LRP5, WNT1, SP7, TBX3, RFLNA, FGF9, TNFSF11, …
FGFR3 chondrodysplasias	5	0.226157	0	0	1	1
Type 2 collagen disorders	10	0.452314	0	0	1	1
Type 11 collagen disorders	7	0.31662	1	3.15836	1	1	COL11A1
Sulfation disorders	12	0.542777	2	3.68475	0.0595579	1	SLC26A2, PAPSS2
Dysplasias with multiple joint dislocations	10	0.452314	0	0	1	1
Filamins and related disorders	15	0.678471	1	1.4739	1	1	RFLNA
Proteoglycan core proteins disorders	6	0.271388	0	0	1	1
TRPV4 disorders	5	0.226157	0	0	1	1
Pseudoachondroplasia and the multiple epiphyseal dysplasias	10	0.452314	0	0	1	1
Skeletal disorders caused by abnormalities of cilia or ciliary signaling	60	2.71388	2	0.736951	0.517899	1	INTU, CEP120
Metaphyseal dysplasias	11	0.497546	2	4.01973	0.0722686	1	SRP54, MMP9
Spondylometaphyseal dysplasias (SMD)	6	0.271388	1	3.68475	1	1	HHAT
Spondyloepi(meta)physeal dysplasias (SE(M)D)	32	1.44741	1	0.690891	1	1	LTBP3
Severe spondylodysplastic dysplasias	7	0.31662	0	0	1	1
Mesomelic and rhizo-mesomelic dysplasias	13	0.588008	2	3.40131	0.0857538	1	GPC6, NXN
Acromesomelic dysplasias	6	0.271388	0	0	1	1
Acromelic dysplasias	15	0.678471	1	1.4739	1	1	LTBP3
Brachydactylies (isolated)	10	0.452314	1	2.21085	1	1	BMP2
Brachydactylies as part of syndromes	20	0.904628	6	6.63256	0.000189041	0.00775068	ARID1A, HDAC4, ARID1B, HOXA13, TRPS1, CREBBP
Bent bones dysplasia group	6	0.271388	1	3.68475	1	1	SOX9
Primordial dwarfism and slender bones group	32	1.44741	3	2.07267	0.163463	1	XRCC4, FAM111A, PCNT
Lysosomal Storage Diseases with Skeletal Involvement	26	1.17602	3	2.55098	0.0922772	1	IDUA, ARSB, NAGLU
Chondrodysplasia punctata (CDP) group	10	0.452314	0	0	1	1
Osteopetrosis and related osteoclast disorders	20	0.904628	6	6.63256	4.56332e-05	0.00187096	SLC4A2, TCIRG1, TNFSF11, PLEKHM1, TNFRSF11A, IKBKG
Osteosclerotic disorders	36	1.62833	8	4.91301	4.08679e-05	0.00167558	GJA1, SFRP4, TNFRSF11B, LRP4, LRP5, SP7, SOST, COL1A1
Osteogenesis Imperfecta and bone fragility group	55	2.48773	9	3.61776	2.37766e-05	0.000974842	GORAB, ARHGAP25, TENT5A, COL1A2, LRP5, WNT1, SP7, COL1A1, PLS3
Disorders of bone mineralisation	23	1.04032	4	3.84496	0.0134468	0.551317	ALPL, DMP1, TNFRSF11B, PHEX
Skeletal disorders of parathyroid hormone signaling cascade	6	0.271388	0	0	1	1
Osteolysis group	12	0.542777	5	9.21189	6.88556e-05	0.00282308	MTX2, MMP14, MMP2, TNFRSF11A, MAFB
Disorganized development of skeletal components group	18	0.814165	0	0	1	1
Overgrowth (tall stature) syndromes and segmental overgrowth	29	1.31171	5	3.81182	0.00659075	0.270221	TGFB2, DNMT3A, TGFBR2, FBN2, SMAD3
Genetic inflammatory or rheumatoid-like osteoarthropathies	6	0.271388	0	0	1	1
Cleidocranial dysplasia and related disorders	8	0.361851	0	0	1	1
Syndromes featuring craniosynostosis	35	1.5831	4	2.52669	0.0496327	1	CYP26B1, COLEC10, ZNF462, SMAD6
Craniofacial Dysostoses	33	1.49264	2	1.33991	0.443652	1	PRRX1, SIX2
Vertebral and costal dysostoses	23	1.04032	0	0	1	1
Patellar dysostoses	3	0.135694	2	14.739	0.00594666	0.243813	LMX1B, TBX4
Limb hypoplasia ‚Äì reduction defects group	30	1.35694	7	5.15866	0.000246294	0.0100981	TBX15, ANAPC1, EN1, RBPJ, RSPO2, TBX3, TBX4
Split hand/foot with and without other manifestations	14	0.63324	2	3.15836	0.0857538	1	DLX6, DLX5
Polydactyly-Syndactyly-Triphalangism group	29	1.31171	5	3.81182	0.00318958	0.130773	GJA1, GLI3, SHH, LRP4, SALL1
Defects in joint formation and synostoses	8	0.361851	2	5.52713	0.0477253	1	MECOM, FGF9
KEY:
TOTAL GENES IN DISORDER GROUP	Number of human genes present in the corresponding disorder group
EXPECTED SUCCESSES	Number of expected unique human monogenic disorder orthologs present in the genelist, based on the proportion in the background population
OBSERVED SUCCESSES	Number of observed unique human monogenic disorder orthologs present in the genelist
FOLD ENRICHMENT	Magnitude of enrichment for human monogenic disorder orthologs
RAW P VALUE	Strength of evidence to reject the null hypothesis that human orthologs of interest are not over-represented in the genelist, as determined by hypergeometric over-representation testing (raw P value)
ADJ P VALUE	Strength of evidence to reject the null hypothesis that human orthologs of interest are not over-represented in the genelist, as determined by hypergeometric over-representation testing (corrected for multiple testing via Bonferroni method)
IDENTIFIED GENES	Observed unique human monogenic disorder orthologs present in the gene program of the corresponding cell type / sub-type
NOTE	Cells highlighted in red represent instances where the P value is < 0.05

## Sheet: 6e
ENSEMBLE.ID	GENE.SYMBOL	CHR	START	STOP	NSNPS	NPARAM	N	ZSTAT	P_SNPWISE_MEAN	P_SNPWISE_TOP1	P_MULTI
ENSG00000091831	ESR1	6	151654691	152130619	3330	344	448010	18.762	1.0448e-31	4e-50	7.777e-79
ENSG00000175806	MSRA	8	10052292	10429891	3609	263	448010	18.362	9.1385e-28	1e-50	1.3123e-75
ENSG00000187672	ERC2	3	55506311	56469467	6163	348	448010	18.129	8.7916e-30	6.16e-47	9.4398e-74
ENSG00000141376	BCAS3	17	60675453	61393838	3631	269	448010	17.853	5.4514e-27	4e-50	1.3665e-71
ENSG00000104447	TRPS1	8	115406496	115810673	1950	250	448010	17.799	2.3206e-24	1e-50	3.5952e-71
ENSG00000183098	GPC6	13	93224807	94409020	7651	627	448010	17.722	3.5509e-39	2.3734e-34	1.407e-70
ENSG00000104313	EYA1	8	71195433	71593025	2363	352	448010	17.667	7.6215e-23	3e-50	3.7946e-70
ENSG00000112319	EYA4	6	133238514	133533128	1964	234	448010	17.639	2.5779e-23	2e-50	6.2138e-70
ENSG00000110693	SOX6	11	15964449	16740591	3822	325	448010	17.631	7.1855e-31	6e-42	7.1276e-70
ENSG00000153814	JAZF1	7	27828573	28181795	2431	291	448010	17.618	7.7281e-25	1e-50	9.0087e-70
ENSG00000153930	ANKFN1	17	55880301	56518016	3723	319	448010	17.16	1.8137e-21	9.31e-48	2.652e-66
ENSG00000146592	CREB5	7	28297321	28826894	3484	467	448010	17.13	8.1226e-22	3.484e-47	4.4298e-66
ENSG00000159216	RUNX1	21	34785801	36005667	8447	684	448010	17.116	1.1888e-41	3.0412e-27	5.6506e-66
ENSG00000184408	KCND2	7	120271175	120751337	2502	224	448010	16.821	7.2858e-24	8.34e-48	8.5327e-64
ENSG00000166575	TMEM135	11	87035844	87329824	2596	148	448010	16.706	1.65e-21	4.0652e-49	5.9357e-63
ENSG00000171044	XKR6	8	10894045	11202833	2586	172	448010	16.535	1.6402e-20	1e-50	1.0258e-61
ENSG00000115306	SPTBN1	2	54454317	54672446	1544	144	448010	16.522	6.457e-18	1e-50	1.2656e-61
ENSG00000064655	EYA2	20	46892624	47189844	2052	293	448010	16.514	1.026e-20	1.8468e-45	1.4432e-61
ENSG00000182985	CADM1	11	115167218	115505957	1793	272	448010	16.513	1.5117e-19	2e-50	1.4884e-61
ENSG00000197959	DNM3	1	171815887	172419466	3268	278	448010	16.438	5.86e-25	6e-39	5.0913e-61
ENSG00000196284	SUPT3H	6	44807317	45378953	3737	139	448010	16.366	4.2166e-16	1e-50	1.6709e-60
ENSG00000086289	EPDR1	7	37681843	37952936	2192	204	448010	16.315	9.3127e-19	3e-50	3.8396e-60
ENSG00000124813	RUNX2	6	45326157	45665349	1994	259	448010	16.277	2.0708e-18	2e-50	7.1497e-60
ENSG00000106034	CPED1	7	120986697	121298442	1750	161	448010	16.272	2.3582e-15	1e-50	7.809e-60
ENSG00000146776	ATXN7L1	7	105602772	105877599	1710	298	448010	16.237	9.8118e-16	1e-50	1.375e-59
ENSG00000088387	DOCK9	13	98791429	99087625	1896	152	448010	16.137	4.1994e-18	9.48e-48	6.9978e-59
ENSG00000173068	BNC2	9	16407503	16871843	3169	294	448010	16.103	3.1017e-30	2.8e-31	1.2098e-58
ENSG00000075413	MARK3	14	103383377	103504831	725	110	448010	16.017	1.6017e-12	1e-50	4.898e-58
ENSG00000127922	SEM1	7	96479626	96710880	1221	121	448010	15.997	7.0707e-16	1e-50	6.6663e-58
ENSG00000159842	ABR	17	1001519	1230738	2060	335	448010	15.949	2.0263e-11	1e-50	1.4487e-57
ENSG00000149179	C11orf49	11	46934689	47165385	792	136	448010	15.884	1.138e-14	1e-50	4.0897e-57
ENSG00000221947	XKR9	8	70667339	70791371	935	116	448010	15.884	3.5527e-14	1e-50	4.1138e-57
ENSG00000110075	PPP6R3	11	68458731	68616334	818	130	448010	15.849	1.7542e-14	1e-50	7.1968e-57
ENSG00000142599	RERE	1	8350397	8849921	2186	174	448010	15.829	3.906e-16	1e-50	9.8174e-57
ENSG00000150054	MPP7	10	28048993	28335486	2312	145	448010	15.76	4.7815e-18	5.4e-49	2.9145e-56
ENSG00000155816	FMN2	1	240012348	240476187	3538	351	448010	15.757	2.5811e-11	8.84e-48	3.0512e-56
ENSG00000147324	MFHAS1	8	8781354	8894630	1064	129	448010	15.754	1.0962e-15	1e-50	3.2151e-56
ENSG00000197980	LEKR1	3	156823481	157047129	1303	119	448010	15.729	3.8179e-16	2e-50	4.8221e-56
ENSG00000196660	SLC30A10	1	219683427	219959647	1848	169	448010	15.727	7.2805e-17	5.8e-46	4.969e-56
ENSG00000076650	GPATCH1	19	33078899	33131542	310	66	448010	15.701	1.9096e-14	1e-50	7.4825e-56
ENSG00000214595	EML6	2	54721499	54973025	2144	214	448010	15.63	1.3928e-18	1e-50	2.2835e-55
ENSG00000149294	NCAM1	11	112959247	113279436	2143	201	448010	15.553	9.5255e-21	6.6402e-44	7.5326e-55
ENSG00000079819	EPB41L2	6	130837347	131064322	1435	129	448010	15.541	3.6037e-17	1.2e-47	9.2056e-55
ENSG00000070366	SMG6	17	2057839	2304785	1620	146	448010	15.523	8.6425e-16	8.1e-48	1.213e-54
ENSG00000285713	-	4	144208701	145099174	4336	334	448010	15.501	5.9465e-26	2.2e-31	1.6964e-54
ENSG00000146476	ARMT1	6	151450258	151471101	133	44	448010	15.467	5.8287e-15	1e-50	2.8941e-54
ENSG00000168675	LDLRAD4	18	13215498	13653755	3034	444	448010	15.446	4.1092e-09	7.58e-48	4.0121e-54
ENSG00000162337	LRP5	11	68310591	68450275	896	171	448010	15.441	3.2474e-14	8.96e-48	4.3414e-54
ENSG00000110079	MS4A4A	11	60183657	60319080	855	134	448010	15.424	1.9618e-13	8.55e-48	5.6145e-54
ENSG00000287725	-	11	69070915	69163440	686	126	448010	15.366	5.1292e-14	1e-50	1.3938e-53
ENSG00000214787	MS4A4E	11	60198270	60244137	301	72	448010	15.364	6.2395e-14	1.6e-50	1.4352e-53
ENSG00000116729	WLS	1	68096473	68234120	1042	171	448010	15.356	5.5499e-22	5.21e-48	1.6173e-53
ENSG00000126214	KLC1	14	103559896	103715249	978	157	448010	15.349	8.6597e-15	1e-50	1.7876e-53
ENSG00000108840	HDAC5	17	44074746	44124702	219	73	448010	15.345	8.9706e-14	1e-50	1.9067e-53
ENSG00000170634	ACYP2	2	53968838	54306300	2279	190	448010	15.31	4.106e-21	7.1e-40	3.2959e-53
ENSG00000174233	ADCY6	12	48764194	48790089	106	42	448010	15.299	4.6851e-14	1e-50	3.8909e-53
ENSG00000104626	ERI1	8	9000147	9117746	1158	133	448010	15.295	7.6854e-16	5.79e-48	4.1161e-53
ENSG00000127415	IDUA	4	984997	1005564	173	71	448010	15.247	2.609e-15	1.73e-48	8.5866e-53
ENSG00000173273	TNKS	8	9553912	9783346	1943	132	448010	15.235	1.1439e-15	2.916e-44	1.0407e-52
ENSG00000106511	MEOX2	7	15609212	15687683	567	112	448010	15.231	3.425e-14	1e-50	1.0987e-52
ENSG00000256500	-	14	103560962	103686924	801	141	448010	15.171	1.2934e-14	8.01e-48	2.7609e-52
ENSG00000131941	RHPN2	19	32976592	33065888	637	113	448010	15.154	2.5696e-13	1e-50	3.5443e-52
ENSG00000256053	COA8	14	103560960	103608523	305	79	448010	15.135	1.0946e-12	7.2305e-50	4.7405e-52
ENSG00000120262	CCDC170	6	151492017	151622193	1051	120	448010	15.126	1.3614e-16	2e-50	5.4733e-52
ENSG00000258724	PINX1	8	10723399	10840847	1084	98	448010	15.101	4.959e-14	2e-50	7.9241e-52
ENSG00000090316	MAEA	4	1287887	1341147	582	86	448010	15.075	8.4877e-14	5.82e-48	1.1785e-51
ENSG00000007341	ST7L	1	112521514	112621825	577	115	448010	15.059	5.5511e-15	4e-49	1.5109e-51
ENSG00000162341	TPCN2	11	69046932	69137316	702	114	448010	15.009	5.9952e-15	7.02e-48	3.2045e-51
ENSG00000183023	SLC8A1	2	40095270	40612053	4095	370	448010	14.998	5.5272e-14	5.6e-40	3.7733e-51
ENSG00000113600	C9	5	39282140	39425868	1074	151	448010	14.995	2.124e-10	2e-50	3.9328e-51
ENSG00000177994	C2orf73	2	54328034	54384742	307	88	448010	14.989	2.0717e-13	1e-50	4.3416e-51
ENSG00000196937	FAM3C	7	121346878	121397364	270	66	448010	14.977	1.3978e-13	2.7e-48	5.1798e-51
ENSG00000145214	DGKQ	4	956887	987895	216	73	448010	14.949	5e-10	2.16e-48	7.9059e-51
ENSG00000188487	INSC	11	15110424	15248208	899	176	448010	14.947	8.6042e-15	1e-50	8.1293e-51
ENSG00000254093	PINX1	8	10762961	10840884	799	110	448010	14.911	1.7275e-13	1e-50	1.4077e-50
ENSG00000155906	RMND1	6	151396898	151453158	486	100	448010	14.909	2.1538e-14	1e-50	1.4508e-50
ENSG00000086288	NME8	7	37846597	37901397	505	95	448010	14.888	5e-10	1e-50	1.9805e-50
ENSG00000177150	FAM210A	18	13661347	13727663	457	93	448010	14.88	1.2101e-14	1e-50	2.2259e-50
ENSG00000153815	CMIP	16	81442808	81712762	2431	356	448010	14.854	1.1775e-16	2.3085e-36	3.2546e-50
ENSG00000104643	MTMR9	8	11282816	11329146	310	74	448010	14.852	1.2546e-14	1e-50	3.3736e-50
ENSG00000154319	FAM167A	8	11419476	11476908	643	129	448010	14.824	6.8945e-14	1e-50	5.1337e-50
ENSG00000106025	TSPAN12	7	120785320	120859402	336	92	448010	14.816	6.1673e-13	3.36e-48	5.7495e-50
ENSG00000204271	SPIN3	X	56816298	56996827	647	75	448010	14.801	7.272e-15	1.7e-42	7.2384e-50
ENSG00000163945	UVSSA	4	1343691	1396989	466	103	448010	14.792	5e-10	4.66e-48	8.2568e-50
ENSG00000106128	GHRHR	7	30936669	30994254	392	103	448010	14.781	5e-10	1.8e-50	9.7336e-50
ENSG00000231256	CFAP97D1	17	43778435	43788620	68	28	448010	14.768	2.3315e-15	1e-50	1.1693e-49
ENSG00000175216	CKAP5	11	46741048	46847308	395	98	448010	14.758	4.0301e-14	3.95e-48	1.3709e-49
ENSG00000159692	CTBP1	4	1209445	1250953	349	92	448010	14.748	1.7875e-14	1e-50	1.5772e-49
ENSG00000134569	LRP4	11	46854717	46919642	270	72	448010	14.732	1.1657e-15	2.7e-48	2.0037e-49
ENSG00000084444	FAM234B	12	13042381	13143521	520	126	448010	14.732	1.8272e-11	5.2e-48	2.018e-49
ENSG00000132749	TESMIN	11	68705440	68752520	210	64	448010	14.73	5e-10	2.1e-48	2.06e-49
ENSG00000124942	AHNAK	11	62431542	62557235	647	145	448010	14.724	5.2996e-13	1e-50	2.273e-49
ENSG00000250424	-	7	30850273	30924812	463	119	448010	14.703	5.218e-15	1e-50	3.0844e-49
ENSG00000186047	DLEU7	13	50517364	50844939	1971	261	448010	14.679	7.628e-18	5.2315e-38	4.4216e-49
ENSG00000197724	PHF2	9	93574584	93680587	857	123	448010	14.665	9.0483e-15	5.3134e-46	5.3644e-49
ENSG00000150787	PTS	11	112224367	112270955	354	64	448010	14.65	3.9635e-14	3.54e-48	6.7496e-49
ENSG00000116132	PRRX1	1	170660728	170740421	389	116	448010	14.619	5e-10	6.2e-49	1.0617e-48
ENSG00000068383	INPP5A	10	132535787	132784480	1963	211	448010	14.609	2.5958e-15	2.8e-44	1.2283e-48
ENSG00000071243	ING3	7	120948763	120978216	143	53	448010	14.587	5e-10	1.2e-48	1.7077e-48
ENSG00000149346	SLX4IP	20	10433305	10637829	1359	133	448010	14.567	5.5045e-15	1.7e-40	2.2748e-48
ENSG00000067955	CBFB	16	67026984	67102058	357	97	448010	14.542	2.3037e-14	4.1e-45	3.304e-48
ENSG00000134245	WNT2B	1	112464541	112531165	431	128	448010	14.535	5e-10	1e-50	3.6592e-48
ENSG00000175224	ATG13	11	46615527	46675818	218	82	448010	14.533	5e-10	2.18e-48	3.7256e-48
ENSG00000174306	ZHX3	20	41176448	41318731	767	140	448010	14.506	9.1593e-15	7.67e-48	5.588e-48
ENSG00000124749	COL21A1	6	56054590	56395094	2518	197	448010	14.49	1.0021e-17	6.5442e-36	6.9884e-48
ENSG00000101654	RNMT	18	13724660	13765556	252	70	448010	14.483	5.3846e-15	2.52e-48	7.7329e-48
ENSG00000002745	WNT16	7	121323367	121342104	105	44	448010	14.463	5.6621e-15	1e-50	1.0311e-47
ENSG00000183638	RP1L1	8	10604349	10713187	878	202	448010	14.453	5e-10	1e-50	1.1972e-47
ENSG00000161664	ASB16	17	44168447	44180084	60	29	448010	14.447	5e-10	1e-50	1.3096e-47
ENSG00000253958	CLDN23	8	8699937	8705096	58	17	448010	14.364	5e-10	5.8e-49	4.3443e-47
ENSG00000100784	RPS6KA5	14	90845861	91061641	1331	161	448010	14.362	8.0756e-17	9.5e-39	4.4601e-47
ENSG00000170310	STX8	17	9248471	9577591	2184	360	448010	14.344	4.2628e-14	1.9e-37	5.8219e-47
ENSG00000112175	BMP5	6	55751653	55876590	649	164	448010	14.338	5e-10	1e-50	6.355e-47
ENSG00000064932	SBNO2	19	1105637	1175268	534	122	448010	14.325	5e-10	5.34e-48	7.595e-47
ENSG00000140718	FTO	16	53699692	54159512	2958	374	448010	14.317	5.9165e-21	1.3e-28	8.598e-47
ENSG00000178950	GAK	4	847276	933373	758	141	448010	14.298	5e-10	1e-50	1.1225e-46
ENSG00000167720	SRR	17	2301383	2326260	134	63	448010	14.29	5e-10	1e-50	1.2552e-46
ENSG00000178222	RNF212	4	1054250	1114564	535	78	448010	14.282	5e-10	3.3014e-48	1.4244e-46
ENSG00000120594	PLXDC2	10	19814239	20290856	3805	263	448010	14.26	2.0778e-17	5e-35	1.9391e-46
ENSG00000184647	PRSS55	8	10523532	10555166	351	75	448010	14.244	1.0358e-13	1e-50	2.4373e-46
ENSG00000137869	CYP19A1	15	51206057	51339601	730	126	448010	14.244	5e-10	7.3e-48	2.4415e-46
ENSG00000150687	PRSS23	11	86789059	86953910	1183	161	448010	14.226	1.0952e-09	4.8e-43	3.1638e-46
ENSG00000185920	PTCH1	9	95440980	95518057	520	122	448010	14.22	4.3798e-14	4.7e-44	3.4205e-46
ENSG00000166949	SMAD3	15	67061763	67196173	840	188	448010	14.218	3.1419e-14	5.46e-45	3.554e-46
ENSG00000153071	DAB2	5	39369675	39463300	640	123	448010	14.213	5e-10	1e-50	3.8204e-46
ENSG00000004534	RBM6	3	49938007	50101045	623	98	448010	14.204	2.72e-14	5.2e-42	4.3224e-46
ENSG00000188771	PLET1	11	112246153	112261860	112	37	448010	14.18	4.1078e-14	1e-50	6.0622e-46
ENSG00000070831	CDC42	1	22023511	22102360	585	98	448010	14.17	5e-10	5.85e-48	7.0319e-46
ENSG00000166926	MS4A6E	11	60325255	60397596	479	93	448010	14.165	4.6907e-14	2.7e-38	7.571e-46
ENSG00000136574	GATA4	8	11674959	11761002	664	142	448010	14.16	1.0619e-13	1e-50	8.0929e-46
ENSG00000103126	AXIN1	16	285440	353723	623	123	448010	14.132	5.5134e-13	3.4265e-43	1.2044e-45
ENSG00000156535	CD109	6	73693785	73829316	858	125	448010	14.116	7.6883e-14	1.2e-42	1.5092e-45
ENSG00000161647	MPP3	17	43798799	43834170	189	61	448010	14.112	5e-10	1.89e-48	1.5974e-45
ENSG00000147592	LACTB2	8	70633318	70670185	234	65	448010	14.108	3.5028e-14	2.34e-48	1.6916e-45
ENSG00000127418	FGFRL1	4	1007936	1027898	178	65	448010	14.088	5e-10	1.78e-48	2.2452e-45
ENSG00000124479	NDP	X	43946776	43974395	116	47	448010	14.083	5e-10	1e-50	2.4021e-45
ENSG00000157554	ERG	21	38378027	38662780	1976	261	448010	14.064	2.8218e-10	1.4e-42	3.1421e-45
ENSG00000146374	RSPO3	6	127116671	127200481	396	88	448010	14.042	1.571e-13	3.96e-48	4.2997e-45
ENSG00000106483	SFRP4	7	37903932	38026695	959	165	448010	14.041	2.0334e-13	9.59e-48	4.3952e-45
ENSG00000101384	JAG1	20	10635684	10674999	262	88	448010	14.024	5e-10	1e-50	5.5624e-45
ENSG00000048405	ZNF800	7	127344790	127432924	548	97	448010	14.005	2.3641e-06	3.8e-47	7.2222e-45
ENSG00000174243	DDX23	12	48827756	48853842	121	52	448010	14	5e-10	1e-50	7.8069e-45
ENSG00000134574	DDB2	11	47212465	47240217	126	40	448010	13.988	5e-10	1.26e-48	9.2321e-45
ENSG00000275342	PRAG1	8	8315736	8387439	535	112	448010	13.976	5e-10	1e-50	1.0964e-44
ENSG00000253649	PRSS51	8	10480878	10548585	693	113	448010	13.966	2.9704e-13	6.93e-48	1.2566e-44
ENSG00000067167	TRAM1	8	70571218	70609416	211	65	448010	13.963	5e-10	2.954e-48	1.303e-44
ENSG00000257987	TEX49	12	48725435	48766790	233	77	448010	13.957	2e-09	2.33e-48	1.4272e-44
ENSG00000161649	CD300LG	17	43845148	43864639	92	39	448010	13.952	4.4409e-15	9.2e-49	1.5383e-44
ENSG00000087152	ATXN7L3	17	44189805	44201113	48	33	448010	13.947	3.5749e-13	1e-50	1.639e-44
ENSG00000107164	FUBP3	9	130576965	130639352	420	116	448010	13.937	5e-10	4.2e-48	1.8985e-44
ENSG00000155363	MOV10	1	112671141	112701756	177	65	448010	13.932	5e-10	1.062e-45	2.0293e-44
ENSG00000173281	PPP1R3B	8	9134255	9152574	135	51	448010	13.921	5e-10	1.35e-48	2.3676e-44
ENSG00000110696	C11orf58	11	16611132	16759340	689	141	448010	13.913	1.3489e-14	4.134e-39	2.6364e-44
ENSG00000125319	HROB	17	44139906	44163476	96	40	448010	13.909	5e-10	9.6e-49	2.7826e-44
ENSG00000166359	WDR88	19	33130090	33176799	298	76	448010	13.901	5e-10	1e-50	3.1175e-44
ENSG00000183762	KREMEN1	22	29071035	29169333	631	115	448010	13.877	5e-10	6.31e-48	4.3939e-44
ENSG00000162552	WNT4	1	22115313	22144969	226	73	448010	13.871	5e-10	1e-50	4.7276e-44
ENSG00000168591	TMUB2	17	44184970	44192929	44	23	448010	13.861	5e-10	1e-50	5.4752e-44
ENSG00000110090	CPT1A	11	68752620	68845410	499	118	448010	13.853	5e-10	1.6e-49	6.0933e-44
ENSG00000111186	WNT5B	12	1527891	1648212	940	230	448010	13.847	5e-10	9.4e-48	6.5923e-44
ENSG00000013583	HEBP1	12	12972870	13001265	165	55	448010	13.84	5e-10	1.65e-48	7.273e-44
ENSG00000165912	PACSIN3	11	47175522	47187443	49	27	448010	13.834	5e-10	1e-50	7.9404e-44
ENSG00000196155	PLEKHG4	16	67275510	67290499	73	45	448010	13.823	7.8271e-15	1.9e-46	9.3131e-44
ENSG00000152595	MEPE	4	87819398	87847814	187	55	448010	13.821	7.6605e-14	3.0816e-46	9.5501e-44
ENSG00000198900	TOP1	20	41026822	41125487	485	139	448010	13.815	5e-10	1e-48	1.0359e-43
ENSG00000176095	IP6K1	3	49722294	49787542	270	68	448010	13.81	1.8319e-14	2.6e-40	1.1098e-43
ENSG00000116489	CAPZA1	1	112617805	112672616	256	84	448010	13.791	5e-10	1.2288e-45	1.4512e-43
ENSG00000180210	F2	11	46717196	46740506	120	42	448010	13.779	5e-10	1.2e-48	1.7158e-43
ENSG00000185619	PCGF3	4	703748	771640	589	125	448010	13.776	5e-10	5.89e-48	1.7843e-43
ENSG00000115183	TANC1	2	158966640	159233659	1740	180	448010	13.767	1.2745e-19	4.1e-33	2.0218e-43
ENSG00000139044	B4GALNT3	12	457939	564509	903	190	448010	13.749	5.7787e-14	6.1e-40	2.5885e-43
ENSG00000168676	KCTD19	16	67287428	67327760	158	63	448010	13.716	5e-10	1.9e-46	4.0587e-43
ENSG00000019144	PHLDB1	11	118604440	118659031	248	86	448010	13.71	5e-10	3.7e-43	4.3964e-43
ENSG00000079459	FDFT1	8	11793573	11840304	646	118	448010	13.689	5e-10	6.46e-48	5.9368e-43
ENSG00000109881	CCDC34	11	27328827	27364234	191	58	448010	13.68	5e-10	1e-50	6.7114e-43
ENSG00000182329	KIAA2012	2	202071255	202206188	788	145	448010	13.66	7.3078e-12	3e-41	8.8067e-43
ENSG00000126215	XRCC3	14	103695609	103716504	128	62	448010	13.636	5e-10	1.4e-50	1.2164e-42
ENSG00000110077	MS4A6A	11	60170015	60185666	71	33	448010	13.627	5e-10	7.1e-49	1.3785e-42
ENSG00000140575	IQGAP1	15	90386242	90503239	759	115	448010	13.617	8.4932e-15	2e-38	1.5967e-42
ENSG00000166166	TRMT61A	14	103527196	103538073	65	33	448010	13.616	5e-10	6.5e-49	1.599e-42
ENSG00000138639	ARHGAP24	4	85473150	86003668	3347	276	448010	13.615	1.2003e-11	1.3392e-33	1.637e-42
ENSG00000159708	LRRC36	16	67324798	67386204	299	79	448010	13.613	5e-10	5.083e-43	1.6846e-42
ENSG00000118094	TREH	11	118655316	118680690	138	46	448010	13.61	5e-10	3.726e-40	1.7436e-42
ENSG00000184949	FAM227A	22	38576118	38657629	488	101	448010	13.598	6.4948e-15	6.344e-35	2.068e-42
ENSG00000110066	KMT5B	11	68152863	68214828	319	92	448010	13.595	4e-09	9.251e-47	2.1562e-42
ENSG00000197580	BCO2	11	112173510	112225699	319	87	448010	13.591	5e-10	3.19e-48	2.2719e-42
ENSG00000178031	ADAMTSL1	9	17904563	18911950	8096	624	448010	13.59	2.0889e-31	1.0788e-13	2.2874e-42
ENSG00000240583	AQP1	7	30909853	30926517	92	45	448010	13.584	1.1324e-14	9.2e-49	2.4782e-42
ENSG00000288710	-	12	49000274	49025075	82	43	448010	13.547	3.6637e-15	8.5e-39	4.1321e-42
ENSG00000135740	SLC9A5	16	67235683	67273191	168	75	448010	13.546	5e-10	6.4e-46	4.2053e-42
ENSG00000127419	TMEM175	4	930387	959656	202	74	448010	13.514	5e-10	2.02e-48	6.4545e-42
ENSG00000205250	E2F4	16	67190155	67199918	46	25	448010	13.512	5.5511e-16	1.012e-43	6.607e-42
ENSG00000153107	ANAPC1	2	111609639	111885690	1527	172	448010	13.511	1.3269e-17	1.3e-28	6.7168e-42
ENSG00000136573	BLK	8	11484894	11565599	844	138	448010	13.504	5e-10	8.44e-48	7.442e-42
ENSG00000140577	CRTC3	15	90527923	90646345	834	130	448010	13.485	7.1754e-13	2.5854e-36	9.6202e-42
ENSG00000110721	CHKA	11	68050859	68122444	337	104	448010	13.457	1.212e-05	1.3e-46	1.3917e-41
ENSG00000151914	DST	6	56455987	56955830	2484	186	448010	13.449	1.4673e-14	6e-30	1.5629e-41
ENSG00000166165	CKB	14	103517667	103523833	34	22	448010	13.449	5e-10	1e-50	1.5651e-41
ENSG00000167721	TSR1	17	2320396	2337657	94	55	448010	13.432	2.276e-15	1.3e-41	1.9616e-41
ENSG00000162878	PKDCC	2	42046021	42059517	90	34	448010	13.432	5e-10	9e-49	1.9739e-41
ENSG00000065320	NTN1	17	9019510	9245000	1703	250	448010	13.425	6.3177e-14	8.1696e-36	2.1546e-41
ENSG00000165591	FAAH2	X	57284706	57490193	413	107	448010	13.41	2.5702e-14	5.369e-39	2.6248e-41
ENSG00000177710	SLC35G5	8	11329012	11333360	47	19	448010	13.389	5e-10	1e-50	3.5138e-41
ENSG00000108312	UBTF	17	44203033	44222626	84	38	448010	13.38	5e-10	1e-50	3.934e-41
ENSG00000124782	RREB1	6	7105597	7252980	870	193	448010	13.375	2.2815e-14	5.4e-41	4.2431e-41
ENSG00000102890	ELMO3	16	67197111	67205029	54	27	448010	13.367	5e-10	1e-45	4.688e-41
ENSG00000181418	DDN	12	48993149	49000375	28	23	448010	13.366	1.9207e-14	1e-50	4.7598e-41
ENSG00000166170	BAG5	14	103554545	103563657	45	20	448010	13.365	5e-10	4.5e-49	4.8521e-41
ENSG00000198945	L3MBTL3	6	130011699	130142449	744	130	448010	13.352	6.7168e-15	1.3e-37	5.7572e-41
ENSG00000111291	GPRC5D	12	12938775	12953147	86	46	448010	13.344	5e-10	8.6e-49	6.4079e-41
ENSG00000100711	ZFYVE21	14	103713730	103734668	136	64	448010	13.336	5e-10	7.2e-50	7.166e-41
ENSG00000148737	TCF7L2	10	112948247	113168678	1233	237	448010	13.331	5.4228e-16	1.1353e-37	7.6707e-41
ENSG00000124181	PLCG1	20	41134960	41197801	311	103	448010	13.33	5e-10	6.22e-46	7.78e-41
ENSG00000106049	HIBADH	7	27523442	27663883	1045	99	448010	13.303	7.0246e-14	4.9e-35	1.1047e-40
ENSG00000163104	SMARCAD1	4	94205611	94292292	504	95	448010	13.301	1.3045e-14	8.9e-34	1.1428e-40
ENSG00000168646	AXIN2	17	65526563	65562648	218	83	448010	13.301	5e-10	7.1e-47	1.1438e-40
ENSG00000266076	-	17	65536102	65642033	637	148	448010	13.289	1.3e-08	4.5227e-44	1.3369e-40
ENSG00000130881	LRP3	19	33175603	33209864	248	74	448010	13.284	5e-10	2.48e-48	1.4402e-40
ENSG00000154328	NEIL2	8	11767639	11788345	213	56	448010	13.251	1.2723e-13	2.769e-43	2.2219e-40
ENSG00000159674	SPON2	4	1164932	1209962	285	92	448010	13.25	5e-10	2.85e-48	2.2577e-40
ENSG00000107593	PKD2L1	10	100286149	100331264	286	75	448010	13.242	9.992e-16	1.8e-37	2.5264e-40
ENSG00000167941	SOST	17	43751738	43759791	40	29	448010	13.236	1.0819e-13	4e-49	2.7301e-40
ENSG00000175213	ZNF408	11	46699030	46706912	32	21	448010	13.233	5e-10	1e-50	2.8421e-40
ENSG00000113319	RASGRF2	5	80958363	81231162	1814	245	448010	13.222	1.5088e-10	2.1768e-39	3.2813e-40
ENSG00000006534	ALDH3B1	11	68006578	68030282	193	62	448010	13.215	5e-10	4.5e-40	3.6129e-40
ENSG00000171056	SOX7	8	10721768	10731511	65	31	448010	13.213	5e-10	6.5e-49	3.6722e-40
ENSG00000204272	NBDY	X	56727241	56820179	158	42	448010	13.213	5e-10	1.9e-42	3.7012e-40
ENSG00000205882	DEFB134	8	11991174	11997312	48	24	448010	13.203	5e-10	1e-50	4.241e-40
ENSG00000120071	KANSL1	17	46027916	46226389	1478	72	448010	13.192	1.0454e-14	1.9214e-26	4.8603e-40
ENSG00000172493	AFF1	4	86933002	87142039	1319	142	448010	13.189	9.7158e-16	5.4e-33	5.087e-40
ENSG00000263715	LINC02210-CRHR1	17	45618344	45836826	1722	86	448010	13.156	8.1822e-14	3.3e-29	7.8297e-40
ENSG00000177479	ARIH2	3	48916821	48987382	218	78	448010	13.139	5e-10	8.72e-38	9.8321e-40
ENSG00000175220	ARHGAP1	11	46675080	46701619	110	57	448010	13.127	5e-10	1.1e-48	1.1577e-39
ENSG00000149182	ARFGAP2	11	47162299	47178125	69	39	448010	13.111	5e-10	6.9e-49	1.4232e-39
ENSG00000145217	SLC26A1	4	977073	994440	131	63	448010	13.101	5e-10	6.7e-44	1.6163e-39
ENSG00000167548	KMT2D	12	49016975	49061794	150	69	448010	13.1	1.8258e-13	8.5e-39	1.6375e-39
ENSG00000235608	NKX1-1	4	1400932	1407442	31	21	448010	13.1	2.3315e-15	5.27e-44	1.6469e-39
ENSG00000166444	DENND2B	11	8691351	8911951	1390	146	448010	13.096	5.0043e-13	2.224e-33	1.7413e-39
ENSG00000140939	NOL3	16	67168154	67176735	32	22	448010	13.092	4.774e-15	6.08e-45	1.8369e-39
ENSG00000271810	-	1	112700614	112712433	72	41	448010	13.059	5e-10	5.688e-46	2.8416e-39
ENSG00000141298	SSH2	17	29623938	29931276	1191	123	448010	13.049	1.9883e-15	4.3508e-33	3.2176e-39
ENSG00000183579	ZNRF3	22	28881572	29058488	937	163	448010	13.046	7.9936e-15	1.1244e-34	3.3689e-39
ENSG00000205213	LGR4	11	27363961	27473790	531	125	448010	13.02	6.0785e-14	3.1329e-36	4.7346e-39
ENSG00000171132	PRKCE	2	45649345	46188990	3994	525	448010	13.019	5.2679e-16	9.6e-26	4.7429e-39
ENSG00000067560	RHOA	3	49357139	49413998	228	59	448010	13.019	5e-10	9.12e-37	4.7704e-39
ENSG00000205883	DEFB135	8	11980256	11985590	40	20	448010	13.012	5e-10	1e-50	5.2182e-39
ENSG00000177374	HIC1	17	2052154	2064241	75	38	448010	13.003	5e-10	7.5e-49	5.8962e-39
ENSG00000019169	MARCO	2	118940194	118995660	404	92	448010	12.998	5e-10	3.9e-39	6.2458e-39
ENSG00000091947	TMEM101	17	44009188	44024946	97	43	448010	12.991	5e-10	3.1e-43	6.8604e-39
ENSG00000123106	CCDC91	12	28131249	28582511	2652	139	448010	12.988	3.5499e-15	1.4e-27	7.1498e-39
ENSG00000125149	PHAF1	16	67107941	67149544	174	75	448010	12.988	5e-10	9.048e-43	7.1781e-39
ENSG00000179044	EXOC3L1	16	67182379	67191185	51	37	448010	12.976	2.609e-15	9.69e-44	8.382e-39
ENSG00000255292	-	11	112084903	112194805	540	132	448010	12.973	5e-10	6.1e-41	8.7492e-39
ENSG00000114302	PRKAR2A	3	48742597	48848874	318	103	448010	12.969	5e-10	4.452e-37	9.1705e-39
ENSG00000100249	C22orf31	22	29056672	29062831	38	29	448010	12.957	5e-10	1e-50	1.0726e-38
ENSG00000102878	HSF4	16	67162681	67170945	34	26	448010	12.945	9.6034e-15	6.46e-45	1.2607e-38
ENSG00000161654	LSM12	17	44032328	44068619	180	72	448010	12.926	5e-10	4.1e-43	1.6073e-38
ENSG00000183763	TRAIP	3	49826601	49857574	93	37	448010	12.915	3.9141e-13	6.6e-40	1.8502e-38
ENSG00000136628	EPRS1	1	219966600	220047530	569	81	448010	12.907	5e-10	4.0399e-45	2.0561e-38
ENSG00000135723	FHOD1	16	67227387	67248481	97	51	448010	12.898	5e-10	7.178e-44	2.3171e-38
ENSG00000167535	CACNB3	12	48811794	48829941	72	41	448010	12.894	5e-10	7.2e-49	2.4247e-38
ENSG00000163064	EN1	2	118840171	118848648	48	30	448010	12.882	4.1867e-13	4.8e-49	2.8398e-38
ENSG00000186868	MAPT	17	45892527	46029334	1197	64	448010	12.863	1.4645e-14	1.1e-28	3.6245e-38
ENSG00000073417	PDE8A	15	84978440	85140145	1141	110	448010	12.858	8.2976e-15	7.866e-31	3.8783e-38
ENSG00000001617	SEMA3F	3	50153045	50190075	141	50	448010	12.839	4.3854e-15	9.024e-38	4.9317e-38
ENSG00000125378	BMP4	14	53947736	53959761	55	26	448010	12.829	5e-10	5.5e-49	5.6213e-38
ENSG00000078747	ITCH	20	34361241	34541748	765	126	448010	12.828	1.8929e-14	9.4034e-27	5.6972e-38
ENSG00000123096	SSPN	12	26119991	26300290	1182	163	448010	12.827	3.6052e-14	1.14e-36	5.7778e-38
ENSG00000140836	ZFHX3	16	72780885	73892871	8113	896	448010	12.821	1.0735e-22	6.39e-18	6.2542e-38
ENSG00000178537	SLC25A20	3	48854926	48899904	129	58	448010	12.805	5e-10	2.838e-37	7.7223e-38
ENSG00000100201	DDX17	22	38481438	38508660	150	69	448010	12.794	7.3275e-15	1.2e-34	8.8603e-38
ENSG00000123352	SPATS2	12	49364584	49528425	770	117	448010	12.79	8.0806e-06	1.078e-39	9.3121e-38
ENSG00000168993	CPLX1	4	782957	827129	357	83	448010	12.787	5e-10	5e-42	9.7286e-38
ENSG00000106052	TAX1BP1	7	27737331	27845564	633	130	448010	12.784	5e-10	1.4e-33	1.0066e-37
ENSG00000092607	TBX15	1	118881046	118990556	607	122	448010	12.769	5e-10	1.8817e-34	1.2252e-37
ENSG00000164733	CTSB	8	11840524	11870533	335	79	448010	12.747	5e-10	1.2e-40	1.6244e-37
ENSG00000172824	CES4A	16	66986589	67010758	112	60	448010	12.744	5e-10	4.368e-43	1.6919e-37
ENSG00000164162	ANAPC10	4	144829908	145099541	1072	163	448010	12.732	8.2515e-13	4.4e-32	1.9582e-37
ENSG00000171408	PDE7B	6	135849701	136196574	1925	243	448010	12.714	1.893e-13	4.0446e-28	2.4768e-37
ENSG00000163110	PDLIM5	4	94449857	94669227	1255	128	448010	12.713	3.9096e-17	1.9144e-27	2.494e-37
ENSG00000155366	RHOC	1	112699127	112708434	55	32	448010	12.7	5e-10	3.3e-46	2.9669e-37
ENSG00000205884	DEFB136	8	11971937	11975599	35	17	448010	12.673	5e-10	1e-50	4.1653e-37
ENSG00000118046	STK11	19	1175558	1229431	375	116	448010	12.662	5e-10	1e-39	4.8291e-37
ENSG00000167693	NXN	17	797310	980776	1888	315	448010	12.661	1.2696e-20	1.1e-20	4.8924e-37
ENSG00000151067	CACNA1C	12	1968772	2698950	4674	539	448010	12.659	8.3381e-18	6.7e-22	4.9765e-37
ENSG00000163659	TIPARP	3	156671235	156707770	173	58	448010	12.652	5e-10	1.9e-36	5.4485e-37
ENSG00000196123	KIAA0895L	16	67173599	67185040	52	30	448010	12.648	5e-10	1.508e-44	5.7287e-37
ENSG00000003756	RBM5	3	50086919	50120021	101	43	448010	12.644	5e-10	1.6e-41	6.0126e-37
ENSG00000112964	GHR	5	42421439	42722878	1617	180	448010	12.624	3.6993e-17	9.708e-28	7.7595e-37
ENSG00000198720	ANKRD13B	17	29587769	29615761	92	51	448010	12.57	5.8287e-15	6.7e-35	1.5417e-36
ENSG00000110497	AMBRA1	11	46394414	46595125	717	153	448010	12.557	2.0817e-14	4.7e-29	1.8309e-36
ENSG00000158560	DYNC1I1	7	95770506	96111322	2034	263	448010	12.54	6.385e-16	9.6e-27	2.2522e-36
ENSG00000168701	TMEM208	16	67225103	67230278	20	16	448010	12.534	5.2347e-14	1.2e-42	2.4335e-36
ENSG00000164077	MON1A	3	49905160	49931173	68	32	448010	12.53	5e-10	2.3e-41	2.56e-36
ENSG00000164078	MST1R	3	49885002	49904873	66	31	448010	12.523	5e-10	4.4e-40	2.7805e-36
ENSG00000164068	RNF123	3	49687538	49722529	129	54	448010	12.516	5e-10	9.7e-40	3.0675e-36
ENSG00000159714	ZDHHC1	16	67392152	67417833	135	59	448010	12.513	6.4393e-15	3.375e-33	3.1703e-36
ENSG00000149534	MS4A2	11	60086261	60099467	88	37	448010	12.502	5e-10	6.7e-42	3.6226e-36
ENSG00000198218	QRICH1	3	49027707	49095363	240	87	448010	12.5	5e-10	8.88e-38	3.7161e-36
ENSG00000197548	ATG7	3	11270309	11558665	1678	141	448010	12.483	1.8945e-15	1.52e-27	4.6127e-36
ENSG00000148655	LRMDA	10	75429624	76561168	5964	558	448010	12.482	3.0099e-24	1.7892e-14	4.6752e-36
ENSG00000173442	EHBP1L1	11	65574046	65593650	93	52	448010	12.482	3.3307e-16	4.3e-34	4.688e-36
ENSG00000131018	SYNE1	6	152119687	152638801	3529	374	448010	12.474	5.9642e-14	1e-24	5.1717e-36
ENSG00000146426	TIAM2	6	154830697	155258723	2944	453	448010	12.466	1.302e-13	5.1e-25	5.751e-36
ENSG00000213445	SIPA1	11	65636101	65651918	79	46	448010	12.449	7.7161e-15	1.738e-35	7.0641e-36
ENSG00000102349	KLF8	X	56230356	56292531	130	42	448010	12.444	5e-10	1.56e-35	7.5259e-36
ENSG00000198646	NCOA6	20	34687097	34826651	577	109	448010	12.444	5.9397e-15	1.6e-28	7.5373e-36
ENSG00000182957	SPATA13	13	23977805	24308074	2631	391	448010	12.444	3.8095e-11	2.3e-27	7.564e-36
ENSG00000039523	RIPOR1	16	67516418	67547788	130	63	448010	12.43	7.272e-15	3.25e-33	8.997e-36
ENSG00000156113	KCNMA1	10	76867601	77639369	5076	481	448010	12.426	1.528e-07	7.2e-31	9.4721e-36
ENSG00000170004	CHD3	17	7882796	7913760	148	73	448010	12.424	1.3106e-10	8.2e-35	9.6449e-36
ENSG00000065526	SPEN	1	15834095	15941456	596	128	448010	12.415	5e-10	3.9e-32	1.0811e-35
ENSG00000139644	TMBIM6	12	49705725	49765934	420	69	448010	12.399	0.0073811	2.9e-41	1.3187e-35
ENSG00000100206	DMC1	22	38516948	38571204	242	88	448010	12.399	5e-10	9.3e-36	1.3303e-35
ENSG00000157227	MMP14	14	22834560	22850041	110	58	448010	12.393	1.72e-12	4.8e-36	1.4203e-35
ENSG00000178467	P4HTM	3	48987889	49008153	63	38	448010	12.384	5e-10	4.221e-38	1.6046e-35
ENSG00000100991	TRPC4AP	20	35000404	35093807	535	87	448010	12.365	5e-10	8.1e-30	2.0322e-35
ENSG00000163106	HPGDS	4	94296535	94343876	363	64	448010	12.358	1.8874e-14	1.3431e-29	2.1957e-35
ENSG00000105810	CDK6	7	92602921	92837573	953	212	448010	12.354	6.7779e-14	2.3825e-28	2.3257e-35
ENSG00000100226	GTPBP1	22	38703742	38739299	169	58	448010	12.353	5e-10	1.3e-35	2.3532e-35
ENSG00000068745	IP6K2	3	48686003	48741353	212	63	448010	12.314	5e-10	8.7e-35	3.7909e-35
ENSG00000167553	TUBA1C	12	49186736	49275600	464	124	448010	12.309	5e-10	8.4e-39	4.0682e-35
ENSG00000067113	PLPP1	5	55422854	55535969	644	97	448010	12.299	7.272e-15	2.5e-27	4.563e-35
ENSG00000164061	BSN	3	49552477	49672549	399	91	448010	12.268	5e-10	7.182e-36	6.7108e-35
ENSG00000183011	NAA38	17	7854685	7886238	182	61	448010	12.265	5e-10	1.5e-36	6.9767e-35
ENSG00000164062	APEH	3	49672014	49684971	43	24	448010	12.263	7.7716e-15	1.505e-36	7.1685e-35
ENSG00000115239	ASB3	2	53530672	53861160	2308	230	448010	12.262	3.0285e-19	1.6e-21	7.2584e-35
ENSG00000176029	C11orf16	11	8918076	8934006	112	38	448010	12.259	1.692e-13	1.8e-30	7.554e-35
ENSG00000120088	CRHR1	17	45782280	45836828	388	65	448010	12.239	3.7592e-13	1.5908e-26	9.5634e-35
ENSG00000159713	TPPP3	16	67387809	67394518	30	16	448010	12.222	5.7732e-15	6.3e-44	1.1857e-34
ENSG00000136448	NMT1	17	44955992	45110016	996	154	448010	12.215	4.996e-16	3.1e-27	1.2912e-34
ENSG00000138411	HECW2	2	196187099	196594684	2496	243	448010	12.195	2.1171e-19	1.1e-16	1.648e-34
ENSG00000132510	KDM6B	17	7832217	7855796	135	59	448010	12.191	5e-10	2.9e-36	1.7254e-34
ENSG00000100280	AP1B1	22	29325680	29389583	330	94	448010	12.184	1.9429e-15	2.31e-25	1.9021e-34
ENSG00000114353	GNAI2	3	50224292	50260362	108	48	448010	12.178	1.1217e-05	7.8e-40	2.0271e-34
ENSG00000116874	WARS2	1	119029216	119141654	629	114	448010	12.176	5e-10	2.9e-31	2.09e-34
ENSG00000100211	CBY1	22	38654636	38674850	164	41	448010	12.171	5e-10	5.576e-34	2.2218e-34
ENSG00000100196	KDELR3	22	38466078	38484447	123	65	448010	12.148	3.9968e-15	1.2e-34	2.9554e-34
ENSG00000164076	CAMKV	3	49855988	49870935	50	26	448010	12.146	5e-10	2.7e-40	2.9983e-34
ENSG00000011304	PTBP1	19	795075	813327	156	60	448010	12.137	3.5189e-13	2.1e-34	3.3752e-34
ENSG00000101464	PIGU	20	34558542	34699790	599	117	448010	12.136	1.8374e-14	3.7e-26	3.4046e-34
ENSG00000138829	FBN2	5	128255909	128660185	2685	188	448010	12.13	2.2189e-17	1.8e-26	3.6527e-34
ENSG00000107669	ATE1	10	121707393	121929801	1699	199	448010	12.123	1.7163e-17	6.4e-22	3.9708e-34
ENSG00000225190	PLEKHM1	17	45433900	45491749	310	62	448010	12.118	5.8786e-14	1.8e-29	4.2232e-34
[truncated: 19,364 more rows]

## Sheet: 6f
DESCRIPTION: GRCh38	eBMD-ASSOCIATED GENES IDENTIFIED BY MAGMA (D.N = 3883 / 19,964)
[truncated: 52 more rows]

[truncated: 6 more sheets: 6g, 6h, 6i, 6j, 6k, 6l]
