# Supplementary material for: Multiscale analysis and functional validation of the cellular and genetic determinants of skeletal disease
Source: bioRxiv. 2026 Jun 1:2024.12.16.628792. Preprint. [Version 2] doi: 10.1101/2024.12.16.628792 (PMC13251937; doi:10.1101/2024.12.16.628792)
Supplement: Supplement 26 [file media-26.xlsx]

## Sheet: OBCD FINAL
Supplementary Table 8. Structural and functional analysis of mice from the OBCD program
						IMPC Homozygote Preweaning Lethality																		FEMUR														VERTEBRAE								FEMUR
														OBCD OUTLIER												TRABECULAR				CORTICAL			3-POINT BENDING							COMPRESSION
								Cluster Marker Genes						Structural	Functional	Structural &	Cortical			Trabecular			Mahalanobis	BMC	Length	BV/TV	Tb.N	Tb.Th	Tb.Sp	Ct.Th	Int.Di	Ct.BMD	Yield Load	Max Load	Fracture Load	Stiffness	DE #	BMC	Length	Yield Load	Max Load	Stiffness	Mahalanobis		QUALITY	Yield Load	Max Load	Fracture Load	Stiffness
	NUMBER	Gene	Allele	Background	Zygosity		n	Osteoblasts	Endothelial cells	Vascular SMCs	Chondrocytes	Osteoclasts	Gene			Functional	Structure	Strength	Quality	Structure	Strength	Quality		(Grey level)	(mm)	%	(mm-1)	(mm)	(mm)	(mm)	(mm)	(mg HA/cm3)	(N)	(N)	(N)	(N/mm)	(%)	(Grey level)	(mm)	(N)	(N)	(N/mm)	Gene	Mahalanobis	Gene	(N)	(N)	(N)	(N/mm)
Structural	1	Abhd17a	Abhd17a<tm1a(KOMP)Wtsi>	Primary	HOM		6		Y				Abhd17a	1			1							-0.0621048	0.38	-2.20763	-1.51678	0.166	0.912	0.0851734	-0.433076	0.595	1.36521	-0.543098	0.387	-0.281872	0.524	0.244628	-0.572024	-0.416888	-0.833322	-1.30125	Abhd17a	0.166667	Abhd17a
Functional	2	Adcy3	Adcy3<tm1a(EUCOMM)Wtsi>	Primary	HET	Yes	2					Y	Adcy3											1.05325	0.573	-0.884869	0.363824	0.059	0.357	-0.223091	1.28339	0.421	-0.440264	-0.521606	0.53	-0.157951	0.358	0.337709	-0.415131	-0.776475	-0.791511	-0.850306	Adcy3	0	Adcy3
Structural and Functional	3	Agap1	Agap1<tm1a(EUCOMM)Wtsi>	Primary	HOM		2					Y	Agap1	1	1	1	1	1		1	1	1	1	-3.20537	0.221	-1.89826	-1.79081	0.493	0.944	-2.51955	0.799384	0.807	-0.922569	-2.07719	0.122	-1.27816	0.75	-2.3151	-3.31243	-2.30012	-2.23726	-2.85225	Agap1	1	Agap1
Mahalonobis Only	4	Ahcyl1	Ahcyl1<tm1a(EUCOMM)Wtsi>	Primary	HOM		2			Y			Ahcyl1		1						1	1		0.29278	0.671	0.433518	1.1074	0.336	0.183	-0.35343	1.34326	0.581	-0.296521	1.02133	0.698	1.34143	0.388	1.17544	-0.595558	2.57559	1.76881	-0.00456809	Ahcyl1	0.5	Ahcyl1
Quality Only	5	Amotl1	Amotl1<tm1a(EUCOMM)Wtsi>	Primary	HOM		2	Y	Y				Amotl1	1	1	1	1				1	1		2.72627	0.485	1.38131	0.769593	0.827	0.214	0.354129	1.58277	0.124	-0.355194	0.912467	0.375	-0.89616	0.725	-0.360398	-0.0176669	1.24823	0.667564	2.19811	Amotl1	0.5	Amotl1
No Phenotype	6	Anxa8	Anxa8<em1(IMPC)Wtsi>	Primary	HOM		6				Y		Anxa8	1						1				0.444873	0.953	-1.48175	-2.16236	0.419	0.915	0.205169	-0.161303	0.598	0.772312	0.263927	0.379	0.401466	0.563	1.31506	0.289147	0.833031	1.01423	0.450789	Anxa8	0.333333	Anxa8
	7	Apoe	Apoe<tm1Unc>	Secondary	HOM		6	Y	Y			Y	Apoe											0.160953	0.171157	0.937	0.983802	0.4023	-0.958729	0.24	0.764875	0.19	-0.700636	-0.668447	-0.783659	0.0126979	0.849	-1.16677	-1.17748	-1.12739	-1.10015	-0.910782	Apoe	0	Apoe
	8	Atp5a1	Atp5a1<tm1a(EUCOMM)Wtsi>	Secondary	HET	No HOM data	2					Y	Atp5a1	1	1	1	1	1	1	1				-2.72904	-2.11152	<0%	-2.25288	-1.46253	2.87439	<0%	0.738213	0.586	-2.20452	-1.62866	0.763371	-1.30064	0.057	-0.720159	0.21358	-0.600476	-0.563817	-0.0924724	Atp5a1	0.5	Atp5a1
	9	Atp5e	Atp5e<tm1b(EUCOMM)Wtsi>	Primary	HET	Yes	2					Y	Atp5e											0.901153	0.834	0.0104536	-0.0888115	0.275	0.592	0.658255	-0.202551	0.74	0.340302	0.194654	0.61	-0.511065	0.322	0.616952	1.65325	0.598973	1.46486	0.104632	Atp5e	0	Atp5e
	10	Atpif1	Atpif1<tm1a(EUCOMM)Wtsi>	Primary	HOM		2			Y		Y	Atpif1	1						1				0.444873	0.101	0.590937	-0.535766	0.914	0.762	-0.787896	0.745495	0.665	0.856005	0.192987	0.426	1.09774	0.606	1.31506	-2.2011	0.836923	1.12135	1.71031	Atpif1	0	Atpif1
	11	Bdh2	Bdh2<tm1a(EUCOMM)Wtsi>	Primary	HOM		2					Y	Bdh2											-0.1635	0.473	-1.01933	-1.6005	0.77	0.935	-0.458944	0.862255	0.91	-0.707957	-0.297203	0.527	0.746197	0.563	-0.639641	-1.50816	-0.107585	-0.596375	-0.363684	Bdh2	0	Bdh2
	12	Bgn	Bgn<tm1.1 (KOMP) Vlcg>	Primary	HOM		6	Y	Y	Y	Y		Bgn	1			1			1			1	0.647664	0.022	-3.01003	-3.08251	0.112	>100%	-0.223091	-1.36017	0.722	-0.693362	-0.0478367	0.727	-1.10916	0.05	-1.43083	-0.678363	-0.710658	-0.556423	-0.130896	Bgn	0.833333	Bgn
	13	Bhlhe40	Bhlhe40<tm1b(KOMP)Wtsi>	Primary	HOM		5				Y	Y	Bhlhe40	1	1	1				1	1	1	1	-0.437268	0.385	1.624	1.7845	0.183	0.201	-0.53963	0.551096	0.759	0.120448	-0.150018	0.458	1.30538	0.661	3.24184	-0.0417239	3.9874	3.78576	2.10491	Bhlhe40	0.8	Bhlhe40
	14	Bnip2	Bnip2<tm1b(EUCOMM)Wtsi>	Primary	HOM		5		Y				Bnip2	1			1		1					-0.254756	0.024	-1.67525	-1.88454	0.28	0.952	-0.753139	-0.411321	0.642	0.000302549	-1.67036	0.618	-0.425254	0.059	-0.220776	-1.12011	0.457167	0.0344153	-0.303937	Bnip2	0.5	Bnip2
	15	Cbx6	Cbx6<tm1a(EUCOMM)Wtsi>	Primary	HOM		2			Y			Cbx6	1	1	1	1	1						-2.29281	0.196	-0.232235	0.0684241	0.239	0.537	-3.71744	0.58283	0.84	-1.79374	-2.57636	0.058	-1.11716	0.72	1.17544	-1.95269	0.604446	0.774615	1	Cbx6	0	Cbx6
	16	Cd300lg	Cd300lg<tm1a(KOMP)Wtsi>	Primary	HOM		2		Y				Cd300lg	1			1							-2.14071	0.211	-0.622503	-0.288044	0.397	0.582	-0.732036	0.70458	0.364	-0.668496	-0.496968	0.317	0.0949801	0.697	-0.779262	0.238593	-0.735848	-0.676726	-0.398124	Cd300lg	0	Cd300lg
	17	Chst11	Chst11<tm1a(KOMP)Wtsi>	Primary	HET	Yes	6				Y		Chst11	1						1				-0.61978	0.19	-1.91793	-2.40076	0.429	0.974	-0.138266	0.115793	0.563	0.494267	0.290765	0.619	1.03143	0.4	0.291169	-0.991279	0.0534554	0.161893	-0.165547	Chst11	0.333333	Chst11
	18	Cmip	Cmip<tm1a(EUCOMM)Wtsi>	Primary	HET	Yes	2		Y				Cmip	1			1							-0.011407	0.985	-0.783202	-1.08315	0.627	0.84	1.13617	-0.928057	0.681	0.818979	0.245882	0.537	0.401455	0.465	-0.360398	1.73693	0.245682	-0.526619	0.0219157	Cmip	0	Cmip
	19	Col4a2	Col4a2<em1(IMPC)Wtsi>	Primary	HET	Yes	6		Y	Y			Col4a2											0.444873	0.922	-1.19971	-1.44807	0.489	0.9	0.534122	0.0116739	0.682	1.18821	1.02548	0.937	0.732341	0.098	0.710033	0.312681	0.442503	0.79713	0.130188	Col4a2	0.166667	Col4a2
	20	Coro1c	Coro1c<tm1a(KOMP)Wtsi>	Primary	HET	No HOM data	2					Y	Coro1c											-0.1635	0.53	-1.16035	-0.595617	0.221	0.734	0.0251758	-0.156646	0.4	0.488486	-0.397808	0.597	-0.716244	0.341	1.5943	0.521001	0.517534	0.872279	0.280177	Coro1c	0	Coro1c
	21	Cox6a1	Cox6a1<tm1(KOMP)Wtsi>	Primary	HET	No HOM data	2			Y		Y	Cox6a1											-0.011407	0.468	-1.06525	-1.87967	0.922	0.962	1.12375	0.766452	0.839	0.473061	0.69089	0.754	-0.33054	0.276	-0.639641	0.536691	0.512979	0.231545	-0.28466	Cox6a1	0.5	Cox6a1
	22	Creb3l1	Creb3l1<tm1e(EUCOMM)Wtsi>	Primary	HOM		1	Y					Creb3l1	1	1	1	1	1	1	1	1	1		-4.27002	0.504	-2.29836	-0.744332	<0%	0.798	-5.12014	1.28039	0.875	-1.75706	-5.46003	0.132	-1.85984	<0%	-5.80563	-0.718458	-5.3707	-5.5483	-1.78399	Creb3l1	0	Creb3l1		L
	23	Crim1	Crim1<em1(IMPC)Wtsi>	Primary	HET	Yes	6		Y	Y			Crim1	1						1				0.546268	0.675	-1.79222	-2.25981	0.323	0.979	-0.121715	-0.219184	0.767	-0.315577	0.452244	0.553	1.33599	0.459	0.942736	0.34406	0.699031	0.681605	-0.465714	Crim1	0.333333	Crim1
	24	Crip1	Crip1<em1(IMPC)Wtsi>	Primary	HOM		6			Y			Crip1											1.40813	0.73	-0.0431127	0.67674	0.167	0.161	0.85273	0.00868003	0.881	-0.580894	0.133228	0.737	0.219394	0.343	0.849655	0.350162	-0.229459	0.852199	-0.15077	Crip1	0	Crip1
	25	Crip2	Crip2<tm1a(EUCOMM)Wtsi>	Primary	HOM		2	Y	Y	Y	Y		Crip2	1	1	1	1		1	1				-0.1635	0.938	-2.036	-1.69627	0.057	0.943	0.285855	0.341328	0.809	-0.389899	1.31439	0.981	0.505632	0.044	1.03582	0.058165	-0.137914	-0.420806	-0.705076	Crip2	0.5	Crip2
	26	Cryab	Cryab<tm1a(EUCOMM)Hmgu>	Primary	HOM		6	Y		Y			Cryab											-0.518385	0.698	-1.61621	-1.3467	0.154	0.925	-0.0844752	-0.650628	0.582	-0.74116	1.0037	0.331	0.98148	0.629	0.198088	-1.03486	0.882367	1.08485	0.38021	Cryab	0	Cryab
	27	Dap	Dap<tm1a(KOMP)Mbp>	Primary	HOM		2	Y			Y	Y	Dap											0.749059	0.923	0.0334106	-0.462525	0.493	0.792	-0.105164	-1.32624	0.296	-0.594447	-1.57625	0.16	-0.436272	0.735	-1.33775	-0.705384	-1.74541	-1.43171	-1.92709	Dap	0	Dap
	28	Dapk2	Dapk2<tm1b(EUCOMM)Wtsi>	Primary	HOM		6	Y	Y				Dapk2											-1.07606	0.209	-1.57795	-1.35982	0.043	0.935	0.122413	-0.767055	0.44	-0.0344993	-0.756259	0.057	-0.364138	0.935	0.105007	-0.131851	0.477547	0.348518	-0.421167	Dapk2	0.5	Dapk2
	29	Dcn	Dcn<em1Wtsi>	Primary	HOM		6	Y			Y		Dcn											0.596966	0.673	-0.0791879	0.306137	0.535	0.355	1.01617	-1.32923	0.596	0.349182	0.316912	0.624	0.70119	0.394	1.64084	0.832174	1.09645	0.957682	0.485838	Dcn	0	Dcn
	30	Dync1i2	Dync1i2<tm1a(EUCOMM)Wtsi>	Primary	HET	No HOM data	2		Y				Dync1i2		1			1	1					0.749059	0.246	-0.0944926	-0.084348	0.676	0.55	0.105862	1.44406	0.82	-0.170501	1.3029	0.656	2.23023	0.548	0.756574	-0.67662	0.13387	0.0518304	1.24157	Dync1i2	0	Dync1i2				H
	31	Dynll1	Dynll1<tm1(KOMP)Wtsi>	Primary	HET	Yes	2	Y	Y	Y	Y		Dynll1	1			1							-3.35746	0.27	0.180991	1.20701	0.274	0.128	-1.64442	0.0808646	0.916	-0.206722	-1.6399	0.313	-1.37628	0.321	0.896195	-0.522341	-0.961711	0.344538	-0.5256	Dynll1	0.5	Dynll1
	32	Dynlrb1	Dynlrb1<tm1a(EUCOMM)Wtsi>	Primary	HET	Yes	2			Y			Dynlrb1											-1.68443	0.11	0.476152	0.934944	0.258	0.196	-1.33408	-0.449044	0.923	-0.179799	-1.46493	0.484	-0.641433	0.351	-1.33775	-1.97361	-1.63597	-1.10199	-1.6868	Dynlrb1	0	Dynlrb1
	33	Ehd1	Ehd1<tm1a(EUCOMM)Wtsi>	Primary	HET	Min HOM data	2					Y	Ehd1	1			1							0.140686	0.223	-1.02589	-1.46315	0.827	0.927	-2.06647	1.34825	0.105	-0.977201	-0.501541	0.115	-0.0982681	0.898	0.0584665	-0.67662	0.280798	0.261506	1.4851	Ehd1	0	Ehd1
	34	Emcn	Emcn<em1(IMPC)Wtsi>	Primary	HOM		6		Y				Emcn											0.242082	0.794	-1.29591	-1.30659	0.294	0.836	0.182411	0.128433	0.629	0.565163	0.606518	0.361	-0.0885319	0.605	0.663493	0.106105	0.753478	1.11001	0.146785	Emcn	0.166667	Emcn
	35	Entpd1	Entpd1<tm1a(EUCOMM)Wtsi/Hmgu>	Secondary	HOM		2		Y				Entpd1	1	1	1	1	1	1	1	1	1		0.132339	-2.07315	0.301	-0.124045	-0.121528	0.11072	0.024	0.894114	0.743	-2.05684	-1.47088	0.598533	-1.16826	0.107	-0.586176	-2.05787	-2.43348	-0.970934	-0.37404	Entpd1	0	Entpd1	L
	36	Fads3	Fads3<tm1b(EUCOMM)Wtsi>	Primary	HOM		3	Y					Fads3		1			1	1					0.596966	0.364	-1.23578	-0.627605	0.121	0.72	1.20237	-1.54179	0.942	2.33144	0.165472	0.353	0.426391	0.745	1.73392	-0.0577619	1.89497	1.80269	0.590475	Fads3	0	Fads3	H
	37	Fkbp7	Fkbp7<tm2a(KOMP)Wtsi>	Secondary	HOM		2	Y	Y				Fkbp7	1			1							-1.15528	-0.153195	0.536	-1.41184	1.49186	1.52234	0.017	1.31776	0.295	-1.36683	-0.772836	-0.315271	-0.500704	0.439	-0.586176	0.617866	-0.430202	-0.967277	-1.40795	Fkbp7	0.5	Fkbp7
	38	Frrs1	Frrs1<tm1a(EUCOMM)Wtsi>	Primary	HET	Yes	2					Y	Frrs1											-0.315594	0.31	-0.101052	0.729016	0.127	0.173	-0.247917	0.983006	0.362	0.258545	-0.305251	0.456	0.690785	0.649	-0.220776	-0.736763	-0.456265	-0.255953	-0.211983	Frrs1	0	Frrs1
	39	Fryl	Fryl<tm1a(KOMP)Wtsi>	Primary	HET	No HOM data	3		Y				Fryl											-0.315594	0.05	-0.750406	-0.678191	0.336	0.772	-0.109302	-0.420768	0.508	0.178844	-0.183025	0.655	0.585896	0.225	-0.779262	-1.94049	-0.109997	-0.388882	-0.0149938	Fryl	0	Fryl
	40	Fxyd3	Fxyd3<tm1a(KOMP)Wtsi>	Primary	HOM		6				Y		Fxyd3										1	-0.214198	0.418	0.745077	-0.137166	0.613	0.053	-0.289295	-0.867847	0.69	0.259542	0.112427	0.678	0.48416	0.344	0.896195	0.597705	0.14028	0.320167	0.32609	Fxyd3	0.666667	Fxyd3
	41	Fyn	Fyn<tm1a(EUCOMM)Wtsi>	Primary	HET	Yes	2		Y				Fyn											0.29278	0.792	1.93228	1.6635	0.297	0.052	0.478262	-0.191574	0.649	0.335328	0.439915	0.72	-0.199339	0.342	1.03582	0.264742	0.861086	0.92451	0.00700261	Fyn	0	Fyn
	42	Galnt18	Galnt18<tm1b(KOMP)Wtsi>	Primary	HOM		5		Y				Galnt18											-0.741455	0.271	0.0104536	0.527146	0.355	0.346	-0.482529	-0.293564	0.47	-0.421761	-0.5568	0.044	0.0705908	0.957	0.281861	-1.26026	0.850235	1.01504	0.448063	Galnt18	0.5	Galnt18
	43	Gdpd2	Gdpd2<tm1a(KOMP)Wtsi>	Primary	HOM		2	Y					Gdpd2		1						1	1		-0.011407	0.719	0.361368	0.672412	0.42	0.218	0.987208	-0.245463	0.869	1.36409	0.255217	0.889	0.869914	0.085	0.616952	0.651746	0.276003	2.36865	2.65265	Gdpd2	0	Gdpd2
	44	Gpc6	Gpc6<tm2a(EUCOMM)Wtsi>	Primary	HOM		2			Y	Y		Gpc6	1			1			1			1	2.42209	0.052	1.23045	-0.527042	0.885	0.727	2.33405	0.68961	0.91	1.95813	0.570687	0.5	0.65283	0.57	-0.081155	-2.02068	-1.02417	-0.619665	0.286715	Gpc6	1	Gpc6
	45	Hsp90aa1	Hsp90aa1<tm1(KOMP)Wtsi>	Primary	HOM		2					Y	Hsp90aa1											0.29278	0.599	-0.399493	-0.609008	0.479	0.79	0.397575	-0.961987	0.4	0.139608	-0.127634	0.737	-0.00319098	0.199	0.198088	1.01522	-0.908831	0.627017	0.559574	Hsp90aa1	0	Hsp90aa1
	46	Htra3	Htra3<em1(IMPC)Wtsi>	Primary	HOM		6				Y		Htra3											0.698362	0.584	-0.885962	-0.388878	0.223	0.726	0.130689	-0.672583	0.707	0.585409	0.23254	0.308	0.182923	0.641	0.663493	0.740652	0.496876	0.892651	0.0799307	Htra3	0.333333	Htra3
	47	Ldhb	Ldhb<tm1b(KOMP)Wtsi>	Primary	HOM		2			Y		Y	Ldhb											-0.61978	0.385	-1.2325	-0.71187	0.056	0.773	-0.35343	0.480042	0.732	-0.887255	-0.279923	0.556	-0.208133	0.353	0.0584665	-0.253007	0.482508	0.717388	0.473542	Ldhb	0	Ldhb
	48	Leprot	Leprot<tm2a(KOMP)Wtsi>	Primary	HOM		2	Y	Y				Leprot	1						1			1	-0.923967	0.54	2.32255	2.81163	0.376	0.006	0.00655578	-1.07775	0.888	0.0198517	-0.88797	0.297	-0.721212	0.593	1.03582	0.858323	-0.900296	-0.143799	-1.22856	Leprot	1	Leprot
	49	Lix1l	Lix1l<tm1a(EUCOMM)Wtsi>	Primary	HET	No HOM data	2			Y			Lix1l											-0.923967	0.578	-0.409331	-0.288044	0.682	0.653	-1.06099	1.10076	0.782	-0.091279	-0.227131	0.384	0.0483357	0.605	-0.918884	-0.399441	-0.35169	-0.294965	0.0390678	Lix1l	0	Lix1l
	50	Lmna	Lmna<G609G>	Primary	HET	Yes	2	Y	Y	Y	Y	Y	Lmna	1	1	1	1	1						1.05325	0.109	-0.330622	-0.828123	0.404	0.788	1.38443	-0.162634	0.984	0.325586	1.68872	0.653	2.05356	0.324	0.198088	0.398101	-0.835141	0.627125	-0.586598	Lmna	0.5	Lmna
	51	Ltbp1	Ltbp1<tm1a(EUCOMM)Wtsi>	Secondary	HOM		2	Y					Ltbp1	1			1			1				-0.0107302	-2.39227	0.114	-1.76156	1.429	2.02658	0.59	-0.374558	0.287	0.0711188	0.142597	0.700748	-0.679638	0.106	-0.720159	-2.29459	0.256997	-0.427631	-0.391643	Ltbp1	0.5	Ltbp1
	52	Map2k2	Map2k2<tm1a(EUCOMM)Wtsi>	Secondary	HOM		2					Y	Map2k2											-0.153799	-1.94411	0.729	0.473386	-0.0691453	-0.573617	0.209	0.380093	0.864	-1.84808	-0.838584	-0.633091	-0.399828	0.382	-0.720159	-0.485941	-0.489604	-0.642933	0.0727087	Map2k2	0	Map2k2
	53	Matn4	Matn4<em1(IMPC)Wtsi>	Primary	HOM		6				Y		Matn4	1						1				0.799757	0.726	-2.41533	-2.30451	0.306	0.965	0.861006	-0.650961	0.758	0.329494	0.733422	0.769	0.664782	0.254	0.523871	0.943742	0.00368974	0.252258	-0.300806	Matn4	0.333333	Matn4
	54	Metrnl	Metrnl<tm1b(KOMP)Wtsi>	Primary	HOM		2	Y					Metrnl											0.140686	0.939	1.58793	0.605054	0.568	0.285	1.39685	-0.750423	0.575	1.0648	-0.360639	0.524	0.751569	0.283	1.31506	1.25579	0.599212	0.636959	-0.191126	Metrnl	0.5	Metrnl
	55	Mgst3	Mgst3<tm1b(KOMP)Wtsi>	Secondary	HOM		2		Y	Y		Y	Mgst3											-0.153799	-0.210742	0.811	0.752167	0.0565734	-0.70522	0.173	0.185782	0.103	-0.865883	-0.199424	0.571896	-0.886292	0.168	-1.52406	0.309332	-0.653424	-1.0582	0.924128	Mgst3	0	Mgst3
	56	Mlec	Mlec<tm1a(EUCOMM)Wtsi>	Primary	HOM		2				Y		Mlec	1						1				1.20534	0.08	-0.4946	0.0789741	0.091	0.482	0.558948	0.00701679	0.942	-0.717868	0.00735133	0.544	0.0446736	0.456	2.01317	-0.812595	0.291811	0.0847291	-0.373604	Mlec	0	Mlec
	57	Mrps5	Mrps5<tm1b(EUCOMM)Wtsi>	Primary	HET	Yes	2					Y	Mrps5											-1.22815	0.471	0.276099	0.272323	0.744	0.377	-0.545837	-0.192572	0.971	-0.539732	-0.665614	0.145	0.143697	0.8	0.0584665	0.235978	-0.0270972	-0.208303	0.124528	Mrps5	0	Mrps5
	58	Myo10	Myo10<tm2(KOMP)Wtsi>	Primary	HOM		2	Y	Y			Y	Myo10											-1.07606	0.25	-0.137127	0.232761	0.359	0.434	-0.142404	-0.136687	0.27	-0.0617161	0.889379	0.515	0.290333	0.496	0.616952	-1.29896	-0.0524973	0.469762	0.489489	Myo10	0	Myo10
	59	Ndufb8	Ndufb8<tm1a(EUCOMM)Wtsi>	Primary	HET	Yes	6			Y		Y	Ndufb8											-1.12676	0.469	-1.78347	-1.11581	0.037	0.882	-0.982372	-0.339602	0.361	-0.527817	-0.685045	0.385	-0.30691	0.559	-0.313857	-0.219885	-0.595622	-0.696774	-0.706614	Ndufb8	0	Ndufb8
	60	Ndufs3	Ndufs3<tm1a(EUCOMM)Wtsi>	Secondary	HET	No HOM data	2					Y	Ndufs3	1			1							-0.296868	1.33952	0.576	-0.0993356	-0.205341	-0.130322	0.401	2.12212	0.568	-0.739481	0.489142	0.159343	0.634561	0.468	0.619672	0.588609	0.532728	0.0624409	-0.37583	Ndufs3	0	Ndufs3
	61	Nherf2	Slc9a3r2<tm2a(EUCOMM)Hmgu>	Primary	HOM		6		Y				Nherf2	1						1			1	-0.366291	0.323	-1.62387	-3.48564	0.825	0.996	-0.032753	-0.882151	0.739	-0.022457	-0.455935	0.669	0.413466	0.246	0.477331	-1.06798	0.268768	0.164696	0.187291	Slc9a3r2	0.666667	Slc9a3r2
	62	Ninj2	Ninj2<tm1a(KOMP)Wtsi>	Primary	HOM		3				Y		Ninj2											-0.214198	0.498	0.397443	0.618918	0.127	0.213	0.105862	-1.09405	0.759	1.2781	0.290688	0.187	0.315182	0.677	0.803114	-1.77488	-0.719843	-0.353691	-1.12527	Ninj2	0.333333	Ninj2
	63	Oaf	Oaf<tm1a(EUCOMM)Wtsi>	Primary	HOM		3				Y	Y	Oaf		1			1	1				1	-0.721176	0.096	-0.706679	-0.178419	0.274	0.726	-0.332741	-0.364218	0.804	-0.271458	0.277591	0.854	2.13082	0.086	0.803114	0.0189416	1.28056	1.33029	0.529836	Oaf	0.666667	Oaf				H
	64	Pam16	Pam16<tm1b(EUCOMM)Wtsi>	Primary	HET	Yes	2			Y		Y	Pam16	1						1				-0.61978	0.316	-2.17046	-1.51022	0.004	0.923	-1.09202	-0.736451	0.791	-1.42413	-1.76458	0.581	-0.374738	0.15	-0.639641	0.199369	-1.15305	-1.16761	-0.35976	Pam16	0.5	Pam16
	65	Pdia4	Pdia4<tm1b (EUCOMM)Wtsi>	Primary	HOM		6	Y					Pdia4											0.647664	0.385	-1.35385	-1.31505	0.654	0.912	0.318958	-0.12072	0.758	0.0269949	1.40496	0.754	1.71185	0.342	0.942736	0.592475	0.800668	0.967276	0.0108656	Pdia4	0	Pdia4
	66	Pdlim1	Pdlim1<em1(IMPC)Wtsi>	Primary	HOM		6			Y			Pdlim1											1.10394	0.886	-0.377629	0.524982	0.041	0.213	0.246547	-0.690213	0.85	-0.632408	-0.666345	0.375	-0.195931	0.592	0.244628	-0.0978569	-0.117068	0.352787	-1.0409	Pdlim1	0	Pdlim1
	67	Pld3	Pld3<tm1e(EUCOMM)Wtsi>	Primary	HOM		2	Y					Pld3											0.29278	0.421	-0.655299	0.13213	0.28	0.469	0.0500024	0.162696	0.843	0.934456	-0.633118	0.529	-0.0752639	0.291	-0.360398	-0.347143	1.06295	0.898364	-0.00631015	Pld3	0	Pld3
	68	Pls3	Pls3<tm1a(EUCOMM)Wtsi>	Primary	HOM		2	Y	Y	Y			Pls3	1	1	1	1	1		1			1	-3.66165	0.497	-1.28498	-1.32783	0.007	0.926	-4.0588	-0.0718208	0.192	-1.54588	-2.90607	0.142	-1.48543	0.583	-1.33775	-0.755067	-0.262976	-0.927584	-0.231629	Pls3	1	Pls3
	69	Plxna2	Plxna2<tm1a(EUCOMM)Wtsi>	Primary	HOM		2	Y					Plxna2		1						1	1		-0.771873	0.742	0.741798	1.3048	0.095	0.102	0.391369	-0.760402	0.906	0.0852111	0.490777	0.133	0.584666	0.881	1.31506	0.908005	2.53657	2.24952	1.15485	Plxna2	0	Plxna2
	70	Plxnb2	Plxnb2<tm1a(EUCOMM)Wtsi>	Primary	HET	No HOM data	2					Y	Plxnb2	1						1				-0.1635	0.495	-1.59654	-2.4585	0.809	0.991	0.205169	-0.515906	0.681	-0.805498	-1.43378	0.51	-0.460234	0.382	-0.918884	-0.517112	-0.624863	-0.968184	-0.702644	Plxnb2	0.5	Plxnb2
	71	Polr2f	Polr2f<tm1e(EUCOMM)Wtsi>	Primary	HET	No HOM data	6					Y	Polr2f	1						1				-0.214198	0.553	-1.61512	-2.00986	0.398	0.98	-0.407221	-0.791671	0.69	-0.196354	0.658168	0.734	0.480211	0.269	0.0584665	0.784234	-0.134393	0.0731909	-0.531847	Polr2f	0.166667	Polr2f
	72	Praf2	Praf2<tm1e(EUCOMM)Wtsi>	Primary	HOM		2				Y		Praf2											-1.07606	0.538	-0.901267	-0.498436	0.18	0.701	-0.33481	0.322367	0.974	-0.333468	-0.206892	0.177	0.355871	0.811	0.198088	0.447784	0.279405	0.376569	1.12329	Praf2	0	Praf2
	73	Prmt1	Prmt1<tm1a(EUCOMM)Wtsi>	Secondary	HET	Yes	2					Y	Prmt1											-0.296868	-0.120063	0.304	-0.261389	-0.613926	0.250635	0.536	0.515659	0.948	0.0674988	0.372393	1.81249	0.854586	0.071	1.9595	-1.60305	1.34724	1.31442	1.08872	Prmt1	0.5	Prmt1
	74	Pth1r	Pth1r<tm1a(EUCOMM)Hmgu>	Primary	HET	Yes	6	Y			Y		Pth1r											-0.315594	0.906	0.208321	0.70866	0.179	0.332	0.356197	-1.21946	0.218	1.66966	-0.0748942	0.378	-0.524946	0.688	-0.220776	0.972506	1.19368	0.666918	0.0377518	Pthlh	0.5	Pth1r
	75	Ptprd	Ptprd<tm2a(KOMP)Wtsi>	Primary	HOM		6	Y					Ptprd	1						1				-0.771873	0.584	-1.54625	-2.22431	0.428	0.955	-0.868583	0.683623	0.273	0.262517	-0.776604	0.709	0.189242	0.257	1.1289	-1.85419	0.585739	0.881459	0.867033	Ptprd	0.5	Ptprd
	76	Rab5c	Rab5c<tm1a(EUCOMM)Wtsi>	Primary	HET		2		Y				Rab5c											-1.07606	0.593	1.86013	1.77651	0.091	0.043	-1.1603	-0.375196	0.838	-0.749064	-1.20689	0.544	-0.366539	0.351	-0.360398	0.322269	-0.980074	-0.882836	-1.31108	Rab5c	0.5	Rab5c
	77	Ralb	Ralb<tm1a(EUCOMM)Wtsi>	Primary	HOM		2		Y				Ralb											0.29278	0.574	-1.44568	-0.569648	0.623	0.735	-1.00513	0.720547	0.889	-0.571699	-1.3524	0.186	0.61949	0.84	1.73392	1.15119	1.30728	1.39185	1.02404	Ralb	0	Ralb
	78	Raph1	Raph1<tm1b(EUCOMM)Wtsi>	Primary	HOM		6	Y					Raph1											0.343477	0.223	-1.25546	-0.765973	0.281	0.812	-0.299639	-0.22251	0.882	-0.954809	0.758698	0.756	0.807524	0.119	0.710033	-0.497936	0.678585	0.873985	0.821303	Raph1	0	Raph1
	79	Rnf10	Rnf10<tm1b(KOMP)Wtsi>	Primary	HOM		6			Y			Rnf10	1			1							-2.5463	0.268	-1.80206	-1.80806	0.359	0.88	-1.82027	0.1933	0.698	-1.18169	-0.970216	0.198	-0.223889	0.746	0.663493	-0.792547	0.238687	0.122394	-0.310942	Rnf10	0.5	Rnf10
	80	Rpn2	Rpn2<tm1a(EUCOMM)Wtsi>	Secondary	HET	Yes	2	Y			Y	Y	Rpn2											0.847683	-1.34772	0.044	-1.49324	0.0356203	1.54035	0.493	-0.341796	0.946	-1.1083	0.118637	-0.0151945	-0.766896	0.417	-0.452193	-1.12163	-0.687786	-0.797585	-0.793703	Rpn2	0	Rpn2
	81	Rwdd1	Rwdd1<tm1b(KOMP)Wtsi>	Primary	HOM		4					Y	Rwdd1	1	1	1	1	1		1			1	-1.38025	0.102	-2.1557	-2.149	0.031	0.975	-1.49856	-2.28726	0.569	-0.620586	-2.04577	0.156	-1.35785	0.603	-1.61699	-1.64282	-1.39941	-1.64184	-1.66829	Rwdd1	0.666667	Rwdd1
	82	S100b	S100b<tm1a(EUCOMM)Wtsi>	Secondary	HOM		2	Y			Y		S100b											0.847683	-0.850727	0.567	-0.823045	0.234675	1.01393	0.637	0.053605	0.489	0.72	0.226324	0.480933	0.397076	0.415	1.02162	-0.523178	0.653238	0.405289	0.493681	S100b	0	S100b
	83	Sdhc	Sdhc<tm1a(EUCOMM)Wtsi>	Primary	HET	Yes	2			Y		Y	Sdhc											-0.011407	0.23	-0.41589	-0.937884	0.828	0.825	0.639635	0.381246	0.236	0.847452	0.680572	0.782	-0.0268298	0.208	-1.61699	0.0477055	-1.43012	-1.78066	-1.50298	Sdhc	0	Sdhc
	84	Sec22b	Sec22b<tm1a(EUCOMM)Wtsi>	Primary	HET	Yes	2				Y		Sec22b											-0.315594	0.263	-0.533955	0.124623	0.059	0.443	-0.949269	-0.225504	0.831	0.181207	-0.510221	0.479	-0.245183	0.387	-0.081155	1.30547	-0.725365	-0.413641	-0.362748	Sec22b	0	Sec22b
	85	Sh3bgrl3	Sh3bgrl3<tm2b(EUCOMM)Wtsi>	Primary	HOM		3					Y	Sh3bgrl3	1						1				-1.32955	0.675	-2.22949	-1.8391	<0%	0.962	-0.436186	-0.506592	0.574	-0.175778	-0.569428	0.307	-0.228827	0.606	0.523871	-0.25998	1.58177	1.59029	-0.0128206	Sh3bgrl3	0.5	Sh3bgrl3
	86	Sh3pxd2a	Sh3pxd2a<tm1b(EUCOMM)Wtsi>	Primary	HET	Yes	6	Y					Sh3pxd2a										1	0.231942	0.223	0.106654	1.12829	0.031	0.368	-1.18926	-0.0232542	0.262	-0.076963	-0.437622	0.374	-0.0696135	0.643	0.663493	-0.123134	1.18933	1.01246	0.794219	Sh3pxd2a	0.6	Sh3pxd2a
	87	Slc38a10	Slc38a10<tm1a(EUCOMM)Wtsi/H>	Primary	HOM		2	Y					Slc38a10	1						1				-1.53234	0.13	-0.34046	0.342521	0.011	0.301	-1.06099	-0.833252	0.942	-1.59111	-0.938957	0.538	-1.24673	0.29	-0.639641	-1.50031	-0.498506	0.462519	1.26303	Slc38a10	0	Slc38a10
	88	Slc38a2	Slc38a2<tm1a(KOMP)Wtsi>	Primary	HET	Yes	2			Y			Slc38a2											-0.61978	0.107	-0.711052	0.0444837	0.118	0.652	-0.85617	-1.66853	0.821	-0.731265	-1.26051	0.426	0.215219	0.399	-0.500019	-1.20744	-1.71367	-1.51825	-1.09272	Slc38a2	0	Slc38a2
	89	Sms	Sms<tm1a(EUCOMM)Wtsi>	Secondary	HET	No F HOM data	2					Y	Sms						1					-0.0107302	-1.44886	0.732	-1.0089	1.43948	1.31177	0.344	0.198209	0.332	-0.166724	1.1677	1.84318	0.370332	0.036	-0.184227	-0.868949	-0.671866	-0.39154	1.1879	Sms	0	Sms
	90	Ssr2	Ssr2<tm1b(EUCOMM)Wtsi>	Primary	HET	No HOM data	6	Y			Y	Y	Ssr2											0.546268	0.469	-1.17839	-1.35197	0.35	0.91	-0.289295	-1.01521	0.857	-0.0921446	-0.391465	0.151	0.357906	0.823	0.198088	0.337959	-0.0939241	0.0359338	-0.102116	Ssr2	0.25	Ssr2
	91	Tcf4	Tcf4<tm1a(EUCOMM)Wtsi>	Primary	HET	Yes	2		Y				Tcf4											-0.771873	0.369	-0.832396	0.457354	0.25	0.355	-0.489977	0.815351	0.365	0.390998	-0.429269	0.16	-0.0401695	0.832	0.756574	-1.44801	1.41634	1.08816	0.88907	Tcf4	0	Tcf4
	92	Tcf7l2	Tcf7l2<tm1a(EUCOMM)Wtsi>	Primary	HET	Yes	2	Y					Tcf7l2									1		-0.61978	0.199	-0.0190625	0.482309	0.383	0.246	-0.328604	0.90317	0.605	0.524396	0.345423	0.533	-0.0601536	0.376	0.477331	0.217674	1.88733	1.3564	-0.0861551	Tcf7l2	0	Tcf7l2
	93	Tgfb1i1	Tgfb1i1<tm1b(KOMP)Wtsi>	Primary	HOM		2			Y			Tgfb1i1											-1.68443	0.123	-1.33417	-0.397602	0.464	0.761	-1.73751	-0.940032	0.04	-1.82105	-1.90837	0.033	-0.677262	0.889	0.0584665	-0.326224	0.17027	-0.180354	-0.0705975	Tgfb1i1	0	Tgfb1i1
	94	Tmem30a	Tmem30a<tm1a(KOMP)Wtsi>	Primary	HET	Yes	4		Y		Y		Tmem30a											0.29278	0.772	-0.530675	-1.72751	0.68	0.94	-0.0244775	-0.126209	0.535	-0.211113	-0.709938	0.099	-0.18432	0.862	1.5943	0.446477	0.917496	1.34966	0.348978	Tmem30a	0.5	Tmem30a
	95	Tpi1	Tpi1<tm1a(EUCOMM)Wtsi>	Secondary	HET	No HOM data	2			Y	Y	Y	Tpi1											1.56303	0.807655	0.862	0.65454	0.716597	-0.756476	0.814	0.0761994	0.522	0.845806	1.89634	0.923369	1.51034	0.339	1.1556	0.859906	0.626011	1.26445	1.28185	Tpi1	0	Tpi1
	96	Trps1	Trps1<em1(IMPC)Wtsi>	Primary	HET	Yes	3				Y		Trps1	1						1				-0.416989	0.109	-1.32105	-2.10636	0.411	0.901	-0.568594	0.00302502	0.385	-0.0217046	0.451687	0.855	0.497013	0.157	2.19933	-3.20261	1.33901	1.38145	0.221792	Trps1	0.333333	Trps1
	97	Tsfm	Tsfm<tm1a(EUCOMM)Wtsi>	Primary	HET		2					Y	Tsfm											1.66162	0.47	-0.540514	-0.0567557	0.2	0.553	1.57684	-0.623684	0.951	0.289209	0.756615	0.371	1.52349	0.768	1.31506	-0.328839	-0.634284	0.765476	0.0679365	Tsfm	0	Tsfm
	98	Ushbp1	Ushbp1<tm1a(EUCOMM)Wtsi>	Primary	HOM		2		Y				Ushbp1											-0.1635	0.262	-0.530675	-0.503711	0.375	0.653	-0.396877	-0.0378907	0.758	0.500103	0.00598014	0.508	0.237215	0.374	-0.500019	-0.904116	-0.946695	-1.42915	-1.23882	Ushbp1	0	Ushbp1
	99	Vamp3	Vamp3<tm2b(EUCOMM)Wtsi>	Primary	HOM		2		Y				Vamp3		1			1	1			1		-0.1635	0.084	-1.79987	-0.492755	0.031	0.69	-1.56373	-0.323303	0.711	-1.42628	-1.74579	0.36	-2.78965	0.261	-0.918884	-0.0725796	0.386137	1.4771	0.501338	Vamp3	0.5	Vamp3				L
	100	Wdr89	Wdr89<tm1a(KOMP)Wtsi>	Primary	HOM	Yes	2					Y	Wdr89	1						1			1	-1.98862	0.149	-2.0524	-1.65366	0.003	0.946	-1.36512	-0.634661	0.83	-0.174373	-1.7141	0.423	-0.32602	0.27	-3.01321	-1.41141	-1.86902	-1.7484	-1.78753	Wdr89	1	Wdr89
	101	Zcchc14	Zcchc14<tm1a(KOMP)Wtsi>	Primary	HET	No HOM data	2	Y					Zcchc14	1	1	1	1				1			-2.14071	0.064	-1.05541	0.27354	0.166	0.437	-1.17892	-0.652624	0.443	-1.31325	-0.361264	0.186	-0.257761	0.737	-0.918884	-0.226858	-0.740556	-1.29253	-2.10548	Zcchc14	0	Zcchc14
[truncated: 27 more columns]
