# Supplementary material for: Multiscale analysis and functional validation of the cellular and genetic determinants of skeletal disease
Source: bioRxiv. 2026 Jun 1:2024.12.16.628792. Preprint. [Version 2] doi: 10.1101/2024.12.16.628792 (PMC13251937; doi:10.1101/2024.12.16.628792)
Supplement: Supplement 29 [file media-29.xlsx]

## Sheet: Sheet1
Supplementary Note 2. Patient Demographics for scRNA-seq Analysis
SAMPLE ID	Sex	Age
RRx_011	F	82
RRx_012	M	76
RRx_014	M	55
RRx_020	F	82
RRx_022	F	88
RRx_024	F	79
RRx_026	M	44
RRx_030	M	50
RRx_032	M	71
RRx_034	M	46
